# Supplementary material for: Crystal structure of μ-cyanido-1:2κ2 N:C-dicyanido-1κC,2κC-bis­(quinolin-8-amine-1κ2 N,N′)-2-silver(I)-1-silver(II): rare occurrence of a mixed-valence AgI,II compound
Source: Acta Crystallogr E Crystallogr Commun. 2015 May 23;71(Pt 6):698–701. doi: 10.1107/S2056989015009664 (PMC4459308; doi:10.1107/S2056989015009664)
Supplement: Supplementary file 1 [file e-71-00698-sup1.cif]

##############################################################################
#                                                                            #
# This CIF contains the data in a paper accepted for publication in          #
# Acta Crystallographica Section E. It conforms to the requirements of       #
# Notes for Authors for Acta Crystallographica Section E, and has been       #
# peer reviewed under the auspices of the IUCr Commission on Journals.       #
#                                                                            #
# Full details of the Crystallographic Information File format               #
# are given in the paper "The Crystallographic Information File (CIF):       #
# a New Standard Archive File for Crystallography" by S. R. Hall, F. H.      #
# Allen and I. D. Brown [Acta Cryst. (1991), A47, 655-685].                  #
#                                                                            #
# The current version of the core CIF dictionary is obtainable from          #
# ftp://ftp.iucr.org/pub/cif_core.dic.                                       #
#                                                                            #
# Software is freely available for graphical display of the structure(s)     #
# in this CIF. For information consult the CIF software page                 #
# http://www.iucr.org/resources/cif/software.                                #
#                                                                            #
# This file may be used for bona fide research purposes within the           #
# scientific community so long as proper attribution is given to the journal # 
# article from which it was obtained.                                        #
#                                                                            #
##############################################################################
data_I
_database_code_depnum_ccdc_archive 'CCDC 1401857'
_audit_creation_method     'SHELXL-2014/7'
_chemical_name_systematic
;\
\m-Cyanido-1:2\k^2^<i>N</i>:<i>C</i>-dicyanido-1\k<i>C</i>,2\k<i>C</i>-\
bis(quinolin-8-amine-1\k^2^<i>N</i>,<i>N</i>')-2-silver(I)-1-silver(II)
;
_chemical_name_common     ?
_chemical_formula_moiety     'C21 H16 Ag2 N7'
_chemical_formula_sum     'C21 H16 Ag2 N7'
_chemical_formula_iupac     '[Ag2 (C N)3 (C9 H8 N2)2]'
_chemical_formula_weight     582.15
_chemical_melting_point     ?
_shelx_space_group_comment     ?
_space_group_crystal_system     monoclinic
_space_group_name_H-M_alt     'P 21/c'
_space_group_name_Hall     '-P 2ybc'
loop_
    _space_group_symop_operation_xyz
    'x, y, z'
    '-x, y+1/2, -z+1/2'
    '-x, -y, -z'
    'x, -y-1/2, z-1/2'
_cell_length_a     13.5449(7)
_cell_length_b     6.9385(3)
_cell_length_c     22.3824(11)
_cell_angle_alpha     90
_cell_angle_beta     94.767(2)
_cell_angle_gamma     90
_cell_volume     2096.25(17)
_cell_formula_units_Z     4
_cell_measurement_reflns_used     9889
_cell_measurement_theta_min     3.07
_cell_measurement_theta_max     30.65
_cell_measurement_temperature     293(2)
_exptl_crystal_description     prism
_exptl_crystal_colour     deep-red
_exptl_crystal_size_max     0.272
_exptl_crystal_size_mid     0.230
_exptl_crystal_size_min     0.184
_exptl_crystal_density_diffrn     1.845
_exptl_crystal_density_meas     ?
_exptl_crystal_density_method     ?
_exptl_crystal_F_000     1140
_exptl_absorpt_coefficient_mu     1.891
_exptl_absorpt_correction_type     multi-scan
_exptl_absorpt_process_details
;
(SADABS; Sheldrick, 2003)
;
_shelx_estimated_absorpt_T_min     0.627
_shelx_estimated_absorpt_T_max     0.722
_exptl_absorpt_correction_T_min     0.615
_exptl_absorpt_correction_T_max     0.754
_diffrn_ambient_temperature     293(2)
_diffrn_radiation_type     MoK\a
_diffrn_radiation_wavelength     0.71073
_diffrn_measurement_device_type     'Bruker APEXII CCD'
_diffrn_measurement_method     '\f & \w scans'
_diffrn_detector_area_resol_mean     ?
_diffrn_reflns_number     27103
_diffrn_reflns_av_R_equivalents     0.0210
_diffrn_reflns_theta_min     4.211
_diffrn_reflns_theta_max     32.226
_diffrn_reflns_theta_full     25.242
_diffrn_measured_fraction_theta_max     0.959
_diffrn_measured_fraction_theta_full     0.977
_diffrn_reflns_limit_h_min     -20
_diffrn_reflns_limit_h_max     17
_diffrn_reflns_limit_k_min     -7
_diffrn_reflns_limit_k_max     10
_diffrn_reflns_limit_l_min     -33
_diffrn_reflns_limit_l_max     32
_refine_special_details     ?
_reflns_number_total     7113
_reflns_number_gt     5226
_reflns_threshold_expression     'I > 2\s(I)'
_refine_ls_structure_factor_coef     Fsqd
_refine_ls_matrix_type     full
_refine_ls_R_factor_all     0.0550
_refine_ls_R_factor_gt     0.0344
_refine_ls_wR_factor_gt     0.0793
_refine_ls_wR_factor_ref     0.0878
_refine_ls_goodness_of_fit_ref     1.023
_refine_ls_restrained_S_all     1.023
_refine_ls_number_reflns     7113
_refine_ls_number_parameters     283
_refine_ls_number_restraints     0
_refine_ls_number_constraints     0
_refine_ls_hydrogen_treatment     mixed
_refine_ls_weighting_scheme     calc
_refine_ls_weighting_details
              'w=1/[\s^2^(Fo^2^)+(0.0430P)^2^+0.5603P] where P=(Fo^2^+2Fc^2^)/3'
_atom_sites_solution_hydrogens     mixed
_atom_sites_solution_primary     ?
_atom_sites_solution_secondary     ?
_refine_ls_shift/su_max     0.001
_refine_ls_shift/su_mean     0.000
_refine_diff_density_max     1.696
_refine_diff_density_min     -0.560
_refine_ls_extinction_method     none
_refine_ls_extinction_coef     .
loop_
    _atom_type_symbol
    _atom_type_description
    _atom_type_scat_dispersion_real
    _atom_type_scat_dispersion_imag
    _atom_type_scat_source
    'C' 'C' 0.0033 0.0016
                         'International Tables Vol C Tables 4.2.6.8 and 6.1.1.4'
    'H' 'H' 0.0000 0.0000
                         'International Tables Vol C Tables 4.2.6.8 and 6.1.1.4'
    'N' 'N' 0.0061 0.0033
                         'International Tables Vol C Tables 4.2.6.8 and 6.1.1.4'
    'Ag' 'Ag' -0.8971 1.1015
                         'International Tables Vol C Tables 4.2.6.8 and 6.1.1.4'
_computing_data_collection
;
APEX2 (Bruker, 2009)
;
_computing_cell_refinement
;
APEX2 and SAINT (Bruker, 2009)
;
_computing_data_reduction
;
SAINT (Bruker, 2009)
;
_computing_structure_solution
;
SHELXS-2014/7 (Sheldrick, 2008)
;
_computing_structure_refinement
;
SHELXL-2014/7 (Sheldrick, 2015)
;
_computing_molecular_graphics
;
Mercury (Macrae <i>et al.</i>,  2008)
;
_computing_publication_material
;
SHELXL-2014/7 (Sheldrick, 2015)
;
loop_
    _atom_site_type_symbol
    _atom_site_label
    _atom_site_fract_x
    _atom_site_fract_y
    _atom_site_fract_z
    _atom_site_U_iso_or_equiv
    _atom_site_adp_type
    _atom_site_calc_flag
    _atom_site_occupancy
    _atom_site_disorder_assembly
    _atom_site_disorder_group
    Ag Ag1 0.66686(2) 0.78323(2) 0.41853(2) 0.03575(6) Uani d 1 . .
    Ag Ag2 0.97403(2) 0.95903(4) 0.28877(2) 0.05800(8) Uani d 1 . .
    N N1 0.58984(15) 0.6944(3) 0.32264(9) 0.0372(4) Uani d 1 . .
    C C2 0.6314(2) 0.7024(4) 0.27131(12) 0.0487(6) Uani d 1 . .
    H H2A 0.7001 0.7094 0.2722 0.058 Uiso calc 1 . .
    C C3 0.5762(3) 0.7006(4) 0.21569(13) 0.0593(8) Uani d 1 . .
    H H3A 0.6080 0.7002 0.1804 0.071 Uiso calc 1 . .
    C C4 0.4768(3) 0.6994(4) 0.21363(13) 0.0584(8) Uani d 1 . .
    H H4A 0.4397 0.7024 0.1768 0.070 Uiso calc 1 . .
    C C4A 0.4286(2) 0.6937(3) 0.26690(12) 0.0470(6) Uani d 1 . .
    C C5 0.3257(2) 0.6965(4) 0.26830(17) 0.0631(9) Uani d 1 . .
    H H5A 0.2852 0.7052 0.2327 0.076 Uiso calc 1 . .
    C C6 0.2850(2) 0.6865(4) 0.32116(19) 0.0682(9) Uani d 1 . .
    H H6A 0.2166 0.6928 0.3218 0.082 Uiso calc 1 . .
    C C7 0.3441(2) 0.6670(4) 0.37504(15) 0.0552(7) Uani d 1 . .
    H H7A 0.3142 0.6564 0.4109 0.066 Uiso calc 1 . .
    C C8 0.44478(18) 0.6633(3) 0.37580(11) 0.0382(5) Uani d 1 . .
    C C8A 0.48939(18) 0.6834(3) 0.32138(11) 0.0360(5) Uani d 1 . .
    N N9 0.50821(17) 0.6373(3) 0.42895(10) 0.0400(5) Uani d 1 . .
    H H9A 0.481(2) 0.675(4) 0.4567(14) 0.048 Uiso d 1 . .
    H H9B 0.525(2) 0.519(4) 0.4314(13) 0.048 Uiso d 1 . .
    N N11 0.74947(17) 0.7366(3) 0.51431(9) 0.0445(5) Uani d 1 . .
    C C12 0.7454(2) 0.8572(4) 0.55930(13) 0.0617(8) Uani d 1 . .
    H H12A 0.7000 0.9578 0.5554 0.074 Uiso calc 1 . .
    C C13 0.8057(3) 0.8419(5) 0.61242(14) 0.0682(9) Uani d 1 . .
    H H13A 0.8014 0.9322 0.6428 0.082 Uiso calc 1 . .
    C C14 0.8705(2) 0.6948(4) 0.61937(14) 0.0597(8) Uani d 1 . .
    H H14A 0.9111 0.6831 0.6548 0.072 Uiso calc 1 . .
    C C14A 0.87684(19) 0.5588(4) 0.57329(12) 0.0448(6) Uani d 1 . .
    C C15 0.9406(2) 0.4006(4) 0.57738(15) 0.0590(8) Uani d 1 . .
    H H15A 0.9829 0.3824 0.6118 0.071 Uiso calc 1 . .
    C C16 0.9414(3) 0.2742(4) 0.53187(18) 0.0708(10) Uani d 1 . .
    H H16A 0.9836 0.1684 0.5354 0.085 Uiso calc 1 . .
    C C17 0.8793(2) 0.3000(4) 0.47926(14) 0.0560(7) Uani d 1 . .
    H H17A 0.8815 0.2114 0.4482 0.067 Uiso calc 1 . .
    C C18 0.81619(17) 0.4517(3) 0.47276(11) 0.0379(5) Uani d 1 . .
    C C18A 0.81318(16) 0.5856(3) 0.52035(10) 0.0362(5) Uani d 1 . .
    N N19 0.75194(17) 0.4838(3) 0.41939(10) 0.0404(5) Uani d 1 . .
    H H19A 0.716(2) 0.397(4) 0.4210(12) 0.048 Uiso d 1 . .
    H H19B 0.788(2) 0.478(4) 0.3873(14) 0.048 Uiso d 1 . .
    C C20 0.6010(2) 1.0782(4) 0.44098(11) 0.0431(6) Uani d 1 . .
    N N21 0.5709(2) 1.2156(4) 0.45109(12) 0.0620(7) Uani d 1 . .
    C C22 0.8639(2) 0.9377(4) 0.34572(14) 0.0525(7) Uani d 1 . .
    N N23 0.8017(2) 0.9129(4) 0.37489(12) 0.0607(6) Uani d 1 . .
    C C24 1.0814(2) 0.9611(4) 0.23044(13) 0.0497(6) Uani d 1 . .
    N N25 1.1367(2) 0.9559(4) 0.19515(12) 0.0620(7) Uani d 1 . .
loop_
    _atom_site_aniso_label
    _atom_site_aniso_U_11
    _atom_site_aniso_U_22
    _atom_site_aniso_U_33
    _atom_site_aniso_U_12
    _atom_site_aniso_U_13
    _atom_site_aniso_U_23
    Ag1 0.03820(10) 0.03710(10) 0.03135(10) 0.00115(7) -0.00073(7) -0.00062(7)
    Ag2 0.04638(14) 0.07771(16) 0.05085(14) -0.00800(10) 0.00974(10) 0.00022(10)
    N1 0.0449(11) 0.0354(10) 0.0311(10) 0.0019(8) 0.0019(8) -0.0006(7)
    C2 0.0625(17) 0.0462(14) 0.0379(14) 0.0028(12) 0.0082(12) -0.0016(11)
    C3 0.101(3) 0.0448(15) 0.0322(14) 0.0020(15) 0.0083(15) -0.0017(11)
    C4 0.096(3) 0.0372(14) 0.0383(15) 0.0027(14) -0.0184(15) -0.0002(11)
    C4A 0.0630(17) 0.0279(11) 0.0464(15) 0.0007(10) -0.0183(13) -0.0006(10)
    C5 0.0601(19) 0.0490(16) 0.074(2) 0.0009(13) -0.0320(17) 0.0012(14)
    C6 0.0419(17) 0.0603(19) 0.099(3) -0.0001(13) -0.0157(18) 0.0021(17)
    C7 0.0449(15) 0.0506(14) 0.071(2) -0.0012(12) 0.0079(14) 0.0014(14)
    C8 0.0390(13) 0.0296(10) 0.0455(14) 0.0001(9) -0.0001(10) 0.0012(9)
    C8A 0.0457(13) 0.0225(9) 0.0383(13) 0.0021(8) -0.0057(10) -0.0014(8)
    N9 0.0472(12) 0.0381(11) 0.0355(11) 0.0048(9) 0.0083(9) 0.0019(9)
    N11 0.0491(13) 0.0469(11) 0.0359(11) 0.0087(9) -0.0062(9) -0.0054(9)
    C12 0.074(2) 0.0592(17) 0.0497(17) 0.0210(15) -0.0114(15) -0.0173(14)
    C13 0.089(2) 0.0686(19) 0.0438(17) 0.0094(18) -0.0156(16) -0.0194(15)
    C14 0.068(2) 0.0594(17) 0.0474(17) 0.0005(14) -0.0217(14) -0.0051(13)
    C14A 0.0402(13) 0.0473(14) 0.0450(15) -0.0041(10) -0.0074(11) 0.0028(11)
    C15 0.0513(17) 0.0565(16) 0.065(2) 0.0051(13) -0.0196(14) 0.0039(15)
    C16 0.064(2) 0.0536(17) 0.091(3) 0.0210(14) -0.0199(18) -0.0047(17)
    C17 0.0556(17) 0.0464(15) 0.0643(19) 0.0098(12) -0.0041(14) -0.0121(13)
    C18 0.0334(12) 0.0390(12) 0.0408(13) -0.0025(9) 0.0003(10) 0.0000(9)
    C18A 0.0316(11) 0.0386(11) 0.0376(13) -0.0018(9) -0.0010(9) 0.0017(9)
    N19 0.0422(12) 0.0432(11) 0.0359(11) -0.0028(8) 0.0041(9) -0.0047(9)
    C20 0.0539(15) 0.0388(13) 0.0365(13) -0.0039(11) 0.0025(11) 0.0045(10)
    N21 0.0785(19) 0.0514(14) 0.0581(16) 0.0082(13) 0.0184(14) 0.0060(12)
    C22 0.0526(17) 0.0500(15) 0.0553(18) -0.0087(12) 0.0074(14) -0.0033(12)
    N23 0.0626(16) 0.0563(14) 0.0659(17) -0.0120(12) 0.0221(13) -0.0064(12)
    C24 0.0423(15) 0.0592(16) 0.0470(16) 0.0007(12) -0.0004(13) 0.0082(12)
    N25 0.0548(15) 0.0745(17) 0.0581(17) 0.0054(12) 0.0119(13) 0.0138(12)
_geom_special_details     ?
loop_
    _geom_bond_atom_site_label_1
    _geom_bond_atom_site_label_2
    _geom_bond_site_symmetry_2
    _geom_bond_distance
    _geom_bond_publ_flag
    Ag1 C20 . 2.305(3) ?
    Ag1 N23 . 2.323(3) ?
    Ag1 N11 . 2.357(2) ?
    Ag1 N19 . 2.375(2) ?
    Ag1 N1 . 2.3878(19) ?
    Ag1 N9 . 2.404(2) ?
    Ag2 C24 . 2.033(3) ?
    Ag2 C22 . 2.047(3) ?
    N1 C2 . 1.322(3) ?
    N1 C8A . 1.361(3) ?
    C2 C3 . 1.398(4) ?
    C2 H2A . 0.9300 ?
    C3 C4 . 1.343(5) ?
    C3 H3A . 0.9300 ?
    C4 C4A . 1.407(4) ?
    C4 H4A . 0.9300 ?
    C4A C5 . 1.397(4) ?
    C4A C8A . 1.415(3) ?
    C5 C6 . 1.347(5) ?
    C5 H5A . 0.9300 ?
    C6 C7 . 1.397(5) ?
    C6 H6A . 0.9300 ?
    C7 C8 . 1.363(4) ?
    C7 H7A . 0.9300 ?
    C8 C8A . 1.411(4) ?
    C8 N9 . 1.420(3) ?
    N9 H9A . 0.79(3) ?
    N9 H9B . 0.85(3) ?
    N11 C12 . 1.314(3) ?
    N11 C18A . 1.357(3) ?
    C12 C13 . 1.389(4) ?
    C12 H12A . 0.9300 ?
    C13 C14 . 1.347(4) ?
    C13 H13A . 0.9300 ?
    C14 C14A . 1.406(4) ?
    C14 H14A . 0.9300 ?
    C14A C15 . 1.395(4) ?
    C14A C18A . 1.419(3) ?
    C15 C16 . 1.345(5) ?
    C15 H15A . 0.9300 ?
    C16 C17 . 1.400(4) ?
    C16 H16A . 0.9300 ?
    C17 C18 . 1.357(3) ?
    C17 H17A . 0.9300 ?
    C18 C18A . 1.417(3) ?
    C18 N19 . 1.436(3) ?
    N19 H19A . 0.77(3) ?
    N19 H19B . 0.90(3) ?
    C20 N21 . 1.069(3) ?
    C22 N23 . 1.121(4) ?
    C24 N25 . 1.133(4) ?
loop_
    _geom_angle_atom_site_label_1
    _geom_angle_atom_site_label_2
    _geom_angle_atom_site_label_3
    _geom_angle_site_symmetry_1
    _geom_angle_site_symmetry_3
    _geom_angle
    _geom_angle_publ_flag
    C20 Ag1 N23 . . 94.56(9) ?
    C20 Ag1 N11 . . 94.96(8) ?
    N23 Ag1 N11 . . 96.04(9) ?
    C20 Ag1 N19 . . 166.25(8) ?
    N23 Ag1 N19 . . 86.81(9) ?
    N11 Ag1 N19 . . 71.29(7) ?
    C20 Ag1 N1 . . 106.09(8) ?
    N23 Ag1 N1 . . 91.27(8) ?
    N11 Ag1 N1 . . 157.10(7) ?
    N19 Ag1 N1 . . 87.54(7) ?
    C20 Ag1 N9 . . 89.30(9) ?
    N23 Ag1 N9 . . 160.78(9) ?
    N11 Ag1 N9 . . 102.39(8) ?
    N19 Ag1 N9 . . 93.89(8) ?
    N1 Ag1 N9 . . 69.59(7) ?
    C24 Ag2 C22 . . 176.05(11) ?
    C2 N1 C8A . . 118.8(2) ?
    C2 N1 Ag1 . . 125.78(18) ?
    C8A N1 Ag1 . . 113.24(15) ?
    N1 C2 C3 . . 122.6(3) ?
    N1 C2 H2A . . 118.7 ?
    C3 C2 H2A . . 118.7 ?
    C4 C3 C2 . . 119.4(3) ?
    C4 C3 H3A . . 120.3 ?
    C2 C3 H3A . . 120.3 ?
    C3 C4 C4A . . 120.4(3) ?
    C3 C4 H4A . . 119.8 ?
    C4A C4 H4A . . 119.8 ?
    C5 C4A C4 . . 123.6(3) ?
    C5 C4A C8A . . 119.4(3) ?
    C4 C4A C8A . . 117.0(3) ?
    C6 C5 C4A . . 120.0(3) ?
    C6 C5 H5A . . 120.0 ?
    C4A C5 H5A . . 120.0 ?
    C5 C6 C7 . . 121.1(3) ?
    C5 C6 H6A . . 119.4 ?
    C7 C6 H6A . . 119.4 ?
    C8 C7 C6 . . 120.8(3) ?
    C8 C7 H7A . . 119.6 ?
    C6 C7 H7A . . 119.6 ?
    C7 C8 C8A . . 119.2(2) ?
    C7 C8 N9 . . 123.2(3) ?
    C8A C8 N9 . . 117.6(2) ?
    N1 C8A C8 . . 119.1(2) ?
    N1 C8A C4A . . 121.6(2) ?
    C8 C8A C4A . . 119.2(2) ?
    C8 N9 Ag1 . . 110.41(15) ?
    C8 N9 H9A . . 109(2) ?
    Ag1 N9 H9A . . 114(2) ?
    C8 N9 H9B . . 108.5(19) ?
    Ag1 N9 H9B . . 100.1(19) ?
    H9A N9 H9B . . 114(3) ?
    C12 N11 C18A . . 118.8(2) ?
    C12 N11 Ag1 . . 124.28(18) ?
    C18A N11 Ag1 . . 116.52(16) ?
    N11 C12 C13 . . 123.3(3) ?
    N11 C12 H12A . . 118.4 ?
    C13 C12 H12A . . 118.4 ?
    C14 C13 C12 . . 119.2(3) ?
    C14 C13 H13A . . 120.4 ?
    C12 C13 H13A . . 120.4 ?
    C13 C14 C14A . . 120.2(3) ?
    C13 C14 H14A . . 119.9 ?
    C14A C14 H14A . . 119.9 ?
    C15 C14A C14 . . 123.7(3) ?
    C15 C14A C18A . . 119.2(2) ?
    C14 C14A C18A . . 117.1(2) ?
    C16 C15 C14A . . 120.5(3) ?
    C16 C15 H15A . . 119.8 ?
    C14A C15 H15A . . 119.8 ?
    C15 C16 C17 . . 120.8(3) ?
    C15 C16 H16A . . 119.6 ?
    C17 C16 H16A . . 119.6 ?
    C18 C17 C16 . . 121.2(3) ?
    C18 C17 H17A . . 119.4 ?
    C16 C17 H17A . . 119.4 ?
    C17 C18 C18A . . 119.1(2) ?
    C17 C18 N19 . . 122.9(2) ?
    C18A C18 N19 . . 118.1(2) ?
    N11 C18A C18 . . 119.3(2) ?
    N11 C18A C14A . . 121.5(2) ?
    C18 C18A C14A . . 119.2(2) ?
    C18 N19 Ag1 . . 113.75(15) ?
    C18 N19 H19A . . 100(2) ?
    Ag1 N19 H19A . . 112(2) ?
    C18 N19 H19B . . 109.0(19) ?
    Ag1 N19 H19B . . 108.9(17) ?
    H19A N19 H19B . . 113(3) ?
    N21 C20 Ag1 . . 179.5(3) ?
    N23 C22 Ag2 . . 174.7(3) ?
    C22 N23 Ag1 . . 163.6(2) ?
    N25 C24 Ag2 . . 175.2(3) ?
loop_
    _geom_torsion_atom_site_label_1
    _geom_torsion_atom_site_label_2
    _geom_torsion_atom_site_label_3
    _geom_torsion_atom_site_label_4
    _geom_torsion_site_symmetry_1
    _geom_torsion_site_symmetry_2
    _geom_torsion_site_symmetry_3
    _geom_torsion_site_symmetry_4
    _geom_torsion
    _geom_torsion_publ_flag
    C8A N1 C2 C3 . . . . 0.2(3) ?
    Ag1 N1 C2 C3 . . . . -161.74(19) ?
    N1 C2 C3 C4 . . . . 3.0(4) ?
    C2 C3 C4 C4A . . . . -2.1(4) ?
    C3 C4 C4A C5 . . . . 178.5(3) ?
    C3 C4 C4A C8A . . . . -1.9(3) ?
    C4 C4A C5 C6 . . . . 178.6(3) ?
    C8A C4A C5 C6 . . . . -1.0(4) ?
    C4A C5 C6 C7 . . . . -2.1(5) ?
    C5 C6 C7 C8 . . . . 2.0(5) ?
    C6 C7 C8 C8A . . . . 1.3(4) ?
    C6 C7 C8 N9 . . . . -177.8(3) ?
    C2 N1 C8A C8 . . . . 176.2(2) ?
    Ag1 N1 C8A C8 . . . . -19.6(2) ?
    C2 N1 C8A C4A . . . . -4.4(3) ?
    Ag1 N1 C8A C4A . . . . 159.72(16) ?
    C7 C8 C8A N1 . . . . 175.0(2) ?
    N9 C8 C8A N1 . . . . -5.8(3) ?
    C7 C8 C8A C4A . . . . -4.3(3) ?
    N9 C8 C8A C4A . . . . 174.9(2) ?
    C5 C4A C8A N1 . . . . -175.2(2) ?
    C4 C4A C8A N1 . . . . 5.2(3) ?
    C5 C4A C8A C8 . . . . 4.2(3) ?
    C4 C4A C8A C8 . . . . -175.4(2) ?
    C7 C8 N9 Ag1 . . . . -153.5(2) ?
    C8A C8 N9 Ag1 . . . . 27.4(2) ?
    C18A N11 C12 C13 . . . . 2.2(5) ?
    Ag1 N11 C12 C13 . . . . -170.2(3) ?
    N11 C12 C13 C14 . . . . -1.4(6) ?
    C12 C13 C14 C14A . . . . 0.1(6) ?
    C13 C14 C14A C15 . . . . -178.8(3) ?
    C13 C14 C14A C18A . . . . 0.3(5) ?
    C14 C14A C15 C16 . . . . 178.7(3) ?
    C18A C14A C15 C16 . . . . -0.4(5) ?
    C14A C15 C16 C17 . . . . 0.9(6) ?
    C15 C16 C17 C18 . . . . -0.6(5) ?
    C16 C17 C18 C18A . . . . -0.2(4) ?
    C16 C17 C18 N19 . . . . 179.5(3) ?
    C12 N11 C18A C18 . . . . 178.3(3) ?
    Ag1 N11 C18A C18 . . . . -8.7(3) ?
    C12 N11 C18A C14A . . . . -1.7(4) ?
    Ag1 N11 C18A C14A . . . . 171.31(18) ?
    C17 C18 C18A N11 . . . . -179.4(3) ?
    N19 C18 C18A N11 . . . . 0.9(3) ?
    C17 C18 C18A C14A . . . . 0.6(4) ?
    N19 C18 C18A C14A . . . . -179.2(2) ?
    C15 C14A C18A N11 . . . . 179.7(3) ?
    C14 C14A C18A N11 . . . . 0.5(4) ?
    C15 C14A C18A C18 . . . . -0.3(4) ?
    C14 C14A C18A C18 . . . . -179.5(2) ?
    C17 C18 N19 Ag1 . . . . -172.6(2) ?
    C18A C18 N19 Ag1 . . . . 7.2(3) ?
loop_
    _geom_hbond_atom_site_label_D
    _geom_hbond_atom_site_label_H
    _geom_hbond_atom_site_label_A
    _geom_hbond_site_symmetry_A
    _geom_hbond_distance_DH
    _geom_hbond_distance_HA
    _geom_hbond_distance_DA
    _geom_hbond_angle_DHA
    N9 H9A N21 3_676 0.79(3) 2.36(3) 3.143(4) 169(3)
    N9 H9B N21 1_545 0.85(3) 2.23(3) 3.075(3) 172(3)
    N19 H19A N21 1_545 0.77(3) 2.48(3) 3.205(4) 157(3)
    N19 H19B N25 2_745 0.90(3) 2.19(3) 3.087(4) 175(3)
_shelx_hkl_file
;
   1   0   0 -0.0358 0.03107   7
   1   0   0 0.03511 0.07844   7
  -1   0   0 -0.0100 0.04656   7
   2   0   0 -0.0997 0.12762   7
  -2   0   0 -0.2183 0.10351   7
  -2   0   0 0.07444 0.15666   7
   2   0   0 -0.0880 0.11822   7
  -3   0   0 2686.72 61.4308   7
   3   0   0 2676.30 64.0172   7
   4   0   0 26.7036 1.58324   7
   4   0   0 28.4425 1.72262   7
  -4   0   0 28.5232 1.68145   7
  -4   0   0 27.1448 1.13107   3
  -4   0   0 24.6964 1.64074   7
  -5   0   0 14.8288 1.44317   7
  -5   0   0 14.1743 0.93290   3
  -5   0   0 13.9143 1.41501   7
   5   0   0 14.3129 1.40431   7
  -6   0   0 2210.50 38.0612   3
  -6   0   0 2188.66 50.1359   7
   6   0   0 2255.32 50.1546   7
  -6   0   0 2142.28 49.4531   7
  -7   0   0 0.88553 0.53022   3
   7   0   0 0.23650 0.13273   7
  -7   0   0 0.17800 0.70529   7
   7   0   0 0.61098 0.64410   7
  -7   0   0 0.37438 0.64904   7
   8   0   0 44.7919 3.07514   7
  -8   0   0 45.2235 1.95314   3
  -8   0   0 43.8422 3.03857   7
  -8   0   0 45.1651 2.95175   7
  -9   0   0 628.188 17.4415   7
  -9   0   0 623.387 16.6694   7
   9   0   0 618.978 17.2553   7
  -9   0   0 646.163 12.5152   3
 -10   0   0 137.249 4.08207   3
  10   0   0 129.973 6.17411   7
 -10   0   0 135.327 5.89349   7
 -10   0   0 140.525 6.31858   7
  10   0   0 119.354 5.52598   7
 -11   0   0 302.143 10.6214   7
 -11   0   0 290.603 7.01848   3
 -15   0   0 47.7867 4.00948   1
 -16   0   0 36.3762 4.13943   1
 -17   0   0 60.9732 4.99872   1
 -18   0   0 2.02566 2.27064   1
 -19   0   0 71.9806 6.02804   1
 -20   0   0 23.5410 4.23718   1
   0  -1   0 -2.0213 0.13758   6
   0  -1   0 -1.8192 0.14727   4
   0   1   0 -1.9042 0.16165   6
   0   1   0 -1.9506 0.16096   3
   0   1   0 -1.9717 0.12530   4
   0   1   0 -1.8440 0.16939   1
  -3  -1   0 326.821 8.63857   7
   3  -1   0 336.307 7.38351   6
  -3  -1   0 339.043 8.31373   7
   3  -1   0 336.203 8.34945   7
   3  -1   0 340.076 8.17978   7
  -3   1   0 341.699 8.11964   7
  -3   1   0 338.138 6.82537   1
  -3   1   0 331.185 8.17094   7
  -3   1   0 323.266 6.83347   3
   3   1   0 333.572 8.21246   7
   3   1   0 345.985 8.60245   7
   4  -1   0 784.786 18.2956   7
  -4  -1   0 766.388 18.1111   7
  -4  -1   0 768.600 18.6197   7
   4  -1   0 786.643 17.9828   7
   4   1   0 758.824 18.4402   7
  -4   1   0 770.519 14.4020   3
   4   1   0 761.156 18.0216   7
  -4   1   0 778.930 18.1075   7
  -4   1   0 769.087 17.8813   7
  -4   1   0 776.976 14.4606   1
  -4   1   0 777.772 15.7075   6
   5  -1   0 1293.54 29.3317   7
   5  -1   0 1256.36 28.8239   7
  -5  -1   0 1304.20 29.0898   7
  -5   1   0 1262.69 22.7925   3
  -5   1   0 1270.64 28.8051   7
  -5   1   0 1211.04 24.8656   6
  -5   1   0 1238.02 22.8673   1
  -5   1   0 1251.85 29.0786   7
   5   1   0 1262.29 28.8885   7
   5   1   0 1263.65 29.4466   7
   6  -1   0 324.511 9.16600   7
   6  -1   0 310.037 8.68757   7
  -6  -1   0 301.996 8.79198   7
  -6   1   0 323.065 7.94104   6
  -6   1   0 313.881 7.05626   3
  -6   1   0 317.948 8.66068   7
  -6   1   0 313.771 8.90755   7
  -6   1   0 309.727 7.23791   1
   6   1   0 303.023 8.70211   7
   6   1   0 323.834 9.36131   7
  -6   1   0 318.835 8.61544   7
   7  -1   0 375.126 10.4251   7
  -7  -1   0 376.623 10.5958   7
  -7  -1   0 375.413 7.44651   3
   7  -1   0 409.970 11.1932   7
  -7  -1   0 362.792 11.1880   7
  -7   1   0 378.782 9.45307   6
  -7   1   0 385.890 10.4128   7
  -7   1   0 398.029 10.4978   7
  -7   1   0 390.741 8.50653   3
  -7   1   0 372.450 8.67125   1
   7   1   0 370.041 10.4926   7
   7   1   0 384.002 11.1407   7
  -7   1   0 378.926 10.7366   7
  -8  -1   0 183.983 7.09381   7
   8  -1   0 163.483 6.08661   7
  -8  -1   0 183.979 6.49961   7
   8  -1   0 174.655 6.62925   7
  -8  -1   0 181.951 4.15646   3
  -8   1   0 176.115 6.47666   7
  -8   1   0 175.778 6.19404   7
  -8   1   0 176.121 6.17477   7
   8   1   0 184.208 6.33655   7
  -8   1   0 177.129 5.01760   3
   8   1   0 189.473 6.84664   7
  -8   1   0 182.830 4.22868   5
  -8   1   0 181.759 5.83893   6
  -8   1   0 176.465 5.32133   1
  -9  -1   0 49.0704 3.62928   7
  -9  -1   0 44.8338 3.32653   7
  -9  -1   0 51.1006 1.95058   3
   9  -1   0 52.1844 3.36264   7
   9  -1   0 53.1848 3.52896   7
  -9   1   0 57.2314 3.24289   6
  -9   1   0 53.4474 3.46489   7
   9   1   0 48.1575 3.49012   7
  -9   1   0 59.2910 3.11737   1
  -9   1   0 56.5881 2.68506   3
  -9   1   0 53.0218 2.19992   5
  -9   1   0 53.8629 3.37397   7
   9   1   0 43.9167 3.09484   7
  -9   1   0 53.0057 3.41498   7
  10  -1   0 470.565 13.4390   7
  10  -1   0 481.702 14.2045   7
 -10  -1   0 457.791 14.4561   7
 -10   1   0 479.111 13.4580   7
 -10   1   0 483.239 13.9509   7
 -10   1   0 472.955 13.4260   7
  10   1   0 444.399 13.2453   7
 -10   1   0 464.832 11.2316   1
 -10   1   0 479.120 10.6146   3
 -10   1   0 464.331 12.1720   6
 -11   1   0 82.7445 4.06615   1
 -11   1   0 81.3235 3.60675   3
 -11   1   0 81.5684 4.33388   6
 -11   1   0 82.0715 4.79002   7
 -12   1   0 13.3175 1.88262   3
 -12   1   0 16.8599 2.58891   6
 -12   1   0 16.0041 2.51634   1
 -13   1   0 257.635 9.19013   6
 -13   1   0 282.562 8.90586   1
 -14   1   0 54.0183 4.22329   6
 -14   1   0 64.7182 4.37259   1
 -15   1   0 0.46923 1.55632   6
 -15   1   0 1.42519 1.60725   1
 -16   1   0 76.6577 5.34475   1
 -17   1   0 6.39964 2.62796   1
 -18  -1   0 0.62598 1.98277   1
 -18   1   0 0.34789 1.86491   1
 -19  -1   0 7.96649 2.89506   1
 -19   1   0 5.72906 2.67491   1
 -20  -1   0 2.60010 2.73738   1
 -20   1   0 2.78520 2.67371   1
   0  -2   0 1291.04 24.3818   6
   0   2   0 1234.86 24.3994   6
   0   2   0 1293.77 22.4891   1
   0   2   0 1220.83 28.7987   4
   1  -2   0 8567.68 164.369   6
  -1   2   0 8415.65 196.431   4
  -1   2   0 8525.59 164.268   6
   1   2   0 8896.12 150.487   3
  -1   2   0 8567.98 152.692   3
  -1   2   0 8991.07 152.035   1
   1   2   0 8828.02 152.201   1
   1   2   0 8136.49 195.844   4
  -2  -2   0 1272.38 29.7097   7
  -2  -2   0 1244.43 28.5228   7
  -2   2   0 1248.65 23.0259   3
  -2   2   0 1298.06 24.7873   6
  -2   2   0 1228.27 29.1323   4
   2   2   0 1241.49 29.2161   4
  -2   2   0 1304.03 22.7894   1
   2   2   0 1290.23 28.6118   7
   2   2   0 1313.12 22.4214   3
   2   2   0 1268.06 28.4959   7
   3  -2   0 411.249 9.71178   7
  -3  -2   0 399.376 10.3874   7
   3  -2   0 404.440 9.63847   7
   3  -2   0 417.237 9.25420   6
  -3  -2   0 407.527 9.93871   7
   3   2   0 415.951 9.76835   7
  -3   2   0 413.444 8.79116   3
  -3   2   0 408.982 9.23857   6
   3   2   0 403.860 10.0236   7
   3   2   0 395.344 10.4737   4
   3   2   0 415.762 7.90287   3
  -3   2   0 419.308 8.53760   1
  -4  -2   0 1372.59 31.8289   7
   4  -2   0 1384.28 31.1088   7
  -4  -2   0 1392.87 31.2410   7
   4  -2   0 1356.14 30.8845   7
  -4   2   0 1410.81 24.9970   1
  -4   2   0 1378.77 25.2104   3
   4   2   0 1377.89 30.9678   7
   4   2   0 1390.03 31.4126   7
  -4   2   0 1314.55 27.0174   6
   5  -2   0 1499.49 33.8672   7
  -5  -2   0 1497.08 34.9387   7
  -5  -2   0 1483.80 34.1097   7
   5  -2   0 1499.18 34.2007   7
   5   2   0 1524.82 34.5127   7
  -5   2   0 1501.10 33.4317   7
  -5   2   0 1493.26 27.2301   1
  -5   2   0 1515.65 27.5349   3
  -5   2   0 1465.45 29.5492   6
   5   2   0 1453.18 33.8535   7
  -5   2   0 1516.72 33.4333   7
   6  -2   0 107.048 4.14115   7
  -6  -2   0 98.9834 4.46622   7
   6  -2   0 100.347 3.83150   7
  -6  -2   0 99.9744 4.05577   7
  -6   2   0 101.709 3.88200   6
  -6   2   0 99.6730 3.56530   7
   6   2   0 96.5094 3.76475   7
  -6   2   0 97.6656 3.52464   7
  -6   2   0 102.941 3.62817   1
  -6   2   0 103.413 3.75108   3
   6   2   0 100.234 4.18672   7
   7  -2   0 288.553 8.50301   7
  -7  -2   0 295.548 9.47168   7
   7  -2   0 293.811 8.88743   7
  -7  -2   0 285.747 8.70267   7
  -7   2   0 296.443 8.16607   6
  -7   2   0 293.738 8.19759   7
   7   2   0 295.695 9.02175   7
  -7   2   0 292.634 8.23685   7
  -7   2   0 293.379 7.51189   3
  -7   2   0 280.883 7.39799   1
  -8  -2   0 297.884 10.0446   7
   8  -2   0 303.137 8.99981   7
  -8  -2   0 311.657 9.42380   7
   8  -2   0 312.383 9.61271   7
   8   2   0 303.655 9.65891   7
   8   2   0 297.138 8.98167   7
  -8   2   0 305.046 8.82875   7
  -8   2   0 300.222 7.76578   3
  -8   2   0 290.625 8.44178   6
  -8   2   0 305.178 8.76201   7
  -8   2   0 290.871 7.83024   1
   9  -2   0 432.496 12.2480   7
   9  -2   0 436.384 12.8276   7
  -9  -2   0 422.885 12.4822   7
  -9   2   0 431.738 10.5230   1
   9   2   0 423.514 12.8304   7
  -9   2   0 423.403 12.0325   7
  -9   2   0 425.830 11.3488   6
  -9   2   0 440.314 11.9563   7
   9   2   0 430.963 12.2106   7
  -9   2   0 434.668 10.3323   3
  10  -2   0 59.6386 4.04869   7
  10  -2   0 67.2210 4.29298   7
  10   2   0 67.0493 3.93420   7
 -10   2   0 61.5993 3.29167   3
 -10   2   0 66.1226 4.00651   6
 -10   2   0 66.5835 3.76016   7
 -10   2   0 70.9517 3.80753   1
  11  -2   0 39.5655 3.53187   7
 -11   2   0 45.4323 3.33729   1
 -11   2   0 40.6002 3.28870   6
 -11   2   0 41.0937 2.83760   3
 -12   2   0 330.867 9.81836   1
 -12   2   0 344.449 9.29313   3
 -12   2   0 356.266 10.9440   6
 -13   2   0 9.43973 2.37680   1
 -13   2   0 7.62750 1.91342   3
 -13   2   0 6.99569 2.10242   6
 -14   2   0 3.64713 1.94993   1
 -14   2   0 3.73048 1.94160   6
 -15   2   0 143.702 6.72845   1
 -16   2   0 0.14547 2.06409   1
 -17   2   0 0.62706 2.14321   1
 -18   2   0 87.4694 6.27754   1
 -19   2   0 4.75501 2.49418   1
   0   3   0 0.70110 0.66983   3
   0   3   0 0.18668 0.58002   4
   0   3   0 0.41792 0.63267   1
  -1  -3   0 434.117 9.62440   7
  -1  -3   0 421.749 9.75642   7
   1   3   0 420.843 9.12515   1
  -1   3   0 426.174 9.07863   1
   1   3   0 413.358 10.9718   4
  -1   3   0 400.578 9.69383   6
   1   3   0 437.747 9.03177   3
  -1   3   0 399.782 10.8411   4
  -1   3   0 431.187 9.30560   3
  -2  -3   0 1605.29 34.7754   7
  -2  -3   0 1554.73 35.1120   7
   2   3   0 1569.92 28.0566   3
  -2   3   0 1609.92 30.9897   6
  -2   3   0 1557.51 36.3035   4
  -2   3   0 1594.51 28.5056   1
  -2   3   0 1474.48 28.6641   3
   2   3   0 1576.41 36.3987   4
  -3  -3   0 54.4398 2.53842   7
  -3  -3   0 53.6698 2.22477   7
  -3   3   0 60.8597 2.82500   3
   3   3   0 52.2121 2.67416   4
  -3   3   0 55.5419 2.68534   4
   3   3   0 50.7040 1.75975   7
   3   3   0 53.8351 1.72105   7
  -3   3   0 62.4944 2.83987   6
   3   3   0 57.6481 2.24083   3
  -3   3   0 56.3648 2.59900   1
  -4  -3   0 301.652 8.61983   7
   4  -3   0 296.778 7.53863   7
  -4  -3   0 299.904 8.05946   7
   4  -3   0 306.420 7.68544   7
   4   3   0 297.801 7.75973   7
  -4   3   0 299.188 7.35286   1
   4   3   0 284.204 8.58549   4
   4   3   0 311.651 6.62258   3
   4   3   0 299.857 7.51906   7
  -4   3   0 296.538 7.90179   6
  -4   3   0 299.606 7.60766   3
   5  -3   0 899.565 21.0070   7
  -5  -3   0 896.108 21.2903   7
   5  -3   0 916.894 20.8398   7
  -5  -3   0 874.222 21.9772   7
   5   3   0 888.580 20.7291   7
  -5   3   0 896.333 18.0508   3
   5   3   0 833.751 21.8602   4
   5   3   0 895.264 21.1519   7
  -5   3   0 917.068 19.2911   6
  -5   3   0 896.400 17.6747   1
   6  -3   0 46.1937 2.60650   7
  -6  -3   0 38.7160 2.69004   7
  -6  -3   0 41.9000 2.96962   7
   6  -3   0 53.2541 2.71271   7
  -6   3   0 43.4214 2.56967   1
   6   3   0 38.1233 2.47706   7
  -6   3   0 49.9809 2.95894   6
   6   3   0 40.1684 2.28747   7
  -6   3   0 44.9985 2.75165   3
  -7  -3   0 8.16728 1.67976   7
   7  -3   0 6.52929 1.31953   7
  -7  -3   0 8.31908 1.56365   7
   7  -3   0 8.73603 1.49494   7
  -7   3   0 8.06433 1.73750   6
  -7   3   0 9.95138 1.75436   3
   7   3   0 7.00306 1.40898   4
  -7   3   0 9.89719 1.75199   1
   7   3   0 7.02631 1.35478   7
   7   3   0 6.90527 1.21088   7
  -8  -3   0 538.496 15.7977   7
   8  -3   0 554.961 14.9235   7
  -8  -3   0 543.825 14.8160   7
   8  -3   0 543.887 14.2174   7
  -8   3   0 536.103 13.4720   6
  -8   3   0 545.267 12.5610   1
   8   3   0 515.543 14.6140   7
   8   3   0 526.594 14.0696   7
  -8   3   0 553.862 12.7457   3
  -9  -3   0 93.4390 4.99540   7
   9  -3   0 99.0181 4.88544   7
   9  -3   0 98.4429 4.65906   7
   9   3   0 88.9796 4.28240   7
  -9   3   0 104.822 4.83482   6
  -9   3   0 102.960 4.52915   1
  -9   3   0 93.9734 4.38382   3
  10  -3   0 0.05400 1.07790   7
 -10   3   0 -0.6408 1.08306   3
  10   3   0 0.93104 1.04995   7
 -10   3   0 1.06434 1.37527   6
 -10   3   0 0.39620 1.13015   1
  11  -3   0 497.875 14.7811   7
 -11   3   0 466.635 13.1685   6
 -11   3   0 443.306 12.0270   1
 -11   3   0 451.985 11.8583   3
 -12   3   0 74.8504 4.71425   6
 -12   3   0 68.8340 4.33582   1
 -12   3   0 70.0639 4.34432   3
 -13   3   0 17.2961 3.06692   6
 -13   3   0 18.7403 2.85289   3
 -13   3   0 15.3521 2.71782   1
 -14   3   0 78.8816 5.01615   1
 -14   3   0 81.0824 5.97671   6
 -14   3   0 88.8989 4.88590   3
 -15   3   0 11.3706 2.80159   1
 -16   3   0 11.2703 2.98600   1
 -17   3   0 41.1595 4.96242   1
 -18   3   0 7.16448 2.88515   1
 -19   3   0 4.26748 2.94528   1
   0   4   0 1260.72 23.7797   3
   0   4   0 1250.89 23.7710   1
   0   4   0 1214.35 29.6275   4
  -1  -4   0 11.5846 1.00267   7
  -1  -4   0 11.0087 0.88975   7
  -1   4   0 11.2998 1.85989   4
  -1   4   0 15.8227 1.98095   6
   1   4   0 11.2035 1.71714   4
   1   4   0 12.5452 1.74038   1
  -1   4   0 14.2219 1.91360   1
   1   4   0 14.1529 1.75881   3
  -1   4   0 14.8905 1.92948   3
  -2  -4   0 2.22301 0.76163   7
  -2  -4   0 1.19308 0.61573   7
  -2   4   0 3.45112 1.20916   4
  -2   4   0 4.96339 1.24607   6
  -2   4   0 4.48689 1.38651   3
   2   4   0 5.55117 1.23613   3
  -2   4   0 6.39894 1.41507   1
   2   4   0 3.46663 1.16185   4
  -3  -4   0 892.762 21.0379   7
  -3  -4   0 905.110 20.4210   7
   3   4   0 852.911 21.8081   4
   3   4   0 877.757 17.1129   3
  -3   4   0 861.111 17.6742   1
  -3   4   0 873.622 19.1614   6
  -3   4   0 863.896 21.7087   4
  -3   4   0 885.306 18.1997   3
   4  -4   0 17.0875 1.16601   7
  -4  -4   0 15.2810 1.78868   7
   4  -4   0 15.5495 1.17071   7
  -4  -4   0 16.9383 1.72329   7
  -4   4   0 17.0427 2.40852   3
   4   4   0 14.8499 1.65887   3
   4   4   0 19.9106 2.07813   4
  -4   4   0 16.5486 2.09808   6
  -4   4   0 18.3588 2.13918   1
  -5  -4   0 11.2180 1.77226   7
   5  -4   0 11.9825 1.39329   7
   5  -4   0 12.3471 1.40255   7
  -5  -4   0 10.5148 1.53744   7
  -5   4   0 15.9560 2.21877   6
   5   4   0 10.6051 1.67921   4
  -5   4   0 13.9074 1.88583   1
  -5   4   0 12.4777 2.21252   3
   5   4   0 10.0486 1.12569   7
   6  -4   0 134.956 4.71354   7
  -6  -4   0 143.674 5.98348   7
  -6  -4   0 145.234 5.34326   7
   6  -4   0 139.049 4.87758   7
  -6   4   0 143.411 5.48951   3
   6   4   0 131.516 5.45400   4
  -6   4   0 140.250 5.13748   1
  -6   4   0 134.109 5.39002   6
   6   4   0 140.932 4.68559   7
  -7  -4   0 1.76486 1.05817   7
   7  -4   0 2.25831 1.15547   7
   7  -4   0 1.72052 0.86255   7
  -7  -4   0 1.98143 1.18885   7
   7   4   0 1.58161 1.11849   4
  -7   4   0 3.43906 1.32332   1
   7   4   0 2.05321 0.95200   7
  -7   4   0 3.89486 1.46697   6
  -7   4   0 2.17982 1.41025   3
  -8  -4   0 9.65331 1.94198   7
   8  -4   0 11.8110 1.78701   7
   8  -4   0 9.81973 1.73958   7
   8   4   0 9.77353 1.95564   4
  -8   4   0 10.1333 2.08415   3
  -8   4   0 11.8365 2.00833   1
   8   4   0 6.64610 1.44869   7
  -8   4   0 18.3707 2.60054   6
   9  -4   0 130.197 5.45067   7
  -9  -4   0 129.339 5.97222   7
   9  -4   0 132.393 5.76168   7
  -9   4   0 136.344 5.76984   3
  -9   4   0 130.920 5.93827   6
  -9   4   0 123.998 5.35037   1
   9   4   0 130.543 6.00089   4
  10  -4   0 74.3387 4.53300   7
 -10   4   0 87.8835 4.95933   6
  10   4   0 82.7754 4.84496   4
 -10   4   0 83.7682 4.78895   3
 -10   4   0 80.4634 4.54567   1
  11  -4   0 50.8628 3.95711   7
  11   4   0 47.6413 3.97489   4
 -11   4   0 44.1459 3.80577   3
 -11   4   0 49.3794 3.92451   6
 -11   4   0 49.0370 3.74669   1
 -12   4   0 39.9747 4.31126   1
  12   4   0 36.9762 3.66812   4
 -12   4   0 38.3648 3.95091   3
 -12   4   0 45.5542 4.11156   6
 -13   4   0 20.9860 3.36536   1
 -13   4   0 19.9806 3.43918   6
  13   4   0 19.3435 3.19174   4
 -13   4   0 24.2747 3.37161   3
  14   4   0 31.7614 4.28407   4
 -14   4   0 37.2074 4.26467   3
 -14   4   0 33.7877 4.30548   1
  15   4   0 6.81102 2.53221   4
 -15   4   0 4.44136 2.18402   3
 -15   4   0 5.92260 2.56814   1
 -16   4   0 18.6120 3.79472   1
 -17   4   0 16.8990 3.79637   1
 -18   4   0 -1.0991 2.25853   1
   0   5   0 1.19749 1.00115   4
   0   5   0 0.97209 1.11641   1
   0   5   0 0.92467 1.09113   3
  -1  -5   0 135.307 3.83404   7
  -1  -5   0 131.988 4.07826   7
   1   5   0 127.969 4.97911   1
  -1   5   0 132.822 5.44899   4
  -1   5   0 137.241 5.05351   1
  -1   5   0 129.598 5.04470   3
   1   5   0 137.716 4.96676   3
   1   5   0 122.296 5.20014   4
  -2  -5   0 70.6841 2.64629   7
  -2  -5   0 66.3840 2.94608   7
  -2   5   0 64.6043 3.56717   1
  -2   5   0 64.8635 3.68864   4
   2   5   0 69.0158 3.44763   3
  -2   5   0 66.1302 3.74051   6
  -2   5   0 65.0192 3.75747   3
   2   5   0 66.6163 3.78347   4
  -3  -5   0 28.8099 2.19263   7
  -3  -5   0 32.3170 1.99893   7
   3   5   0 29.5739 2.32787   3
  -3   5   0 33.9381 2.97102   6
  -3   5   0 28.9163 2.48229   1
  -3   5   0 25.2680 2.83779   3
   3   5   0 26.9622 2.48205   4
  -3   5   0 29.7791 2.65519   4
  -4  -5   0 275.210 7.91393   7
  -4  -5   0 269.256 8.57796   7
   4   5   0 277.147 7.36713   3
  -4   5   0 279.626 8.45992   3
  -4   5   0 269.538 8.91972   4
  -4   5   0 273.997 8.60397   6
   4   5   0 264.654 9.00640   4
  -4   5   0 280.830 8.20618   1
   5  -5   0 2.59362 0.76985   7
  -5  -5   0 1.89840 0.98701   7
   5  -5   0 3.09362 0.83452   7
  -5  -5   0 2.15287 1.14028   7
   5   5   0 3.98115 1.21603   3
  -5   5   0 3.02552 1.70245   3
   5   5   0 3.58034 1.47236   4
  -5   5   0 2.11241 1.38103   6
  -5   5   0 1.88060 1.38420   1
   6  -5   0 29.9133 2.16994   7
   6  -5   0 26.2304 2.23106   7
  -6  -5   0 31.9924 2.76504   7
  -6  -5   0 27.8621 2.80617   7
   6   5   0 32.3188 2.88763   4
  -6   5   0 38.7229 2.99633   1
  -6   5   0 26.5146 3.14637   3
  -6   5   0 33.9429 3.18038   6
   7  -5   0 281.320 8.30562   7
   7  -5   0 281.406 8.36819   7
  -7  -5   0 284.122 9.23017   7
  -7   5   0 278.109 9.08724   3
  -7   5   0 280.140 8.62484   1
   7   5   0 265.151 9.55457   4
  -7   5   0 284.332 9.42194   6
  -8  -5   0 -0.2276 1.17754   7
   8  -5   0 0.19141 1.07592   7
  -8   5   0 1.54792 1.67310   3
  -8   5   0 -0.8423 1.33493   6
  -8   5   0 1.43799 1.45284   1
   8   5   0 2.63480 1.59466   4
   9  -5   0 106.316 5.08173   7
   9   5   0 114.844 5.89883   4
  -9   5   0 114.410 5.45041   1
  -9   5   0 116.566 5.88415   3
  -9   5   0 109.474 5.73779   6
  10   5   0 195.826 8.39144   4
 -10   5   0 207.576 8.01288   3
 -10   5   0 205.760 7.76539   1
 -10   5   0 201.106 8.24813   6
 -11   5   0 1.83101 1.81177   3
  11   5   0 3.51188 1.72813   4
 -11   5   0 4.59648 2.14651   1
 -11   5   0 3.41440 2.03765   6
  12   5   0 47.8267 4.28848   4
 -12   5   0 40.0016 4.50977   3
 -12   5   0 47.0086 4.21731   1
  13   5   0 38.2249 4.31908   4
 -13   5   0 36.7653 4.33733   3
 -13   5   0 33.1641 4.10924   1
 -14   5   0 -0.2874 1.64099   1
 -14   5   0 0.54914 2.07085   3
  14   5   0 0.36786 1.94626   4
 -15   5   0 4.42600 2.35584   3
 -15   5   0 8.04203 2.87926   1
 -16   5   0 22.0422 4.22784   1
 -17   5   0 6.83584 3.08099   1
   0   6   0 5.50690 1.77015   4
   0   6   0 4.13493 1.57176   1
   0   6   0 4.99713 1.61210   3
  -1  -6   0 20.9117 1.79289   7
   1   6   0 19.7228 2.75065   1
   1   6   0 24.0361 2.91015   3
  -1   6   0 19.3615 2.62090   4
  -1   6   0 19.9428 2.76711   1
  -1   6   0 21.3214 2.86727   3
   1   6   0 25.1416 2.82709   4
  -2  -6   0 23.8645 2.10490   7
  -2   6   0 21.9041 2.96999   3
  -2   6   0 28.1435 3.28865   1
   2   6   0 26.6421 2.94338   3
  -2   6   0 20.6373 2.51219   4
   2   6   0 25.3848 2.80596   4
  -3  -6   0 23.1382 2.26649   7
   3   6   0 26.9850 2.89131   3
  -3   6   0 33.1871 3.22723   6
   3   6   0 26.6874 2.93862   4
  -3   6   0 18.5880 2.73317   3
  -3   6   0 28.9295 2.93829   4
  -3   6   0 26.2498 3.26991   1
  -4  -6   0 26.5574 2.58448   7
   4   6   0 30.2483 3.14466   4
  -4   6   0 27.1369 3.40963   6
  -4   6   0 27.5955 2.97107   4
  -4   6   0 29.3342 3.52702   3
  -4   6   0 31.0614 3.47099   1
   4   6   0 23.0054 2.73612   3
  -5  -6   0 2.03634 1.22465   7
   5   6   0 2.52814 1.33944   3
  -5   6   0 2.86061 1.90224   3
  -5   6   0 2.99284 1.76647   6
   5   6   0 3.75847 1.62214   4
  -5   6   0 2.55911 1.50213   1
  -6   6   0 24.1406 3.18550   1
   6   6   0 22.2216 3.22157   4
  -6   6   0 24.4129 3.42680   6
  -6   6   0 18.0553 3.15295   3
  -7   6   0 10.3080 2.50026   6
   7   6   0 6.70410 2.15582   4
  -7   6   0 4.00467 2.11346   3
  -7   6   0 10.8397 2.43061   1
  -8   6   0 5.48381 2.11033   6
   8   6   0 2.52323 1.76815   4
  -8   6   0 7.21497 2.15269   1
  -8   6   0 0.73352 1.69079   3
  -9   6   0 11.0627 2.60958   6
   9   6   0 5.50575 2.07067   4
  -9   6   0 8.76481 2.63374   3
  -9   6   0 11.7473 2.60320   1
  10   6   0 2.22244 1.87350   4
 -10   6   0 3.23050 1.86622   1
 -10   6   0 -1.7249 1.54288   3
  11   6   0 -0.1773 1.49029   4
 -11   6   0 -1.3001 1.66064   3
 -11   6   0 1.02254 1.94619   1
  12   6   0 3.52256 2.08001   4
 -12   6   0 4.84485 2.49214   3
 -12   6   0 5.58432 2.29315   1
 -13   6   0 2.10348 2.37098   3
 -13   6   0 0.73637 2.29486   1
  13   6   0 1.68805 2.02255   4
 -14   6   0 0.15592 2.29612   3
 -14   6   0 1.34073 2.20654   1
 -15   6   0 13.8888 3.47445   3
 -15   6   0 14.0430 3.65067   1
 -16   6   0 -0.9252 2.41461   3
 -16   6   0 5.96080 2.93755   1
   0   7   0 2.70665 1.66997   4
   0   7   0 2.39931 1.79936   1
   0   7   0 1.80552 1.71599   3
  -1   7   0 13.0902 2.79487   1
  -1   7   0 9.17403 2.32666   4
   1   7   0 11.6407 2.43627   3
  -1   7   0 15.7090 3.08462   3
   1   7   0 15.7186 2.81776   4
  -2   7   0 6.80674 2.22543   4
   2   7   0 6.44994 1.97196   4
  -2   7   0 10.5388 2.74824   3
   2   7   0 7.53644 2.03865   3
  -2   7   0 6.13545 2.18887   1
   3   7   0 23.5642 3.23466   4
   3   7   0 20.5829 2.86936   3
  -3   7   0 19.7543 2.96539   4
  -3   7   0 25.1707 3.39443   1
  -3   7   0 22.6975 3.52366   3
   4   7   0 15.3773 2.47127   3
   4   7   0 15.3985 2.81626   4
  -4   7   0 10.5702 2.71744   3
  -4   7   0 15.1881 2.91515   1
  -4   7   0 16.3737 3.04224   6
  -4   7   0 16.6867 2.90845   4
   5   7   0 9.72985 2.29449   3
   5   7   0 9.69137 2.38345   4
  -5   7   0 8.23688 2.79530   3
  -5   7   0 8.79951 2.45749   6
  -5   7   0 7.84297 2.27498   1
  -6   7   0 25.3184 3.71567   3
  -6   7   0 24.7616 3.39680   1
  -6   7   0 26.3957 3.84361   6
   6   7   0 23.5133 3.40836   4
   7   7   0 2.71159 1.93917   4
  -7   7   0 4.22676 2.11635   6
  -7   7   0 4.99022 2.28379   3
  -7   7   0 1.32794 1.92032   1
  -8   7   0 38.8614 4.71958   3
  -8   7   0 56.6943 4.53829   1
   8   7   0 52.6705 4.69858   4
   9   7   0 6.00062 2.38542   4
  -9   7   0 6.00074 2.56548   3
  -9   7   0 7.07540 2.41797   1
 -10   7   0 20.5652 3.75513   1
 -10   7   0 10.8580 3.27940   3
  10   7   0 12.8602 2.91868   4
 -11   7   0 12.9221 3.41378   3
 -11   7   0 10.1050 3.12673   1
  11   7   0 16.0081 3.26237   4
 -12   7   0 4.57979 2.42083   1
 -12   7   0 0.90042 2.46674   3
 -13   7   0 -1.1380 2.24651   3
 -13   7   0 0.25030 2.13373   1
 -14   7   0 4.63272 2.96422   1
 -14   7   0 7.99362 3.21920   3
   0   8   0 84.9262 5.54876   3
   0   8   0 85.1619 5.48129   4
   0   8   0 81.6131 5.50726   1
   1   8   0 2.49023 1.94743   4
  -1   8   0 3.29204 2.25468   3
  -1   8   0 2.89345 2.04577   1
   1   8   0 1.61199 1.84059   3
  -1   8   0 1.22109 1.74537   4
   2   8   0 4.26954 2.16403   3
  -2   8   0 5.15714 2.50599   3
   2   8   0 7.52471 2.38176   4
  -2   8   0 5.82183 2.20189   4
  -2   8   0 6.93960 2.51295   1
   3   8   0 1.29668 1.70455   4
   3   8   0 -1.1629 1.53624   3
  -3   8   0 -0.5037 1.74316   4
  -3   8   0 1.27596 2.17041   3
  -3   8   0 1.46774 1.85405   1
  -4   8   0 8.19596 2.79938   1
  -4   8   0 3.77186 2.38379   3
   4   8   0 5.52752 2.31117   3
   4   8   0 6.75649 2.36109   4
   5   8   0 1.51293 1.89490   4
  -5   8   0 3.33224 2.23702   1
  -5   8   0 5.09733 2.63705   3
  -6   8   0 3.62597 2.45442   3
   6   8   0 10.0894 2.73434   4
  -6   8   0 13.2543 3.23159   1
  -7   8   0 4.89930 2.50632   1
   7   8   0 5.93224 2.55079   4
  -7   8   0 6.01080 2.62924   3
   8   8   0 1.54388 1.90889   4
  -8   8   0 3.34218 2.31767   1
  -8   8   0 1.53522 2.52581   3
  -9   8   0 5.99721 3.18726   3
  -9   8   0 4.50079 2.64190   1
 -10   8   0 6.93113 2.77027   1
 -10   8   0 4.80850 3.11412   3
 -11   8   0 -0.0365 2.67003   3
 -11   8   0 1.73439 2.20413   1
 -12   8   0 0.18468 2.57402   3
 -12   8   0 -0.7933 2.31387   1
   0   9   0 0.21737 1.85480   3
   0   9   0 0.02147 1.84521   4
  -1   9   0 5.43017 2.62373   3
   1   9   0 4.08506 2.33200   3
  -1   9   0 6.08681 2.38010   4
   1   9   0 5.20681 2.22899   4
  -1   9   0 8.69290 2.83750   1
   2   9   0 4.46595 2.38747   3
   2   9   0 0.88958 1.92581   4
  -2   9   0 1.42477 2.06060   3
  -2   9   0 1.20747 1.89718   1
  -2   9   0 0.66443 2.00479   4
  -3   9   0 1.50458 1.93500   4
  -3   9   0 -3.0688 1.83262   1
   3   9   0 0.31102 1.81254   4
  -3   9   0 -0.2097 2.07297   3
  -4   9   0 -0.1193 1.98703   3
  -4   9   0 0.77090 2.26486   1
  -5   9   0 23.1405 4.23841   3
  -5   9   0 15.2023 3.40766   1
  -6   9   0 1.50312 2.43608   1
  -6   9   0 0.43958 2.39181   3
  -7   9   0 -0.1773 2.42976   3
  -7   9   0 -0.5672 1.87421   1
  -8   9   0 10.6819 3.48274   1
  -8   9   0 5.05086 3.00941   3
  -9   9   0 3.49787 2.76477   1
  -9   9   0 3.09088 2.64278   3
 -10   9   0 -0.4950 2.45246   1
 -10   9   0 -1.6158 2.52775   3
   0  10   0 10.4559 3.41094   3
  -1  10   0 8.85507 3.33567   3
   1  10   0 11.3032 3.29017   3
  -2  10   0 0.52188 2.56153   3
  -3  10   0 7.21629 3.09394   3
  -3  10   0 3.56251 2.60148   1
  -4  10   0 4.37649 2.98051   3
  -4  10   0 6.63996 2.96074   1
  -5  10   0 1.27646 2.57008   1
  -5  10   0 4.53998 2.82289   3
 -20   0   1 -3.0158 2.11806   1
 -19   0   1 1.16198 2.22207   1
 -18   0   1 -2.3337 1.91188   1
 -17   0   1 1.53512 1.87952   1
 -16   0   1 1.96541 1.96725   1
 -11   0   1 0.71070 0.83421   3
 -11   0   1 1.21707 1.22531   7
  10   0  -1 0.67654 1.09596   7
 -10   0   1 2.17628 0.85692   3
 -10   0   1 0.38456 0.96657   7
 -10   0   1 -0.0201 1.19241   7
  10   0  -1 1.27402 1.13896   7
   9   0  -1 1.41222 0.95477   7
   9   0  -1 0.62263 0.81129   7
  -9   0   1 1.08840 0.87179   7
  -9   0   1 0.20650 1.02687   7
  -8   0   1 0.24367 0.77580   7
   8   0  -1 -0.5544 0.62168   7
  -8   0   1 0.31965 0.50635   3
  -8   0   1 0.38506 0.65852   7
   8   0  -1 -0.0214 0.21641   7
   7   0  -1 0.09174 0.14741   7
  -7   0   1 -0.7736 0.47975   7
   7   0  -1 -0.0553 0.65063   7
  -7   0   1 -0.3393 0.80843   7
  -7   0   1 0.52702 0.53285   3
  -6   0   1 1.96722 0.75019   7
  -6   0   1 1.69701 0.90024   7
   6   0  -1 1.40382 0.67865   7
  -6   0   1 3.58266 0.77901   3
  -5   0   1 0.40084 0.45866   3
  -5   0   1 -0.3307 0.45332   7
   5   0  -1 -0.7412 0.15142   7
  -5   0   1 0.01169 0.58418   7
   5   0  -1 -0.2153 0.48854   7
   4   0  -1 -0.5712 0.35260   7
  -4   0   1 0.15049 0.44243   7
  -4   0   1 0.43310 0.39698   3
   4   0  -1 -0.1437 0.37453   7
  -4   0   1 0.25323 0.60980   7
  -3   0   1 -0.3976 0.16971   7
   3   0  -1 0.25767 0.42633   7
  -3   0   1 -0.0231 0.48090   7
   3   0  -1 -0.0065 0.27278   7
  -2   0   1 -0.0077 0.09378   7
  -2   0   1 -0.0266 0.14243   7
   2   0  -1 -0.0633 0.06470   7
   2   0  -1 0.11533 0.16558   7
  -1   0   1 -0.2272 0.06899   7
   1   0  -1 -0.2647 0.03137   7
   1   0  -1 -0.2600 0.06855   7
   1   0  -1 -0.2479 0.02320   7
   1   0   1 -0.8175 0.09834   7
   1   0   1 -0.8567 0.05781   7
  -1   0  -1 -0.9025 0.05348   7
   2   0   1 -4.1942 0.16588   7
  -2   0  -1 -3.9466 0.14568   7
   2   0   1 -3.9974 0.12262   7
  -2   0  -1 -4.0930 0.14235   7
  -3   0  -1 -0.4985 0.26613   7
  -3   0  -1 -0.2260 0.39246   7
   3   0   1 -0.1318 0.38870   7
   3   0   1 -0.5942 0.30584   7
  -4   0  -1 0.04104 0.56553   7
  -4   0  -1 0.64226 0.36872   3
   4   0   1 0.74590 0.53840   7
  -4   0  -1 0.31342 0.43944   7
   4   0   1 0.13984 0.44067   7
   5   0   1 -1.6658 0.43541   7
  -5   0  -1 -1.7744 0.30717   3
  -5   0  -1 -1.1081 0.59536   7
   5   0   1 -1.0215 0.53487   7
  -5   0  -1 -1.3759 0.46438   7
   6   0   1 -0.1793 0.38169   7
  -6   0  -1 1.01575 0.44082   3
  -6   0  -1 -0.2103 0.52037   7
  -6   0  -1 0.50315 0.72958   7
   6   0   1 0.58425 0.60148   7
  -7   0  -1 1.02701 0.61854   3
  -7   0  -1 1.65171 0.82335   7
   7   0   1 3.24657 1.09325   7
  -7   0  -1 0.10372 0.83554   7
  -8   0  -1 0.46061 0.52028   3
  -8   0  -1 0.76966 0.84558   7
   8   0   1 -0.0078 0.73422   7
  -8   0  -1 -0.0204 0.70592   7
   9   0   1 -0.5204 0.72038   7
  -9   0  -1 -0.2103 0.52163   3
  -9   0  -1 0.35130 1.09262   7
  -9   0  -1 -0.5002 0.78226   7
 -10   0  -1 -0.4640 1.12033   7
  10   0   1 2.99494 1.18197   7
  10   0   1 -0.2066 0.85557   7
 -10   0  -1 0.99721 1.31146   5
 -10   0  -1 2.83391 1.10985   7
 -11   0  -1 1.32832 0.99503   7
 -14   0  -1 1.07221 1.49349   1
 -15   0  -1 2.51108 1.59983   1
 -16   0  -1 -0.3398 1.66616   1
 -17   0  -1 0.44416 2.00885   1
 -18   0  -1 -1.6682 1.59980   1
 -19   0  -1 -1.1693 2.15860   1
 -20   0  -1 0.85857 2.40339   1
 -20  -1   1 0.91965 2.60886   1
 -20   1   1 1.53342 2.33366   1
 -19  -1   1 2.82366 2.31381   1
 -19   1   1 0.93060 2.18725   1
 -18   1   1 -0.0165 1.92978   1
 -17   1   1 7.76092 2.53646   1
 -16   1   1 -0.4877 1.87993   1
 -15   1   1 17.1964 3.07051   6
 -15   1   1 17.6894 3.08668   1
 -14   1   1 8.50723 2.24640   1
 -14   1   1 2.87289 1.80773   6
 -13   1   1 81.1741 4.49684   1
 -13   1   1 88.9660 5.08823   6
 -12   1   1 165.613 6.20312   1
 -12   1   1 175.633 6.92909   6
 -12   1   1 171.286 5.64872   3
 -11   1   1 139.453 5.32025   1
 -11   1   1 142.363 4.88567   3
 -11   1   1 139.783 5.84118   6
 -11   1   1 137.738 6.38714   7
 -10  -1   1 434.485 13.6857   7
  10  -1  -1 426.477 13.1798   7
  10  -1  -1 412.221 12.5089   7
 -10  -1   1 433.290 8.98613   3
  10   1  -1 439.939 12.6687   7
 -10   1   1 430.043 12.6573   7
 -10   1   1 431.545 10.4961   1
 -10   1   1 444.865 13.1375   7
 -10   1   1 429.408 9.98639   3
   9  -1  -1 706.022 18.6278   7
  -9  -1   1 695.159 13.0609   3
  -9  -1   1 685.377 18.8588   7
  -9  -1   1 684.668 17.9173   7
   9  -1  -1 665.944 17.7475   7
  -9   1   1 686.729 14.6287   1
   9   1  -1 652.846 17.5346   7
  -9   1   1 682.956 18.2445   7
   9   1  -1 675.317 18.4053   7
  -9   1   1 687.075 17.7269   7
  -9   1   1 675.090 14.0923   3
   8  -1  -1 348.879 9.97394   7
  -8  -1   1 327.876 7.10824   3
  -8  -1   1 324.697 10.6196   7
   8  -1  -1 361.025 10.5592   7
  -8  -1   1 335.728 10.0539   7
  -8   1   1 339.752 10.2723   7
  -8   1   1 355.788 9.94757   7
   8   1  -1 330.211 10.3872   7
  -8   1   1 349.641 8.04124   3
   8   1  -1 335.776 9.94998   7
  -7  -1   1 1315.65 32.2664   7
   7  -1  -1 1324.41 31.3180   7
  -7  -1   1 1348.37 31.4514   7
   7  -1  -1 1381.87 32.0167   7
  -7   1   1 1361.51 31.7734   7
   7   1  -1 1326.71 31.3222   7
  -7   1   1 1314.18 24.6152   3
  -7   1   1 1354.51 31.3274   7
   7   1  -1 1332.42 31.9173   7
  -6  -1   1 875.176 20.9474   7
   6  -1  -1 872.299 20.9172   7
   6  -1  -1 867.916 21.2852   7
   6   1  -1 893.236 20.9031   7
  -6   1   1 875.007 20.8147   7
  -6   1   1 874.346 16.5945   3
  -6   1   1 832.782 21.0603   7
   6   1  -1 893.500 21.4168   7
  -6   1   1 870.129 16.7650   1
  -5  -1   1 1053.64 24.2609   7
   5  -1  -1 1042.85 24.0780   7
   5  -1  -1 1054.99 24.4558   7
   5   1  -1 1027.41 24.5397   7
  -5   1   1 1011.85 24.2397   7
  -5   1   1 1082.40 24.1661   7
  -5   1   1 1024.96 19.1073   1
  -5   1   1 999.792 20.7607   6
  -5   1   1 1058.09 19.1531   3
   5   1  -1 1018.01 24.0478   7
   4  -1  -1 718.738 17.0315   7
  -4  -1   1 709.895 17.3473   7
   4  -1  -1 720.774 16.8295   7
  -4  -1   1 724.289 16.8987   7
  -4   1   1 721.100 13.5452   3
  -4   1   1 707.342 13.4286   1
  -4   1   1 704.998 16.8881   7
   4   1  -1 702.703 17.1124   7
  -4   1   1 719.261 16.7451   7
   4   1  -1 717.990 16.8026   7
  -3  -1   1 2509.03 59.2628   7
  -3  -1   1 2566.59 57.2619   7
   3  -1  -1 2480.78 56.6179   7
   3  -1  -1 2564.95 57.3379   7
   3   1  -1 2555.30 58.6156   7
  -3   1   1 2507.49 58.0353   7
  -3   1   1 2485.78 44.8805   1
  -3   1   1 2427.69 46.9076   6
  -3   1   1 2516.86 57.9696   7
   3   1  -1 2504.83 56.9612   7
  -3   1   1 2533.22 43.3451   3
   2  -1   1 1.36819 0.42899   6
  -2  -1  -1 0.27570 0.32296   7
  -2   1  -1 -0.1980 0.20793   1
  -2   1  -1 -0.0306 0.26215   6
  -2   1  -1 0.16157 0.13459   7
  -2   1  -1 0.57637 0.34816   2
  -2   1  -1 0.18175 0.25722   3
   2   1   1 0.46847 0.32468   7
  -2   1  -1 -0.0819 0.10137   7
   2   1   1 -0.0414 0.13792   7
   3  -1   1 28.0168 1.41733   7
  -3  -1  -1 28.6553 1.52488   7
  -3  -1  -1 28.2849 1.68918   7
   3  -1   1 28.0514 1.47491   7
  -3   1  -1 30.5958 1.39542   3
  -3   1  -1 25.6300 1.16909   2
  -3   1  -1 27.8923 1.39244   7
  -3   1  -1 35.1342 1.49767   1
  -3   1  -1 29.9405 1.35415   7
   3   1   1 29.5886 1.45981   7
   3   1   1 30.7241 1.67068   7
  -4  -1  -1 613.601 15.3425   7
   4  -1   1 616.225 14.6551   7
  -4  -1  -1 616.256 14.8303   7
   4  -1   1 615.263 14.9724   7
  -4   1  -1 626.414 14.5849   7
   4   1   1 623.754 15.2822   7
  -4   1  -1 621.775 14.5794   7
  -4   1  -1 622.459 11.8499   3
  -4   1  -1 619.352 12.9487   6
   4   1   1 610.121 14.7369   7
  -4   1  -1 625.598 14.7717   7
  -4   1  -1 631.213 11.9229   1
   5  -1   1 69.1125 3.05216   7
   5  -1   1 66.2423 2.78524   7
  -5  -1  -1 71.2529 2.99863   7
  -5   1  -1 69.3432 2.48872   3
   5   1   1 73.3207 2.93602   7
  -5   1  -1 63.8069 2.64393   6
   5   1   1 72.4909 3.25750   7
  -5   1  -1 67.9044 2.77811   7
  -5   1  -1 66.3327 2.85675   7
   6  -1   1 280.212 7.74891   7
   6  -1   1 273.260 8.14745   7
  -6  -1  -1 268.882 7.81097   7
  -6   1  -1 267.805 6.28885   3
   6   1   1 260.086 8.17184   7
  -6   1  -1 253.329 6.95791   6
  -6   1  -1 267.119 7.85029   7
  -6   1  -1 285.820 5.82560   5
   6   1   1 269.513 7.71266   7
  -6   1  -1 286.897 7.72897   7
  -6   1  -1 260.062 6.46513   1
   7  -1   1 947.796 23.1931   7
  -7  -1  -1 965.987 22.7689   7
   7  -1   1 907.343 22.4288   7
  -7  -1  -1 933.412 23.6217   7
  -7  -1  -1 936.069 16.3894   3
  -7   1  -1 888.214 18.0189   1
   7   1   1 936.244 22.5093   7
  -7   1  -1 920.924 19.7274   6
   7   1   1 985.132 23.4666   7
  -7   1  -1 952.224 16.8214   5
  -7   1  -1 924.800 22.3768   7
  -7   1  -1 936.197 22.8040   7
  -7   1  -1 917.713 17.6757   3
   8  -1   1 474.878 13.3102   7
  -8  -1  -1 466.019 8.69657   3
  -8  -1  -1 472.006 12.8307   7
  -8  -1  -1 457.722 13.5287   7
   8  -1   1 453.896 12.5301   7
  -8   1  -1 471.574 10.5312   1
  -8   1  -1 461.462 9.98075   3
   8   1   1 451.024 12.5042   7
  -8   1  -1 467.104 11.4010   6
  -8   1  -1 462.826 9.12965   5
  -8   1  -1 458.885 12.4896   7
  -8   1  -1 457.606 12.8699   7
   8   1   1 463.716 13.3885   7
   9  -1   1 208.459 7.17112   7
   9  -1   1 213.118 7.78068   7
  -9  -1  -1 189.594 7.76755   7
  -9  -1  -1 204.263 4.51144   3
  -9  -1  -1 202.919 7.38181   7
  -9   1  -1 199.512 6.67279   6
   9   1   1 206.518 7.19347   7
  -9   1  -1 222.812 5.13194   5
  -9   1  -1 203.110 6.19150   1
  -9   1  -1 205.349 7.45332   7
   9   1   1 204.371 7.71635   7
  -9   1  -1 201.414 5.61516   3
  -9   1  -1 225.920 7.31936   7
  -9   1  -1 218.034 7.25647   7
 -10  -1  -1 446.662 13.9765   7
  10  -1   1 414.811 12.6524   7
  10  -1   1 444.672 13.5416   7
 -10   1  -1 445.695 13.2513   7
 -10   1  -1 434.132 9.89487   3
 -10   1  -1 438.841 12.7444   7
 -10   1  -1 437.692 11.6816   6
 -10   1  -1 438.483 10.7522   1
  10   1   1 467.910 12.9373   7
 -10   1  -1 450.262 12.8270   7
 -11   1  -1 290.045 9.17760   6
 -11   1  -1 308.704 7.72581   3
 -11   1  -1 299.688 8.61554   1
 -11   1  -1 307.769 10.3886   7
 -12   1  -1 125.835 5.83045   6
 -12   1  -1 129.466 5.43511   1
 -12   1  -1 122.240 4.66181   3
 -13   1  -1 63.2707 4.48473   6
 -13   1  -1 58.6615 4.04751   1
 -14   1  -1 32.1090 3.68997   1
 -14   1  -1 32.5148 3.88017   6
 -15   1  -1 12.1483 2.76542   6
 -15   1  -1 16.7974 3.06996   1
 -16   1  -1 62.8727 4.69829   1
 -17   1  -1 18.4280 3.42568   1
 -18  -1  -1 0.85329 2.11516   1
 -18   1  -1 2.25406 2.33786   1
 -19  -1  -1 1.36992 2.25588   1
 -19   1  -1 1.08159 2.30714   1
 -20  -1  -1 4.53968 2.77619   1
 -20   1  -1 -1.7659 2.25429   1
 -19   2   1 12.9681 3.46667   1
 -18   2   1 10.3326 3.20887   1
 -17   2   1 1.79678 2.27612   1
 -16   2   1 30.4165 4.20033   1
 -15   2   1 4.83963 2.19142   1
 -14   2   1 2.13744 1.71916   6
 -14   2   1 2.38260 1.63961   1
 -13   2   1 25.2318 3.39484   6
 -13   2   1 26.3133 2.84994   3
 -13   2   1 21.0592 2.90165   1
 -12   2   1 14.5509 2.23108   3
 -12   2   1 13.1325 2.45623   6
 -12   2   1 12.0974 2.21778   1
  11  -2  -1 12.5582 2.39751   7
 -11   2   1 16.1772 2.62200   6
 -11   2   1 15.7540 2.22386   3
 -11   2   1 15.4392 2.33828   1
  10  -2  -1 81.3074 4.65915   7
  10  -2  -1 84.8708 4.79390   7
  10   2  -1 84.8025 4.43239   7
 -10   2   1 87.4473 4.32666   7
 -10   2   1 88.5260 4.41307   6
 -10   2   1 77.5434 3.82378   3
 -10   2   1 86.7455 4.14248   1
   9  -2  -1 26.5568 2.72002   7
  -9  -2   1 31.7304 3.14884   7
   9  -2  -1 31.8194 2.89746   7
   9   2  -1 36.6367 3.10831   7
  -9   2   1 27.5914 2.56931   7
  -9   2   1 41.8684 3.03693   6
  -9   2   1 32.3777 2.47572   1
  -9   2   1 33.3424 2.55857   3
   9   2  -1 30.4374 2.65382   7
  -9   2   1 33.1146 2.58321   7
   8  -2  -1 145.941 5.90127   7
  -8  -2   1 153.084 6.47553   7
  -8  -2   1 150.585 5.93338   7
   8  -2  -1 147.127 5.66604   7
  -8   2   1 155.564 5.54415   6
  -8   2   1 148.579 5.06106   3
  -8   2   1 148.011 5.01980   1
   8   2  -1 151.666 5.57306   7
  -8   2   1 147.824 5.40414   7
  -8   2   1 153.076 5.42649   7
   8   2  -1 160.593 6.16693   7
  -7  -2   1 141.322 5.25931   7
  -7  -2   1 130.492 5.54304   7
   7  -2  -1 125.038 5.07866   7
   7  -2  -1 131.046 4.87963   7
  -7   2   1 127.445 4.59469   7
   7   2  -1 133.827 4.83087   7
   7   2  -1 142.807 5.36938   7
  -7   2   1 131.476 4.41467   1
  -7   2   1 130.608 4.66551   7
  -7   2   1 124.020 4.36042   3
  -7   2   1 130.470 4.72521   6
   6  -2  -1 102.517 4.00701   7
   6  -2  -1 113.572 4.32906   7
  -6  -2   1 111.098 4.30264   7
  -6  -2   1 106.081 4.61181   7
  -6   2   1 112.436 3.87020   7
  -6   2   1 108.434 3.88334   3
  -6   2   1 117.418 3.89837   1
   6   2  -1 110.502 4.34890   7
  -6   2   1 114.077 3.89701   7
   6   2  -1 110.662 4.05103   7
  -6   2   1 115.916 4.15665   6
   5  -2  -1 87.3496 3.45622   7
   5  -2  -1 85.8864 3.35319   7
   5  -2  -1 85.2371 3.35260   7
  -5  -2   1 86.6198 3.50266   7
  -5  -2   1 85.0009 3.79040   7
  -5   2   1 84.1099 3.26318   3
  -5   2   1 91.2541 3.39200   6
   5   2  -1 88.3873 3.57190   7
   5   2  -1 86.4036 3.30661   7
  -5   2   1 92.2828 3.17738   1
  -5   2   1 86.7727 2.94235   7
  -5   2   1 90.3118 3.04479   7
  -4  -2   1 289.415 8.24283   7
  -4  -2   1 297.455 7.79369   7
   4  -2  -1 283.997 7.64110   7
   4  -2  -1 292.041 7.78378   7
  -4   2   1 305.756 6.77263   1
   4   2  -1 298.394 8.09544   4
  -4   2   1 298.751 7.04698   3
   4   2  -1 298.695 7.92866   7
   4   2  -1 294.051 7.57043   7
  -4   2   1 304.764 7.15032   7
  -4   2   1 294.160 7.27279   6
  -4   2   1 290.254 7.03248   7
   3  -2  -1 458.985 10.7081   7
  -3  -2   1 436.925 11.1203   7
   3  -2  -1 439.209 10.5867   7
   3  -2  -1 460.120 9.93049   6
  -3  -2   1 446.599 10.8230   7
   3   2  -1 433.619 10.5045   7
  -3   2   1 460.319 9.95623   6
  -3   2   1 448.257 9.46192   3
   3   2  -1 445.399 10.7915   7
  -3   2   1 461.710 9.17012   1
   3   2  -1 451.462 11.4249   4
  -2  -2   1 34.1638 1.45074   7
  -2  -2   1 33.9754 1.57660   7
   2  -2  -1 37.9152 1.23291   7
   2  -2  -1 36.9815 1.27419   7
   2   2  -1 39.9548 1.59123   3
   2   2  -1 34.4803 1.18479   7
   2   2  -1 35.9903 1.27282   7
  -2   2   1 36.0178 1.84695   3
  -2   2   1 41.4926 1.81958   4
   2   2  -1 40.7016 1.87559   4
  -2   2   1 38.0746 1.81981   6
  -2   2   1 39.3464 1.73351   1
  -1  -2   1 492.135 10.6784   7
   1  -2  -1 452.100 9.96866   6
   1   2  -1 487.581 9.52075   1
  -1   2   1 496.949 9.37274   1
   1   2  -1 500.366 9.36530   3
   1   2  -1 446.184 11.6684   4
  -1   2   1 471.140 9.54457   3
  -1   2   1 480.993 10.0974   6
  -1   2   1 447.997 11.5471   4
   0  -2   1 2.25208 0.70853   6
   0  -2  -1 1.44678 0.58028   6
   0   2   1 2.42881 0.60027   4
   0   2   1 2.95628 0.69340   3
   0   2  -1 4.24773 0.81375   4
   0   2  -1 1.97851 0.70988   1
   0   2  -1 1.81516 0.63953   3
   0   2  -1 1.22185 0.60207   6
   0   2   1 4.98777 0.84293   6
   0   2   1 2.67024 0.67536   1
  -1  -2  -1 6299.84 135.837   7
  -1  -2  -1 6011.51 136.282   7
   1  -2   1 6003.70 118.206   6
  -1   2  -1 6185.48 109.225   3
   1   2   1 6088.28 141.221   4
   1   2   1 6076.18 108.476   1
  -1   2  -1 6111.17 119.622   6
  -1   2  -1 6205.33 109.268   1
   1   2   1 6129.51 108.925   3
  -1   2  -1 6058.31 140.632   4
  -2  -2  -1 3.37965 0.61930   7
  -2  -2  -1 3.42094 0.71140   7
   2  -2   1 4.12804 0.85631   6
   2   2   1 3.33512 0.54916   7
   2   2   1 5.95222 0.78138   3
  -2   2  -1 3.91213 0.92383   3
  -2   2  -1 6.77915 1.07955   4
   2   2   1 4.92627 0.83984   4
   2   2   1 3.70664 0.60087   7
  -2   2  -1 3.30100 0.82814   6
  -2   2  -1 5.07132 0.93087   1
   3  -2   1 91.4454 2.73970   7
  -3  -2  -1 91.5381 3.42389   7
   3  -2   1 97.1517 3.26508   6
   3  -2   1 87.2402 2.70939   7
  -3  -2  -1 91.2289 3.06191   7
   3   2   1 89.6423 2.90320   7
   3   2   1 93.4965 3.17564   7
  -3   2  -1 93.8859 2.99064   1
   3   2   1 97.3785 2.44422   3
  -3   2  -1 98.1254 3.29701   6
  -3   2  -1 92.3313 3.12465   3
   3   2   1 93.5222 3.29726   4
  -4  -2  -1 400.168 10.8598   7
  -4  -2  -1 406.548 10.2878   7
   4  -2   1 416.549 10.1432   7
   4  -2   1 406.105 9.93116   7
   4   2   1 417.050 10.1641   7
  -4   2  -1 406.965 9.46400   6
  -4   2  -1 414.412 8.82324   1
  -4   2  -1 404.736 8.87211   3
   4   2   1 399.817 10.4962   7
  -5  -2  -1 3.98613 1.02520   7
   5  -2   1 9.17547 1.16816   7
   5  -2   1 8.22452 1.18734   7
  -5  -2  -1 4.62658 1.06114   7
  -5   2  -1 4.56148 0.96727   1
  -5   2  -1 6.46495 1.17538   6
  -5   2  -1 6.26975 0.77404   7
  -5   2  -1 5.14082 1.13932   3
   5   2   1 5.35868 0.95827   7
  -5   2  -1 6.45636 0.82299   7
   5   2   1 6.63966 1.19326   7
   6  -2   1 412.068 10.9932   7
   6  -2   1 393.844 10.4075   7
  -6  -2  -1 392.466 11.4727   7
  -6  -2  -1 400.833 10.8579   7
   6   2   1 385.128 10.4502   7
  -6   2  -1 403.908 9.13962   1
  -6   2  -1 405.376 9.17975   3
  -6   2  -1 401.661 9.81567   6
  -6   2  -1 395.588 10.0680   7
   6   2   1 406.285 11.1638   7
  -6   2  -1 400.749 10.1343   7
   7  -2   1 408.450 11.0341   7
  -7  -2  -1 421.449 11.5193   7
   7  -2   1 430.115 11.6756   7
  -7  -2  -1 406.267 12.2208   7
  -7   2  -1 406.990 9.56351   1
  -7   2  -1 413.595 9.54671   3
  -7   2  -1 411.953 10.7978   7
  -7   2  -1 413.007 10.7389   7
   7   2   1 410.360 11.7505   7
   7   2   1 401.418 11.0425   7
  -7   2  -1 404.664 10.3472   6
  -8  -2  -1 11.6683 1.94614   7
  -8  -2  -1 7.02519 1.55829   7
   8  -2   1 7.71666 1.44919   7
   8  -2   1 7.21751 1.45846   7
   8   2   1 7.80449 1.34435   7
  -8   2  -1 12.9853 1.78287   3
  -8   2  -1 17.7255 2.02985   1
   8   2   1 11.9158 1.94770   7
  -8   2  -1 10.4446 1.57135   7
  -8   2  -1 13.1809 1.53690   7
   9  -2   1 116.290 5.03109   7
   9  -2   1 118.435 5.46025   7
  -9  -2  -1 111.979 5.34606   7
  -9   2  -1 118.421 5.34177   7
  -9   2  -1 124.339 5.12772   6
   9   2   1 118.467 5.56233   7
  -9   2  -1 122.829 4.94254   7
  -9   2  -1 116.702 4.46636   3
  -9   2  -1 124.425 4.81348   1
   9   2   1 108.214 4.91805   7
  10  -2   1 28.1398 3.10289   7
  10  -2   1 28.0430 3.00558   7
 -10   2  -1 31.9009 2.91239   7
 -10   2  -1 39.5122 3.02670   1
  10   2   1 31.5174 2.85327   7
 -10   2  -1 36.9564 2.99976   6
 -10   2  -1 30.9425 2.58052   3
  11  -2   1 50.6285 4.02764   7
 -11   2  -1 61.6574 3.42308   3
 -11   2  -1 65.2816 4.17278   6
 -11   2  -1 64.0490 3.76508   1
 -12   2  -1 2.21943 1.61172   1
 -12   2  -1 1.51619 1.36893   3
 -12   2  -1 3.34181 1.83535   6
 -13   2  -1 3.03049 1.73978   6
 -13   2  -1 2.00031 1.35433   3
 -13   2  -1 0.88327 1.47093   1
 -14   2  -1 35.9620 3.94902   1
 -14   2  -1 33.7109 4.10972   6
 -15   2  -1 3.00219 2.02544   1
 -16   2  -1 1.79247 1.95959   1
 -17   2  -1 26.6916 4.08467   1
 -18   2  -1 2.14277 2.23930   1
 -19   2  -1 0.99076 2.23126   1
 -19   3   1 2.58183 2.83592   1
 -18   3   1 4.64770 2.81782   1
 -17   3   1 5.80224 2.53702   1
 -16   3   1 -1.5595 1.79721   1
 -15   3   1 11.8671 2.87319   1
 -14   3   1 84.6190 5.77292   6
 -14   3   1 77.5413 4.95331   1
 -14   3   1 88.3504 5.03986   3
 -13   3   1 5.99299 2.09376   6
 -13   3   1 10.3650 2.30612   3
 -13   3   1 7.58706 2.28785   1
 -12   3   1 4.26784 1.78579   3
 -12   3   1 11.6547 2.54686   6
 -12   3   1 8.24016 2.22162   1
  11  -3  -1 204.141 8.31242   7
 -11   3   1 205.839 7.33325   1
 -11   3   1 206.438 7.20418   3
 -11   3   1 206.393 7.82594   6
  10  -3  -1 90.5641 4.90585   7
 -10   3   1 84.9886 4.34153   3
 -10   3   1 91.6724 4.83056   6
 -10   3   1 92.8968 4.56798   1
  10   3  -1 89.0933 4.41864   7
  -9  -3   1 -0.7540 1.31891   7
   9  -3  -1 0.07209 1.01760   7
   9  -3  -1 1.00452 1.22659   7
  -9   3   1 2.73354 1.42327   6
  -9   3   1 0.32145 1.15381   3
   9   3  -1 -0.3089 0.77986   7
  -9   3   1 1.42267 1.26099   1
  -8  -3   1 822.593 22.1292   7
  -8  -3   1 859.598 21.2527   7
   8  -3  -1 814.252 20.6441   7
   8  -3  -1 837.240 21.1916   7
  -8   3   1 826.972 17.4406   1
   8   3  -1 823.416 20.4051   7
  -8   3   1 804.619 19.3127   7
  -8   3   1 822.325 17.6854   3
   8   3  -1 841.493 21.1807   7
  -8   3   1 849.295 18.9920   6
   7  -3  -1 62.3769 3.30783   7
  -7  -3   1 64.3482 3.84616   7
   7  -3  -1 61.5962 3.26469   7
  -7  -3   1 68.0951 3.64185   7
   7   3  -1 61.8425 3.20624   7
  -7   3   1 60.5331 3.21201   1
  -7   3   1 57.5701 3.21674   3
   7   3  -1 63.3351 3.00872   7
  -7   3   1 59.2116 3.38588   6
  -6  -3   1 195.244 6.95753   7
   6  -3  -1 211.582 6.24720   7
   6  -3  -1 203.748 6.32992   7
  -6  -3   1 201.599 6.48458   7
  -6   3   1 203.764 6.19842   3
  -6   3   1 190.045 5.74102   1
   6   3  -1 198.625 5.86579   7
   6   3  -1 177.089 6.51892   4
  -6   3   1 193.489 6.21286   6
   6   3  -1 196.945 6.25673   7
   5  -3  -1 318.255 8.60883   7
  -5  -3   1 325.800 8.82778   7
   5  -3  -1 305.457 8.43064   7
  -5  -3   1 318.770 9.39978   7
  -5   3   1 307.334 8.08661   3
  -5   3   1 316.825 7.78318   1
   5   3  -1 316.241 8.19580   7
   5   3  -1 330.302 9.39564   4
   5   3  -1 327.989 8.64484   7
  -5   3   1 311.775 8.35944   6
   4  -3  -1 51.0034 2.19326   7
  -4  -3   1 56.0422 2.78715   7
  -4  -3   1 58.2575 2.59575   7
   4  -3  -1 56.2913 2.29521   7
  -4   3   1 53.7131 2.54150   1
   4   3  -1 59.2428 2.08024   7
  -4   3   1 52.0126 2.84497   3
  -4   3   1 55.6225 2.76075   6
   4   3  -1 55.3632 2.20480   7
   4   3  -1 52.8298 2.80564   4
  -3  -3   1 2.95147 0.67697   7
   3  -3  -1 4.20062 0.53642   7
  -3  -3   1 3.94943 0.82531   7
   3  -3  -1 3.58769 0.55591   7
  -3   3   1 1.89261 0.89597   3
  -3   3   1 4.01508 0.96449   4
  -3   3   1 3.92134 0.96631   1
   3   3  -1 5.10645 0.94347   3
  -3   3   1 2.86530 0.94295   6
   3   3  -1 5.20502 1.06877   4
  -2  -3   1 1585.06 35.1537   7
  -2  -3   1 1581.56 35.4577   7
  -2   3   1 1641.02 28.7978   1
  -2   3   1 1551.86 36.6231   4
  -2   3   1 1555.75 29.1240   3
  -2   3   1 1561.45 31.2039   6
   2   3  -1 1600.60 36.8016   4
   2   3  -1 1650.43 28.6484   3
   1   3  -1 30.6904 1.86525   1
  -1   3   1 31.6132 1.95219   3
  -1   3   1 29.7661 1.80691   4
   1   3  -1 30.0757 1.88216   4
  -1   3   1 32.1246 1.78219   1
  -1   3   1 29.0832 1.83693   6
   1   3  -1 33.0978 1.82198   3
   0   3  -1 50.6225 2.44806   4
   0   3  -1 46.4674 2.27854   3
   0   3  -1 45.2422 2.22777   1
   0   3   1 47.2355 2.29148   4
   0   3   1 44.8412 2.11575   1
  -1  -3  -1 517.701 12.2015   7
  -1  -3  -1 515.495 11.9745   7
  -1   3  -1 531.994 10.9381   1
   1   3   1 512.894 10.5767   3
   1   3   1 525.736 10.7673   1
  -1   3  -1 529.075 13.2736   4
  -1   3  -1 509.993 10.9957   3
   1   3   1 536.067 13.2037   4
  -1   3  -1 513.807 11.8149   6
  -2  -3  -1 126.794 3.68420   7
  -2  -3  -1 123.220 4.00726   7
  -2   3  -1 135.033 4.43124   6
  -2   3  -1 128.154 4.06245   1
  -2   3  -1 124.276 4.22158   3
  -2   3  -1 126.244 4.43606   4
   2   3   1 131.200 3.74777   3
   2   3   1 121.432 4.34394   4
  -3  -3  -1 345.374 9.48744   7
  -3  -3  -1 350.338 9.02775   7
   3   3   1 365.694 7.57483   3
  -3   3  -1 375.772 9.94749   4
  -3   3  -1 358.252 8.55162   3
  -3   3  -1 364.826 8.95691   6
   3   3   1 357.112 9.80176   4
  -3   3  -1 361.314 8.27637   1
   3   3   1 345.537 8.58841   7
   3   3   1 355.645 8.49511   7
  -4  -3  -1 65.8674 3.19923   7
  -4  -3  -1 66.3507 2.81998   7
   4  -3   1 62.9646 2.33031   7
   4  -3   1 65.6507 2.37154   7
   4   3   1 64.6386 2.44033   7
   4   3   1 74.7412 3.23332   4
   4   3   1 64.9212 2.61584   7
   4   3   1 67.7196 2.34101   3
  -4   3  -1 66.1961 2.89663   1
  -4   3  -1 60.4663 2.98156   3
  -4   3  -1 67.1608 3.10588   6
  -5  -3  -1 202.766 6.83221   7
   5  -3   1 206.362 5.83538   7
  -5  -3  -1 218.908 6.41739   7
   5  -3   1 199.370 5.92430   7
   5  -3   1 205.195 5.81550   7
  -5   3  -1 204.102 6.03472   3
  -5   3  -1 195.130 5.72399   1
   5   3   1 201.889 6.16914   7
   5   3   1 191.142 6.53341   4
   5   3   1 214.215 5.93098   7
  -5   3  -1 197.114 6.19122   6
  -6  -3  -1 911.332 21.6241   7
   6  -3   1 858.873 20.8330   7
   6  -3   1 880.558 21.2200   7
  -6  -3  -1 876.717 22.3876   7
  -6   3  -1 881.223 19.2826   6
   6   3   1 863.036 20.9043   7
  -6   3  -1 869.585 17.7916   1
  -6   3  -1 875.467 18.1671   3
   6   3   1 908.851 21.6217   7
   7  -3   1 22.1349 2.03250   7
  -7  -3  -1 22.7867 2.37660   7
  -7  -3  -1 21.1026 2.40135   7
   7  -3   1 23.0668 2.15419   7
  -7   3  -1 23.0158 2.09290   1
  -7   3  -1 23.3714 2.13481   3
  -7   3  -1 26.0483 2.42500   6
   7   3   1 21.1516 2.09574   7
   7   3   1 20.9045 1.85584   7
  -8  -3  -1 188.231 7.57856   7
   8  -3   1 196.438 6.95083   7
   8  -3   1 189.520 6.48099   7
  -8  -3  -1 192.674 6.99410   7
  -8   3  -1 184.466 6.23110   1
  -8   3  -1 181.464 6.59047   6
   8   3   1 191.817 6.99000   7
   8   3   1 189.974 6.36332   7
  -8   3  -1 199.415 6.43251   3
  -9  -3  -1 385.827 11.7110   7
   9  -3   1 385.336 11.7313   7
   9  -3   1 364.847 11.0155   7
   9   3   1 384.774 11.1451   7
  -9   3  -1 366.535 9.89629   1
  -9   3  -1 389.931 10.1095   3
  -9   3  -1 391.583 10.9005   6
  10  -3   1 0.61822 1.11018   7
 -10   3  -1 0.92628 1.18594   1
  10   3   1 0.24021 1.02201   7
 -10   3  -1 1.82952 1.43337   3
 -10   3  -1 1.76882 1.30115   6
  11  -3   1 150.159 6.80335   7
 -11   3  -1 138.882 5.91462   1
 -11   3  -1 148.575 6.45532   6
 -11   3  -1 135.750 5.83484   3
 -12   3  -1 213.316 8.39854   6
 -12   3  -1 225.610 7.94820   1
 -12   3  -1 201.739 7.27826   3
 -13   3  -1 1.16264 1.63080   6
 -13   3  -1 2.56690 1.61119   3
 -13   3  -1 3.41363 1.84600   1
 -14   3  -1 1.76760 1.74608   3
 -14   3  -1 2.59587 2.06837   1
 -15   3  -1 58.5268 4.59870   1
 -16   3  -1 0.11928 1.82863   1
 -17   3  -1 1.88971 2.12084   1
 -18   3  -1 -1.1105 2.24175   1
 -19   3  -1 5.10764 2.96109   1
 -18   4   1 18.9073 4.20916   1
 -17   4   1 38.1723 5.24183   1
 -16   4   1 4.11580 2.43228   1
 -15   4   1 46.1806 5.24951   1
  15   4  -1 43.1035 4.58299   4
 -15   4   1 40.1529 4.49137   3
  14   4  -1 28.6516 4.00885   4
 -14   4   1 32.6871 3.93291   3
 -14   4   1 30.7798 4.09360   1
 -13   4   1 4.54035 2.13197   1
  13   4  -1 3.52394 2.10764   4
 -13   4   1 5.19511 2.21765   6
 -13   4   1 -1.0208 1.43958   3
 -12   4   1 28.7552 3.86902   6
 -12   4   1 38.1908 4.06046   3
 -12   4   1 33.9644 3.91409   1
  12   4  -1 30.8782 3.48552   4
  11  -4  -1 42.4323 3.73538   7
  11   4  -1 45.1846 3.94648   4
 -11   4   1 46.7825 3.68180   1
 -11   4   1 47.1703 3.81445   3
 -11   4   1 47.3073 4.05620   6
  10  -4  -1 80.2233 4.75508   7
  10   4  -1 91.9532 5.11306   4
 -10   4   1 88.6479 4.65786   1
 -10   4   1 95.2932 5.18877   6
 -10   4   1 98.4013 5.07146   3
   9  -4  -1 31.5246 2.82063   7
   9  -4  -1 31.0785 2.92860   7
  -9  -4   1 27.8039 3.13831   7
  -9   4   1 32.7928 3.22311   6
   9   4  -1 34.1907 3.01981   4
  -9   4   1 37.5484 3.67270   3
  -9   4   1 33.7437 2.95064   1
   8  -4  -1 55.9134 3.51536   7
  -8  -4   1 60.8993 3.90572   7
   8  -4  -1 58.3004 3.58507   7
  -8   4   1 68.3312 3.91920   1
   8   4  -1 64.0585 3.97292   4
  -8   4   1 58.1573 3.75364   3
   8   4  -1 60.7836 3.38690   7
  -8   4   1 67.4467 4.06999   6
  -7  -4   1 365.597 11.7534   7
   7  -4  -1 372.807 10.4905   7
   7  -4  -1 379.002 10.7634   7
   7  -4  -1 381.395 10.5356   7
  -7  -4   1 391.131 11.1931   7
  -7   4   1 389.788 10.3109   3
  -7   4   1 376.307 9.82955   1
  -7   4   1 373.141 10.5487   6
   7   4  -1 380.483 10.4332   7
   7   4  -1 384.912 11.5319   4
  -6  -4   1 10.9187 1.65500   7
  -6  -4   1 12.0805 1.94129   7
   6  -4  -1 13.1451 1.65769   7
   6  -4  -1 13.7018 1.58876   7
  -6   4   1 18.2672 2.27371   1
  -6   4   1 16.7221 2.36573   3
   6   4  -1 12.1541 1.37000   7
   6   4  -1 14.5100 2.03759   4
  -6   4   1 14.5592 2.12413   6
   5  -4  -1 7.68299 1.11311   7
  -5  -4   1 7.36606 1.38310   7
   5  -4  -1 7.40213 1.13197   7
  -5  -4   1 7.87026 1.40439   7
   5   4  -1 9.93636 1.75669   4
  -5   4   1 11.0672 1.73260   1
  -5   4   1 10.4043 2.01424   3
   5   4  -1 8.63979 0.93940   7
  -5   4   1 7.94549 1.59272   6
  -4  -4   1 892.769 21.9521   7
   4  -4  -1 910.067 20.8332   7
  -4  -4   1 905.375 21.3125   7
   4  -4  -1 898.453 20.6981   7
   4   4  -1 918.048 17.6387   3
  -4   4   1 906.481 18.3269   1
  -4   4   1 897.124 18.8055   3
  -4   4   1 914.964 19.7290   6
   4   4  -1 895.986 22.6466   4
  -3  -4   1 1.83861 0.76113   7
  -3  -4   1 0.99105 0.79081   7
   3   4  -1 1.76300 0.96971   3
  -3   4   1 3.86821 1.18179   4
  -3   4   1 0.94881 1.19954   3
  -3   4   1 2.44571 1.07016   6
   3   4  -1 0.88284 0.88941   4
  -3   4   1 1.61813 0.92536   1
  -2  -4   1 31.4000 1.50033   7
  -2  -4   1 28.0279 1.64009   7
  -2   4   1 25.3448 2.30440   3
   2   4  -1 25.9011 2.11728   4
  -2   4   1 32.8115 2.38203   6
  -2   4   1 23.9076 2.09384   4
  -2   4   1 29.4991 2.24716   1
   2   4  -1 27.0392 2.07376   3
  -1   4   1 679.715 15.6710   6
  -1   4   1 695.784 14.8167   3
  -1   4   1 713.371 17.8001   4
   1   4  -1 723.737 14.6191   3
  -1   4   1 719.461 14.7000   1
   1   4  -1 702.220 17.9487   4
   1   4  -1 711.694 14.9464   1
   0   4  -1 1529.36 27.7481   1
   0   4   1 1384.93 34.4284   4
   0   4   1 1460.84 27.4380   1
   0   4  -1 1432.35 34.6014   4
   0   4  -1 1513.15 27.6640   3
   0   4   1 1505.09 27.5324   3
  -1  -4  -1 27.2409 1.53560   7
  -1  -4  -1 24.9316 1.37721   7
   1   4   1 31.4765 2.30609   4
  -1   4  -1 29.0145 2.37199   3
  -1   4  -1 30.4556 2.27043   4
  -1   4  -1 26.6369 2.16622   1
   1   4   1 28.0450 2.07126   3
   1   4   1 27.7219 2.16905   1
  -1   4  -1 27.7035 2.27085   6
  -2  -4  -1 2011.15 43.7667   7
  -2  -4  -1 2013.00 44.3148   7
   2   4   1 2010.54 45.7962   4
   2   4   1 1978.91 35.5425   3
  -2   4  -1 1949.78 45.7414   4
  -2   4  -1 1964.36 35.9883   1
  -2   4  -1 1898.67 36.2600   3
  -2   4  -1 1919.87 39.0616   6
  -3  -4  -1 0.61174 0.65435   7
  -3  -4  -1 1.21851 0.78407   7
  -3   4  -1 0.64593 1.12925   6
  -3   4  -1 2.19100 1.07463   4
   3   4   1 -0.4134 0.72310   3
  -3   4  -1 -0.6192 0.85065   1
   3   4   1 1.58812 0.96015   4
  -3   4  -1 0.84042 1.07038   3
   4  -4   1 1.31176 0.54988   7
   4  -4   1 0.16258 0.46266   7
  -4  -4  -1 1.15334 0.94345   7
  -4  -4  -1 1.07434 0.86666   7
  -4   4  -1 1.93861 1.22092   6
  -4   4  -1 2.05752 1.18497   1
   4   4   1 0.97383 0.96148   4
  -4   4  -1 -1.1467 1.01232   3
   4   4   1 1.84124 0.86721   3
   5  -4   1 994.664 22.7707   7
  -5  -4  -1 967.246 24.3648   7
   5  -4   1 961.790 22.5209   7
  -5  -4  -1 969.872 23.4300   7
  -5   4  -1 968.102 19.8842   1
   5   4   1 992.274 24.5351   4
  -5   4  -1 989.237 21.5395   6
   5   4   1 986.093 18.4975   3
   5   4   1 976.279 22.6499   7
  -5   4  -1 985.757 20.3280   3
   6  -4   1 16.6969 1.68727   7
  -6  -4  -1 15.7677 1.93651   7
   6  -4   1 17.2308 1.93459   7
  -6  -4  -1 18.0090 2.34527   7
  -6   4  -1 19.0636 2.51042   3
   6   4   1 13.6816 2.00766   4
   6   4   1 16.8983 1.61511   7
  -6   4  -1 23.6281 2.69368   6
  -6   4  -1 17.1222 2.24926   1
   7  -4   1 6.37156 1.27247   7
  -7  -4  -1 5.77706 1.56305   7
   7  -4   1 5.91277 1.34604   7
  -7  -4  -1 4.51516 1.47581   7
   7   4   1 4.15581 1.14263   7
   7   4   1 6.10742 1.63190   4
  -7   4  -1 8.13618 1.73874   1
  -7   4  -1 4.65774 1.72656   3
  -7   4  -1 8.05958 1.94157   6
   8  -4   1 339.633 10.0065   7
   8  -4   1 346.374 10.4863   7
  -8  -4  -1 351.920 10.8553   7
   8   4   1 352.340 11.0692   4
  -8   4  -1 343.278 9.59181   1
   8   4   1 348.223 10.4483   7
  -8   4  -1 358.523 10.0299   3
  -8   4  -1 362.585 10.5337   6
   9  -4   1 -0.0980 0.88424   7
  -9  -4  -1 -1.5626 1.28156   7
   9  -4   1 -0.4543 1.14136   7
  -9   4  -1 0.29466 1.37778   1
   9   4   1 0.47249 1.12520   4
  -9   4  -1 0.72165 1.30596   6
  -9   4  -1 -1.2766 1.16409   3
  10  -4   1 9.96842 1.99247   7
 -10   4  -1 8.37973 2.06796   6
 -10   4  -1 8.76314 2.25789   3
  10   4   1 9.29818 2.04114   4
 -10   4  -1 16.8345 2.64947   1
 -11   4  -1 62.6385 4.31499   1
 -11   4  -1 65.7688 4.32707   3
  11   4   1 68.9741 4.73154   4
 -11   4  -1 69.2264 4.70571   6
 -12   4  -1 13.6115 2.67213   3
  12   4   1 15.4287 2.77900   4
 -12   4  -1 13.5444 2.62576   6
 -12   4  -1 14.7125 2.68467   1
 -13   4  -1 39.7308 4.27177   1
  13   4   1 37.2970 3.92203   4
 -13   4  -1 37.5382 4.10949   3
  14   4   1 53.9128 4.97766   4
 -14   4  -1 50.0780 4.49967   1
 -14   4  -1 53.4528 4.39280   3
 -15   4  -1 13.5950 3.17725   1
  15   4   1 14.8051 3.38685   4
 -16   4  -1 16.4868 3.64366   1
 -17   4  -1 3.53303 2.67411   1
 -18   4  -1 18.2648 3.98733   1
 -17   5   1 19.7629 3.84482   1
 -16   5   1 2.60401 2.39476   1
 -16   5   1 3.18482 2.64101   3
 -15   5   1 23.1370 4.01170   1
 -15   5   1 17.2096 3.40902   3
 -14   5   1 22.0403 3.71204   3
  14   5  -1 22.5272 3.87932   4
 -14   5   1 16.1922 3.35669   1
 -13   5   1 2.68733 1.84332   1
  13   5  -1 0.98007 1.72817   4
 -13   5   1 2.13906 2.02846   3
 -12   5   1 59.0232 4.72729   3
  12   5  -1 65.4765 4.99959   4
 -12   5   1 56.6005 4.53743   1
 -11   5   1 37.5676 4.16204   1
 -11   5   1 28.9724 3.74425   6
 -11   5   1 27.3452 3.68652   3
  11   5  -1 35.6862 3.61138   4
 -10   5   1 8.36233 2.11762   1
 -10   5   1 7.03776 2.06378   6
 -10   5   1 10.1248 2.56827   3
  10   5  -1 10.3815 2.48775   4
  -9   5   1 168.455 7.19429   6
   9   5  -1 168.128 7.40999   4
  -9   5   1 159.467 6.69038   1
  -9   5   1 168.565 7.22017   3
  -8  -5   1 179.407 7.19128   7
   8  -5  -1 177.176 6.49093   7
  -8   5   1 190.896 7.37703   6
   8   5  -1 190.956 7.60991   4
  -8   5   1 188.574 7.34825   3
  -8   5   1 180.485 6.96199   1
  -7  -5   1 40.3149 3.25985   7
   7  -5  -1 36.9867 2.76809   7
  -7   5   1 44.8020 3.61965   6
   7   5  -1 44.2329 3.45899   4
  -7   5   1 45.8903 3.50916   1
  -7   5   1 40.2472 4.03492   3
  -6  -5   1 163.804 6.71002   7
   6  -5  -1 166.871 5.61400   7
  -6  -5   1 177.554 6.43148   7
   6  -5  -1 164.066 5.66710   7
  -6   5   1 182.527 6.76436   6
  -6   5   1 169.959 6.78345   3
  -6   5   1 171.748 6.27538   1
   6   5  -1 174.457 6.97470   4
  -5  -5   1 71.5098 3.91247   7
  -5  -5   1 68.3880 3.49924   7
   5  -5  -1 71.2334 2.96773   7
   5  -5  -1 67.4582 2.95208   7
   5   5  -1 78.4120 4.25478   4
  -5   5   1 66.4048 3.94604   6
  -5   5   1 70.5914 3.88773   1
  -5   5   1 62.2942 4.03198   3
  -4  -5   1 33.9969 2.33584   7
   4  -5  -1 35.3214 1.83961   7
  -4  -5   1 31.5130 2.47042   7
   4  -5  -1 35.3919 1.75242   7
   4   5  -1 34.9668 2.47984   3
  -4   5   1 28.5887 3.07466   3
  -4   5   1 31.3880 2.72184   4
  -4   5   1 39.3119 3.09265   6
  -4   5   1 38.1817 2.78934   1
   4   5  -1 37.1047 2.94944   4
  -3  -5   1 295.403 8.50364   7
  -3  -5   1 292.554 7.91473   7
  -3   5   1 290.238 8.60636   3
   3   5  -1 296.082 7.86030   3
  -3   5   1 281.096 9.13222   4
   3   5  -1 294.522 9.44996   4
  -3   5   1 295.798 8.26358   1
  -3   5   1 305.132 8.95486   6
  -2  -5   1 152.371 4.79441   7
  -2  -5   1 145.528 4.37995   7
  -2   5   1 146.479 5.56839   3
   2   5  -1 155.133 6.04096   4
   2   5  -1 151.000 5.27664   3
  -2   5   1 145.237 5.70840   6
  -2   5   1 152.796 5.80338   4
  -2   5   1 150.394 5.41885   1
  -1  -5   1 0.77322 0.45781   7
  -1   5   1 0.33577 0.94183   1
   1   5  -1 -0.6790 0.99554   4
  -1   5   1 -0.1846 0.95681   4
  -1   5   1 0.07603 1.08358   3
   1   5  -1 0.68832 1.09726   3
   1   5  -1 0.34441 1.10861   1
   0  -5  -1 133.172 3.91612   7
   0  -5  -1 132.729 4.00972   7
   0   5  -1 148.420 5.70049   4
   0   5  -1 136.879 5.12648   1
   0   5   1 143.758 5.55822   4
   0   5   1 134.258 5.03623   1
   0   5   1 137.977 5.09588   3
   0   5  -1 132.434 4.99646   3
  -1  -5  -1 222.437 6.13173   7
  -1  -5  -1 235.933 6.54484   7
   1   5   1 239.783 6.93802   3
   1   5   1 227.864 6.93678   1
  -1   5  -1 228.381 7.09810   3
   1   5   1 250.870 7.94981   4
  -1   5  -1 223.555 7.68759   4
  -1   5  -1 234.378 7.16389   1
  -2  -5  -1 15.3220 1.42930   7
  -2  -5  -1 16.2811 1.64878   7
   2   5   1 14.0149 2.03691   3
  -2   5  -1 17.6280 2.37708   4
   2   5   1 16.8736 2.24913   4
  -2   5  -1 15.8361 2.37023   1
  -2   5  -1 17.8327 2.52811   6
  -2   5  -1 14.3150 2.26269   3
  -3  -5  -1 232.231 6.78567   7
  -3  -5  -1 233.464 7.40692   7
  -3   5  -1 239.022 7.34416   1
   3   5   1 241.850 6.79869   3
  -3   5  -1 223.995 7.39428   3
   3   5   1 239.709 8.06877   4
  -3   5  -1 240.355 7.86714   6
  -3   5  -1 245.710 8.12787   4
  -4  -5  -1 320.545 8.95299   7
  -4  -5  -1 317.972 9.66925   7
   4   5   1 315.263 8.03604   3
   4   5   1 334.269 10.1979   4
  -4   5  -1 330.491 9.73587   6
  -4   5  -1 298.238 8.76774   1
  -4   5  -1 304.649 9.90669   4
  -4   5  -1 317.493 9.30555   3
  -5  -5  -1 10.3168 1.64226   7
  -5  -5  -1 12.6810 2.04936   7
   5  -5   1 11.6697 1.30108   7
   5  -5   1 13.2231 1.38276   7
   5   5   1 11.5918 1.66347   3
  -5   5  -1 10.5952 2.01647   1
  -5   5  -1 10.3251 2.19223   3
   5   5   1 12.0556 2.13296   4
  -5   5  -1 11.5397 2.31578   6
  -6  -5  -1 325.000 9.87938   7
  -6  -5  -1 328.834 10.7892   7
   6  -5   1 332.924 9.00887   7
   6  -5   1 335.899 9.23006   7
  -6   5  -1 332.574 10.2093   6
  -6   5  -1 337.277 9.95581   3
  -6   5  -1 336.189 9.50733   1
   6   5   1 330.088 10.6870   4
  -7  -5  -1 386.649 11.2395   7
   7  -5   1 371.717 10.2321   7
  -7   5  -1 371.004 11.1587   6
  -7   5  -1 379.262 10.7840   3
   7   5   1 354.764 11.5710   4
  -7   5  -1 364.296 10.2934   1
   8  -5   1 17.4816 2.13054   7
  -8  -5  -1 18.5184 2.56348   7
  -8   5  -1 24.9815 3.28257   6
  -8   5  -1 20.2035 2.99787   3
  -8   5  -1 18.3897 2.69993   1
   8   5   1 22.6167 2.75122   4
   9  -5   1 27.5846 2.86808   7
  -9   5  -1 31.2424 3.47596   1
   9   5   1 36.3615 3.53160   4
  -9   5  -1 33.4370 3.69643   3
  -9   5  -1 38.7680 4.14842   6
 -10   5  -1 105.276 5.72787   3
 -10   5  -1 104.846 5.46515   1
 -10   5  -1 106.324 5.84370   6
  10   5   1 109.913 5.95611   4
 -11   5  -1 1.28470 1.64724   1
  11   5   1 1.99896 1.82421   4
 -11   5  -1 2.78906 1.66396   6
 -11   5  -1 1.05354 1.86979   3
  12   5   1 37.3082 4.06630   4
 -12   5  -1 29.4161 4.09293   3
 -12   5  -1 28.5223 3.77032   1
 -13   5  -1 43.9484 4.85047   1
 -13   5  -1 49.2979 4.46091   3
  13   5   1 45.4202 4.43137   4
 -14   5  -1 3.64125 2.32551   1
  14   5   1 -1.7223 1.43980   4
 -14   5  -1 -1.2356 1.72339   3
 -15   5  -1 11.0262 3.11792   1
 -15   5  -1 7.36318 2.58692   3
 -16   5  -1 11.7946 3.44251   1
 -17   5  -1 2.06618 2.74385   1
 -16   6   1 31.8735 4.91914   1
 -16   6   1 27.1850 4.51711   3
 -15   6   1 0.35263 2.39068   1
 -15   6   1 -0.2596 2.18845   3
 -14   6   1 3.00803 2.51315   1
 -14   6   1 -3.5219 1.75053   3
 -13   6   1 69.8706 5.57552   1
  13   6  -1 66.5650 5.69076   4
 -13   6   1 57.4954 5.28255   3
 -12   6   1 1.56079 2.15523   1
 -12   6   1 0.47886 1.96778   3
  12   6  -1 3.27433 2.07191   4
 -11   6   1 3.14032 2.00551   1
 -11   6   1 3.67355 2.34668   3
  11   6  -1 2.64903 1.79488   4
  10   6  -1 105.287 6.17416   4
 -10   6   1 113.949 6.05750   1
 -10   6   1 109.207 6.29682   6
 -10   6   1 116.687 6.51622   3
  -9   6   1 22.2331 3.39258   6
  -9   6   1 14.2003 2.76928   1
   9   6  -1 23.5061 3.53184   4
  -9   6   1 18.9184 3.41045   3
  -8   6   1 68.3959 4.83464   6
   8   6  -1 64.5074 4.59528   4
  -8   6   1 61.3573 4.42064   1
  -8   6   1 65.8860 4.97839   3
  -7   6   1 163.524 7.26951   6
  -7   6   1 176.964 7.56689   3
   7   6  -1 167.112 7.40655   4
  -7   6   1 168.916 7.02405   1
  -6   6   1 81.0114 4.55984   1
  -6   6   1 84.3303 5.19874   3
  -6   6   1 76.8462 4.86220   6
   6   6  -1 89.0550 5.08487   4
  -5  -6   1 95.2819 4.89188   7
   5  -6  -1 91.4330 3.91677   7
   5   6  -1 92.9461 4.22005   3
  -5   6   1 92.8887 5.16773   3
   5   6  -1 104.766 5.51353   4
  -5   6   1 94.4770 4.88484   1
  -5   6   1 93.9015 5.22908   6
   4  -6  -1 103.379 3.52100   7
  -4  -6   1 100.135 4.69055   7
  -4   6   1 106.549 5.53532   6
  -4   6   1 96.8184 4.90679   1
  -4   6   1 108.776 5.33433   4
  -4   6   1 103.619 5.35360   3
   4   6  -1 109.087 4.72963   3
   4   6  -1 114.637 5.48377   4
  -3  -6   1 151.728 5.63054   7
  -3   6   1 160.616 6.53891   6
  -3   6   1 148.151 6.06415   1
  -3   6   1 160.778 6.53016   4
   3   6  -1 160.923 6.70802   4
   3   6  -1 145.776 5.64521   3
  -3   6   1 159.694 6.57601   3
  -2  -6   1 115.410 4.34503   7
  -2   6   1 114.895 5.34032   4
   2   6  -1 117.577 4.99505   3
  -2   6   1 108.973 5.23903   3
  -2   6   1 112.366 5.08345   1
   2   6  -1 114.608 5.49273   4
  -1  -6   1 2.08061 0.76397   7
   1   6  -1 3.55171 1.58893   3
  -1   6   1 -0.2364 1.40768   3
   1   6  -1 0.51404 1.33073   4
  -1   6   1 0.30424 1.19374   1
  -1   6   1 -1.1555 1.22677   4
   1   6  -1 2.22496 1.53293   1
   0  -6  -1 185.685 5.53423   7
   0   6  -1 184.179 6.74122   3
   0   6   1 184.037 6.72600   1
   0   6   1 183.155 6.63602   3
   0   6  -1 193.625 7.56421   4
   0   6   1 186.624 7.34457   4
   0   6  -1 184.087 6.89599   1
  -1  -6  -1 682.406 16.5233   7
  -1   6  -1 670.890 18.4537   4
  -1   6  -1 677.471 15.8796   3
   1   6   1 636.698 15.4617   1
   1   6   1 681.215 15.4563   3
  -1   6  -1 653.838 15.7626   1
   1   6   1 679.563 18.2883   4
  -2  -6  -1 43.8343 2.79208   7
  -2   6  -1 50.3109 3.75898   1
  -2   6  -1 43.7136 3.67265   3
  -2   6  -1 48.9419 3.69219   4
   2   6   1 46.3385 3.22999   3
   2   6   1 51.4416 3.76226   4
  -3  -6  -1 149.931 5.73261   7
  -3   6  -1 142.684 6.29288   4
  -3   6  -1 148.584 6.49776   6
   3   6   1 154.821 6.56915   4
  -3   6  -1 150.443 6.19606   1
   3   6   1 153.220 5.63456   3
  -3   6  -1 143.499 6.15789   3
  -4  -6  -1 214.146 7.73750   7
  -4   6  -1 206.882 7.84748   3
   4   6   1 227.665 8.40083   4
  -4   6  -1 235.848 8.53573   4
   4   6   1 224.687 7.06482   3
  -4   6  -1 221.600 7.83008   1
  -4   6  -1 229.627 8.42268   6
  -5  -6  -1 105.815 5.29117   7
   5   6   1 111.431 5.51322   4
   5   6   1 106.167 4.49372   3
  -5   6  -1 105.834 5.38626   1
  -5   6  -1 102.825 5.63977   3
  -5   6  -1 108.830 5.57570   6
  -6   6  -1 149.855 6.82014   6
   6   6   1 154.099 6.72739   4
  -6   6  -1 150.220 6.46325   1
  -6   6  -1 150.400 6.68283   3
  -7   6  -1 129.054 6.56645   6
   7   6   1 132.440 6.33156   4
  -7   6  -1 137.872 6.28186   1
  -7   6  -1 129.545 6.48186   3
  -8   6  -1 44.2271 4.78340   6
  -8   6  -1 38.5630 4.25343   1
  -8   6  -1 36.1577 4.16566   3
   8   6   1 44.2578 3.84920   4
  -9   6  -1 56.6264 4.44640   1
  -9   6  -1 56.9693 4.54474   3
  -9   6  -1 57.3928 4.48564   6
   9   6   1 58.8993 4.66640   4
  10   6   1 15.2960 2.95871   4
 -10   6  -1 14.4896 3.15658   3
 -10   6  -1 17.4518 3.18734   1
 -11   6  -1 50.7517 5.35067   3
  11   6   1 51.9385 4.57170   4
 -11   6  -1 47.5113 4.26449   1
 -12   6  -1 2.15217 2.09355   3
  12   6   1 5.47879 2.41494   4
 -12   6  -1 6.83147 2.74818   1
 -13   6  -1 13.4881 3.19244   1
  13   6   1 13.1804 3.13353   4
 -13   6  -1 13.3058 3.39248   3
 -14   6  -1 45.4739 5.65431   1
 -14   6  -1 47.2625 5.46824   3
 -15   6  -1 1.06590 2.42210   3
 -15   6  -1 1.64189 2.27323   1
 -16   6  -1 2.16763 2.58687   3
 -16   6  -1 -1.9942 2.19531   1
 -15   7   1 14.6772 3.84128   1
 -14   7   1 9.65091 3.35912   3
 -14   7   1 8.30350 3.27852   1
 -13   7   1 3.21648 2.45866   3
 -13   7   1 4.22467 2.48611   1
 -12   7   1 45.9163 5.35942   1
 -12   7   1 39.4817 5.22692   3
  11   7  -1 28.4980 4.29754   4
 -11   7   1 20.9555 4.00959   3
 -11   7   1 28.7068 4.23186   1
  10   7  -1 3.22624 2.26559   4
 -10   7   1 1.81156 2.17949   1
 -10   7   1 4.23354 2.71359   3
  -9   7   1 83.5314 5.97794   3
  -9   7   1 87.9879 5.79201   1
   9   7  -1 88.4506 5.81897   4
  -8   7   1 51.7629 4.81901   3
   8   7  -1 58.0136 4.98475   4
  -8   7   1 41.3323 4.62205   1
   7   7  -1 -0.2968 1.45154   4
  -7   7   1 0.48533 1.77237   3
  -7   7   1 -2.0411 1.52491   1
  -7   7   1 0.54116 1.64561   6
  -6   7   1 65.5655 4.55627   1
  -6   7   1 63.8745 4.84291   6
   6   7  -1 77.6706 5.24248   4
  -6   7   1 62.3364 4.81571   3
   5   7  -1 59.8125 4.57341   4
   5   7  -1 58.8700 3.78435   3
  -5   7   1 49.5230 4.29473   3
  -5   7   1 63.8248 4.58857   1
  -5   7   1 48.6306 4.28958   6
  -4   7   1 1.49715 1.54146   4
   4   7  -1 2.04712 1.54890   3
  -4   7   1 0.20373 1.62933   6
   4   7  -1 1.31969 1.47093   4
  -4   7   1 -1.1906 1.37754   1
  -4   7   1 3.15799 1.95199   3
  -3   7   1 103.112 5.83253   3
   3   7  -1 110.089 6.05938   4
   3   7  -1 110.930 5.32319   3
  -3   7   1 108.071 5.67347   4
  -3   7   1 102.914 5.50018   1
  -2   7   1 29.6115 3.72131   3
   2   7  -1 35.9200 3.46415   4
  -2   7   1 36.6114 3.97229   1
  -2   7   1 36.3057 3.57014   4
   2   7  -1 35.4473 3.72733   3
   1   7  -1 7.97141 2.26469   3
  -1   7   1 3.69109 1.99797   1
   1   7  -1 5.44768 2.17505   4
  -1   7   1 6.07276 2.15299   4
  -1   7   1 3.25928 1.93131   3
   0   7   1 126.553 6.27848   4
   0   7   1 112.437 5.70424   1
   0   7   1 117.295 5.80858   3
   0   7  -1 119.451 5.94114   3
   0   7  -1 105.161 5.60819   1
   0   7  -1 114.702 5.87234   4
   1   7   1 295.783 9.21417   3
  -1   7  -1 276.645 10.1787   4
  -1   7  -1 273.644 9.28438   3
   1   7   1 297.086 10.4262   4
  -1   7  -1 271.932 9.48741   1
  -2   7  -1 -1.6219 1.49777   1
   2   7   1 0.03106 1.33930   4
  -2   7  -1 -0.4362 1.38339   4
   2   7   1 1.12994 1.55677   3
  -2   7  -1 -0.4732 1.69590   3
   3   7   1 126.954 6.24614   4
  -3   7  -1 134.557 6.37069   1
  -3   7  -1 142.344 6.75708   4
   3   7   1 124.499 5.64995   3
  -3   7  -1 137.974 6.61357   3
   4   7   1 77.9794 5.00747   4
  -4   7  -1 76.0814 4.96429   4
  -4   7  -1 79.8391 5.27449   3
  -4   7  -1 77.0223 5.05209   1
  -4   7  -1 76.4186 5.22188   6
   4   7   1 72.4562 4.32038   3
  -5   7  -1 0.67149 1.53689   1
   5   7   1 0.56512 1.38466   4
  -5   7  -1 0.00704 1.53092   6
  -5   7  -1 1.73995 1.71838   3
   6   7   1 89.3222 5.35673   4
  -6   7  -1 83.3706 5.51449   6
  -6   7  -1 99.0832 5.90762   3
  -6   7  -1 91.3006 5.51627   1
   7   7   1 88.2801 5.53490   4
  -7   7  -1 86.8814 5.76052   6
  -7   7  -1 76.3054 5.11811   1
  -7   7  -1 85.0323 5.72851   3
  -8   7  -1 -0.9483 1.51083   1
  -8   7  -1 -1.4455 1.53622   3
   8   7   1 0.72812 1.85201   4
  -9   7  -1 37.9661 4.71783   3
  -9   7  -1 38.9537 4.67857   1
   9   7   1 42.4819 4.40412   4
 -10   7  -1 57.9721 5.93757   3
  10   7   1 53.7786 4.96385   4
 -10   7  -1 49.5239 5.34763   1
 -11   7  -1 2.91660 2.41929   3
 -11   7  -1 2.09324 2.11009   1
  11   7   1 3.11853 2.23302   4
 -12   7  -1 34.1289 4.90114   1
 -12   7  -1 35.6330 5.09397   3
 -13   7  -1 19.2464 4.14971   1
 -13   7  -1 22.7488 4.18758   3
 -14   7  -1 0.73632 2.23730   1
 -14   7  -1 -0.1801 2.60934   3
 -12   8   1 11.9464 3.68258   3
 -12   8   1 13.0060 3.63649   1
 -11   8   1 18.0738 4.12405   3
 -11   8   1 10.4801 3.12934   1
 -10   8   1 25.5062 4.27185   1
 -10   8   1 25.3326 4.68750   3
  -9   8   1 14.8429 3.47117   1
  -9   8   1 13.2726 3.71299   3
  -8   8   1 14.0516 3.60054   3
  -8   8   1 13.2267 3.23252   1
   8   8  -1 20.7678 3.69017   4
  -7   8   1 60.7456 4.97467   1
   7   8  -1 66.7921 5.37279   4
  -7   8   1 58.3398 6.11732   3
  -6   8   1 14.1261 3.06087   1
  -6   8   1 10.7172 3.10732   3
   6   8  -1 15.7301 3.30908   4
   5   8  -1 15.6920 3.21533   4
  -5   8   1 9.04139 2.80785   1
  -5   8   1 8.66142 3.11449   3
   4   8  -1 142.874 6.71773   3
   4   8  -1 149.149 7.64575   4
  -4   8   1 128.282 7.11671   3
  -4   8   1 129.644 6.78748   1
  -3   8   1 1.13995 1.83031   4
   3   8  -1 -1.0775 1.38610   3
  -3   8   1 -0.3068 1.86608   3
   3   8  -1 0.79953 1.79163   4
  -3   8   1 0.18704 1.88743   1
   2   8  -1 -0.6144 1.60443   3
  -2   8   1 0.29520 1.54083   4
  -2   8   1 -0.2235 1.86437   3
   2   8  -1 -0.0812 1.70042   4
  -2   8   1 0.47234 1.60532   1
  -1   8   1 82.0719 5.32344   4
   1   8  -1 86.3302 5.38459   3
  -1   8   1 78.9660 5.40661   3
   1   8  -1 82.3644 5.43773   4
  -1   8   1 74.7982 5.21096   1
   0   8  -1 1.34601 2.00911   1
   0   8  -1 2.05960 1.94741   3
   0   8   1 0.61904 1.72165   1
   0   8   1 -0.2383 1.72070   3
   0   8  -1 0.65353 1.80375   4
   0   8   1 0.88243 1.70430   4
   1   8   1 0.42196 1.66305   3
  -1   8  -1 -2.5568 1.76300   3
  -1   8  -1 -0.5678 1.58323   1
  -1   8  -1 -0.6993 1.62975   4
   1   8   1 -0.4946 1.65659   4
  -2   8  -1 127.651 6.79608   4
  -2   8  -1 130.046 6.87472   3
   2   8   1 125.123 6.81587   4
  -2   8  -1 130.038 7.03877   1
   2   8   1 122.966 6.24118   3
   3   8   1 3.59336 1.88409   4
  -3   8  -1 2.59735 1.96869   4
   3   8   1 1.90370 1.92819   3
  -3   8  -1 3.21636 2.26956   1
  -3   8  -1 2.26820 2.24726   3
   4   8   1 36.0635 4.57660   4
  -4   8  -1 23.7950 3.75920   1
  -4   8  -1 25.3047 3.84981   3
  -5   8  -1 118.360 6.93437   3
   5   8   1 125.148 6.88500   4
  -5   8  -1 110.041 6.39382   1
  -6   8  -1 10.6385 3.24928   3
  -6   8  -1 11.7800 3.11206   1
   6   8   1 9.18646 2.80656   4
   7   8   1 5.85720 2.57235   4
  -7   8  -1 6.66714 2.72636   1
  -7   8  -1 4.73514 2.60680   3
   8   8   1 59.8735 5.18551   4
  -8   8  -1 54.4135 5.79781   1
  -8   8  -1 60.5575 6.34755   3
  -9   8  -1 17.0477 3.70079   1
  -9   8  -1 7.55174 3.25102   3
 -10   8  -1 13.3357 3.78988   3
 -10   8  -1 6.78039 2.80722   1
 -11   8  -1 15.7208 3.81780   3
 -11   8  -1 6.25817 2.76340   1
 -12   8  -1 2.71294 2.51920   3
 -12   8  -1 1.85869 2.61872   1
 -10   9   1 -0.4720 2.36949   3
 -10   9   1 3.23147 2.45609   1
  -9   9   1 15.9857 3.88834   1
  -9   9   1 10.9287 3.73718   3
  -8   9   1 41.6595 5.44653   1
  -8   9   1 27.4574 4.75728   3
  -7   9   1 -0.6260 2.42193   3
  -7   9   1 0.67842 2.27890   1
  -6   9   1 20.7350 4.06232   1
  -6   9   1 26.9547 4.83713   3
  -5   9   1 28.7166 4.51133   1
  -5   9   1 25.6006 4.49165   3
  -4   9   1 0.77809 2.27213   1
  -4   9   1 -0.5691 2.24901   3
  -3   9   1 13.0825 3.13327   4
  -3   9   1 9.65669 3.06023   1
   3   9  -1 11.5339 2.91613   3
   3   9  -1 10.6001 2.98885   4
  -3   9   1 11.8227 3.32276   3
   2   9  -1 18.6439 3.36192   4
  -2   9   1 23.0904 4.16925   3
  -2   9   1 20.3603 3.61169   4
  -2   9   1 18.0381 3.64558   1
   2   9  -1 17.5110 3.49158   3
  -1   9   1 4.37768 2.24931   4
   1   9  -1 5.82169 2.50144   3
   1   9  -1 5.63368 2.55556   4
  -1   9   1 3.99146 2.57628   3
  -1   9   1 5.58814 2.49758   1
   0   9  -1 30.8636 4.54023   3
   0   9   1 36.6491 4.26803   4
   0   9   1 39.9040 4.91085   3
   0   9  -1 29.5442 4.30989   4
  -1   9  -1 33.9188 4.73602   1
   1   9   1 39.6325 4.74526   3
  -1   9  -1 41.1621 4.49957   4
   1   9   1 37.2347 4.28445   4
  -1   9  -1 44.5164 5.32227   3
   2   9   1 0.06340 1.79644   4
  -2   9  -1 -0.6058 1.91334   4
  -2   9  -1 -0.2452 2.15215   1
   2   9   1 2.02898 2.04800   3
  -2   9  -1 0.26897 2.25550   3
   3   9   1 24.9319 3.92502   4
  -3   9  -1 24.6450 4.27410   1
  -3   9  -1 24.5776 4.31968   3
  -3   9  -1 24.7016 3.84416   4
   4   9   1 32.4366 4.95227   4
  -4   9  -1 31.4483 4.51559   1
  -4   9  -1 31.1437 4.80135   3
  -5   9  -1 1.01023 2.20782   1
  -5   9  -1 -2.0890 2.14850   3
  -6   9  -1 27.4204 4.71568   3
  -6   9  -1 27.1352 4.59666   1
  -7   9  -1 8.23584 3.44275   3
  -7   9  -1 10.5123 3.47139   1
  -8   9  -1 -0.3180 2.49591   3
  -8   9  -1 2.28208 2.75023   1
  -9   9  -1 35.5983 5.55635   3
  -9   9  -1 42.8479 5.80051   1
 -10   9  -1 5.90130 3.31934   1
 -10   9  -1 4.01470 3.21523   3
  -5  10   1 0.69722 2.62069   3
  -5  10   1 13.9215 3.78761   1
  -4  10   1 11.0477 3.74702   3
  -4  10   1 1.56780 2.63874   1
  -3  10   1 5.72057 2.98837   1
  -3  10   1 8.35494 3.20901   3
  -2  10   1 5.08562 2.79225   3
   1  10  -1 18.7552 3.86983   3
  -1  10   1 21.5038 4.14367   3
   0  10   1 14.0923 3.89722   3
   0  10  -1 14.1667 3.60157   3
  -1  10  -1 0.35748 2.64708   3
   1  10   1 4.14554 2.82193   3
  -2  10  -1 5.51524 3.01965   3
  -3  10  -1 4.73130 3.05389   3
  -3  10  -1 5.44716 2.83090   1
  -4  10  -1 5.96001 3.18403   3
  -4  10  -1 7.36269 3.34209   1
  -5  10  -1 13.1593 3.69024   1
  -5  10  -1 16.6162 4.18506   3
 -20   0   2 -0.6701 1.97786   1
 -19   0   2 17.0092 3.98722   1
 -18   0   2 57.2331 5.81261   1
 -17   0   2 6.16829 2.32948   1
 -11   0   2 21.8212 3.09532   7
 -11   0   2 21.8059 1.88294   3
  10   0  -2 397.973 12.3884   7
  10   0  -2 385.800 11.7710   7
 -10   0   2 399.060 12.0209   7
 -10   0   2 386.305 8.87057   3
 -10   0   2 393.320 12.0119   7
 -10   0   2 382.815 12.4780   7
   9   0  -2 289.446 9.61122   7
  -9   0   2 293.801 9.33988   7
  -9   0   2 298.042 9.87947   7
  -9   0   2 294.751 7.00879   3
   9   0  -2 282.976 9.12239   7
  -8   0   2 249.879 7.92292   7
   8   0  -2 240.010 8.16320   7
  -8   0   2 227.189 8.05866   7
  -8   0   2 252.435 6.07981   3
  -7   0   2 29.7974 2.31862   7
  -7   0   2 28.7124 1.66405   3
   7   0  -2 32.1134 2.36737   7
  -7   0   2 27.0477 2.20342   7
  -6   0   2 195.008 4.77842   3
  -6   0   2 196.031 6.17686   7
   6   0  -2 196.200 6.41223   7
  -6   0   2 187.517 6.39791   7
   5   0  -2 2119.15 47.9323   7
  -5   0   2 2128.83 49.1446   7
   4   0  -2 -0.4433 0.59155   7
  -4   0   2 0.40151 0.75514   7
  -4   0   2 -0.7451 0.49845   7
  -2   0   2 164.627 4.38925   7
  -1   0   2 -1.8542 0.12281   7
   1   0  -2 -2.0353 0.10316   7
   0   0   2 -0.1253 0.04548   4
   0   0  -2 -0.1490 0.05523   7
   0   0   2 -0.1242 0.06773   7
   0   0   2 -0.1509 0.04616   7
  -1   0  -2 -0.0011 0.08566   7
  -1   0  -2 0.01191 0.08868   6
  -1   0  -2 -0.0127 0.09400   7
   1   0   2 0.05147 0.12768   7
   1   0   2 -0.0059 0.07780   7
  -2   0  -2 582.518 13.3096   7
   3   0   2 1289.55 30.6133   7
  -3   0  -2 1314.85 30.7730   7
   3   0   2 1284.41 29.3967   7
  -3   0  -2 1292.06 29.3513   7
   4   0   2 2643.16 61.3682   7
   4   0   2 2714.04 63.7700   7
  -4   0  -2 2658.19 62.7317   7
  -4   0  -2 2719.24 62.2738   7
  -4   0  -2 2720.53 47.3814   3
  -5   0  -2 48.6372 2.59258   7
  -5   0  -2 51.1959 2.43750   7
   5   0   2 50.1136 2.36805   7
   5   0   2 49.4856 2.59967   7
  -5   0  -2 50.2192 1.60864   3
  -6   0  -2 332.939 9.08117   7
   6   0   2 333.445 9.59832   7
  -6   0  -2 325.841 9.54710   7
  -6   0  -2 329.055 6.56244   3
   7   0   2 2716.06 61.2937   7
  -7   0  -2 2661.89 61.1208   7
  -7   0  -2 2690.77 60.4236   7
  -7   0  -2 2673.42 46.0897   3
  -8   0  -2 24.2134 2.33336   7
  -8   0  -2 27.5765 1.43555   3
  -8   0  -2 25.4324 2.44078   7
   8   0   2 24.4529 2.46064   7
  -9   0  -2 2.47294 0.72082   3
   9   0   2 -0.0979 0.83973   7
  -9   0  -2 -0.4471 0.99869   7
  -9   0  -2 -0.2321 0.72339   7
 -10   0  -2 964.343 18.1014   3
  10   0   2 980.120 25.4898   7
 -10   0  -2 981.172 25.4512   7
 -11   0  -2 15.9187 2.61268   7
 -14   0  -2 4.45409 1.87802   1
 -15   0  -2 61.7723 4.68420   6
 -15   0  -2 57.3024 4.32174   1
 -16   0  -2 1.24511 1.58057   1
 -17   0  -2 50.5377 4.56435   1
 -18   0  -2 53.6948 5.62744   1
 -19   0  -2 2.02035 2.02690   1
 -20   0  -2 33.7847 4.82175   1
 -20  -1   2 0.51572 2.56546   1
 -20   1   2 -0.2451 2.31515   1
 -19  -1   2 24.8208 4.26191   1
 -19   1   2 25.8640 4.20103   1
 -18   1   2 37.3548 4.75875   1
 -17   1   2 1.07114 1.86473   1
 -16   1   2 64.5886 4.92314   1
 -15   1   2 69.3034 4.90214   1
 -15   1   2 64.8760 4.97950   6
 -14   1   2 12.9742 2.48409   1
 -14   1   2 15.9201 2.84984   6
 -13   1   2 158.342 6.83840   6
 -13   1   2 148.772 6.05148   3
 -13   1   2 164.220 6.43976   1
 -12   1   2 265.038 8.88962   6
 -12   1   2 270.452 8.24339   1
 -12   1   2 260.207 7.51132   3
 -11   1   2 12.3202 2.30329   7
 -11   1   2 13.8651 2.15290   1
 -11   1   2 15.0668 1.99510   3
 -10  -1   2 112.808 3.53435   3
  10  -1  -2 108.781 5.43114   7
 -10  -1   2 106.449 5.66618   7
  10  -1  -2 89.6760 4.84782   7
 -10   1   2 102.773 5.12948   7
 -10   1   2 106.818 4.10823   3
  10   1  -2 103.408 4.96533   7
 -10   1   2 106.048 5.26107   7
   9  -1  -2 352.486 10.6780   7
  -9  -1   2 357.409 10.9424   7
   9  -1  -2 373.991 11.4260   7
  -9  -1   2 361.201 7.91306   3
  -9  -1   2 358.108 11.6582   7
   9   1  -2 351.860 11.2116   7
  -9   1   2 374.834 10.8732   7
  -9   1   2 356.090 8.62860   3
   9   1  -2 360.600 10.7942   7
  -9   1   2 368.082 11.2668   7
   8  -1  -2 63.8887 3.66566   7
  -8  -1   2 55.1716 3.40083   7
  -8  -1   2 62.5938 3.79299   7
   8  -1  -2 60.2304 3.43985   7
  -8   1   2 62.6181 3.47830   7
   8   1  -2 54.0926 3.28084   7
  -8   1   2 66.2814 2.87613   3
   8   1  -2 57.0255 3.51250   7
  -8   1   2 68.5034 3.66074   7
   7  -1  -2 837.055 21.3976   7
   7  -1  -2 901.088 22.0476   7
  -7  -1   2 872.872 21.5404   7
   7   1  -2 896.498 22.0339   7
  -7   1   2 897.433 21.8680   7
   7   1  -2 904.805 21.5019   7
  -7   1   2 853.959 17.0747   3
  -7   1   2 891.908 21.5203   7
  -6  -1   2 2802.43 65.5864   7
   6  -1  -2 2950.64 66.3661   7
   6  -1  -2 2882.88 63.9100   7
   6   1  -2 2792.33 63.8605   7
  -6   1   2 2852.99 49.9662   3
  -6   1   2 2878.71 63.9105   7
  -6   1   2 2873.81 64.2080   7
  -5  -1   2 0.70277 0.89207   7
   5  -1  -2 -0.4412 0.66600   7
   5  -1  -2 -0.2966 0.81966   7
  -5  -1   2 1.72284 0.81382   7
  -5   1   2 -0.4253 0.68584   3
   5   1  -2 1.11109 0.52082   2
   5   1  -2 1.45257 0.86159   7
  -5   1   2 -0.1321 0.63183   7
  -5   1   2 -0.5789 0.77467   7
   5   1  -2 0.42026 0.74616   7
   4  -1  -2 465.509 11.7004   7
   4  -1  -2 478.132 11.9248   7
  -4  -1   2 478.747 11.7819   7
  -4  -1   2 471.954 12.1169   7
   4  -1  -2 469.130 11.7357   7
  -4   1   2 475.138 9.69744   3
  -4   1   2 479.543 10.2543   6
   4   1  -2 487.549 11.9823   7
  -4   1   2 475.933 9.42875   1
   4   1  -2 488.120 9.41486   2
  -4   1   2 476.285 11.7261   7
   4   1  -2 484.219 11.6939   7
  -4   1   2 475.310 11.8281   7
   3  -1  -2 7612.75 172.752   7
  -3  -1   2 7595.27 173.491   7
  -3  -1   2 7597.01 174.123   7
   3  -1  -2 7708.78 174.087   7
   3   1  -2 7783.10 174.674   7
  -3   1   2 7789.56 148.023   6
  -3   1   2 7846.47 136.537   3
  -3   1   2 7487.61 134.115   1
  -3   1   2 7712.34 173.193   7
   3   1  -2 7871.04 143.898   2
   3   1  -2 7807.49 172.824   7
  -3   1   2 7685.45 173.199   7
  -2   1   2 179.196 3.82452   6
  -2   1   2 127.231 3.29255   1
   1  -1  -2 967.195 22.1612   7
  -2  -1  -2 705.215 16.9066   7
   2  -1   2 729.095 16.3727   7
  -2  -1  -2 729.195 16.5547   7
   2  -1   2 719.252 16.6508   7
   2  -1   2 742.218 14.4096   6
  -2   1  -2 712.291 16.3767   7
  -2   1  -2 743.966 13.9631   2
   2   1   2 711.717 16.8509   7
   3  -1   2 417.329 9.92586   7
   3  -1   2 421.927 10.1861   7
   3  -1   2 420.215 8.97902   6
  -3  -1  -2 418.356 10.1824   7
  -3  -1  -2 407.564 10.6158   7
   3   1   2 414.880 10.1005   7
  -3   1  -2 416.986 9.82068   7
  -3   1  -2 427.719 8.37766   2
  -3   1  -2 420.955 8.26449   3
   3   1   2 409.993 10.5132   7
  -3   1  -2 414.093 9.91552   7
  -3   1  -2 420.059 8.27037   1
  -3   1  -2 405.232 8.92164   6
   4  -1   2 83.9184 2.88095   7
   4  -1   2 78.6654 3.03363   7
  -4  -1  -2 79.3540 3.01457   7
  -4  -1  -2 77.8170 3.28006   7
   4   1   2 80.1889 3.28571   7
  -4   1  -2 80.1532 2.56083   3
  -4   1  -2 83.1750 2.62794   1
   4   1   2 75.5760 2.86669   7
  -4   1  -2 85.1513 2.23105   2
  -4   1  -2 78.2011 2.84213   7
  -4   1  -2 82.2925 2.80763   7
  -4   1  -2 86.0768 2.55504   5
  -5  -1  -2 1210.98 28.1477   7
   5  -1   2 1224.84 27.9262   7
   5  -1   2 1215.36 28.4145   7
  -5   1  -2 1198.59 28.0680   7
   5   1   2 1230.59 28.7314   7
  -5   1  -2 1192.85 22.1625   1
  -5   1  -2 1222.68 24.2674   6
  -5   1  -2 1213.80 27.7794   7
  -5   1  -2 1266.96 22.8501   2
   5   1   2 1211.35 28.0778   7
  -5   1  -2 1191.39 21.9362   3
  -5   1  -2 1221.26 21.4063   5
  -6  -1  -2 469.805 13.1138   7
  -6  -1  -2 481.337 12.4690   7
   6  -1   2 474.801 12.2193   7
   6  -1   2 471.746 12.7692   7
  -6   1  -2 498.286 9.84685   3
   6   1   2 480.420 13.0219   7
  -6   1  -2 483.247 9.43526   5
  -6   1  -2 484.438 10.1579   1
  -6   1  -2 469.065 10.9715   6
   6   1   2 481.268 12.3146   7
  -6   1  -2 487.548 12.4875   7
  -6   1  -2 466.909 12.1002   7
  -7  -1  -2 17.3697 2.00469   7
   7  -1   2 20.5589 2.08153   7
  -7  -1  -2 17.9430 2.09212   7
   7  -1   2 20.2050 1.88315   7
  -7   1  -2 20.1579 1.91591   7
   7   1   2 20.0272 2.15951   7
  -7   1  -2 19.7778 1.59343   3
  -7   1  -2 20.1110 1.89317   7
   7   1   2 18.6359 1.92650   7
  -7   1  -2 20.9982 1.66456   1
  -7   1  -2 21.7974 1.71589   5
  -7   1  -2 20.7832 1.93023   6
  -8  -1  -2 1303.00 32.8823   7
  -8  -1  -2 1343.32 31.9522   7
   8  -1   2 1347.07 31.7316   7
   8  -1   2 1407.60 32.7165   7
   8   1   2 1358.07 31.7999   7
  -8   1  -2 1334.31 24.6740   3
   8   1   2 1347.62 32.7264   7
  -8   1  -2 1380.65 23.9587   5
  -8   1  -2 1352.12 31.7040   7
  -8   1  -2 1327.63 32.0728   7
  -8   1  -2 1323.28 25.3900   1
  -8   1  -2 1292.17 27.5398   6
   9  -1   2 255.855 8.99971   7
  -9  -1  -2 258.762 8.60534   7
  -9  -1  -2 261.008 9.32036   7
   9  -1   2 240.558 8.18498   7
  -9   1  -2 261.364 6.52500   3
  -9   1  -2 265.994 8.70703   7
  -9   1  -2 250.341 7.69512   6
   9   1   2 261.619 8.41697   7
  -9   1  -2 259.891 6.16082   5
   9   1   2 263.373 9.15591   7
  -9   1  -2 273.156 7.36269   1
  -9   1  -2 252.873 8.25673   7
 -10  -1  -2 14.9684 2.26228   7
  10  -1   2 16.6492 2.13878   7
  10  -1   2 16.8930 2.37741   7
 -10   1  -2 23.7484 2.50029   7
 -10   1  -2 20.1735 2.59778   6
 -10   1  -2 24.7034 2.72376   1
  10   1   2 19.1243 2.42510   7
 -10   1  -2 21.0222 1.95268   3
 -10   1  -2 18.0667 2.40479   7
 -10   1  -2 21.5805 2.10981   5
 -11   1  -2 395.099 9.21760   3
 -11   1  -2 378.865 11.0653   6
 -11   1  -2 391.592 10.2301   1
 -11   1  -2 403.646 12.4855   7
 -12   1  -2 119.638 5.26862   1
 -12   1  -2 108.551 5.37277   6
 -13   1  -2 1.28468 1.47778   1
 -13   1  -2 0.24588 1.27273   6
 -14   1  -2 107.407 5.54333   1
 -14   1  -2 109.627 5.93077   6
 -15   1  -2 34.4441 3.97055   1
 -15   1  -2 32.3571 4.11945   6
 -16   1  -2 0.52264 1.90141   1
 -17  -1  -2 40.1184 4.40010   1
 -17   1  -2 36.0465 4.41027   1
 -18  -1  -2 19.1526 3.53974   1
 -18   1  -2 18.7181 3.79683   1
 -19  -1  -2 -1.0028 1.81784   1
 -19   1  -2 0.89831 2.48082   1
 -20  -1  -2 13.2728 3.50656   1
 -20   1  -2 16.5533 3.96969   1
 -19   2   2 0.43118 2.39960   1
 -18   2   2 1.94172 2.27547   1
 -17   2   2 137.177 7.41500   1
 -16   2   2 8.15615 2.67567   1
 -15   2   2 5.89497 2.39971   1
 -14   2   2 206.657 7.83947   1
 -14   2   2 233.974 8.51942   3
 -14   2   2 225.729 8.80121   6
 -13   2   2 2.61541 1.74442   1
 -13   2   2 -0.3824 1.11775   3
 -13   2   2 0.11576 1.27481   6
 -12   2   2 3.84569 1.54865   3
 -12   2   2 3.75533 1.58639   6
 -12   2   2 4.12109 1.77856   1
  11  -2  -2 533.028 15.9929   7
 -11   2   2 523.832 12.9475   1
 -11   2   2 553.346 14.2573   6
 -11   2   2 532.542 12.6063   3
  10  -2  -2 10.9788 1.85098   7
 -10   2   2 11.6929 1.91554   7
 -10   2   2 19.0055 2.65369   6
  10   2  -2 10.4360 1.90900   7
 -10   2   2 13.9357 2.04823   1
 -10   2   2 11.9278 1.89223   3
   9  -2  -2 3.41830 1.29208   7
  -9  -2   2 4.10721 1.67741   7
   9  -2  -2 7.12542 1.72655   7
  -9   2   2 5.02353 1.26035   7
   9   2  -2 1.81596 1.18088   7
  -9   2   2 6.43951 1.46205   7
  -9   2   2 5.84813 1.56057   1
  -9   2   2 4.90908 1.45032   6
   9   2  -2 5.60347 1.59300   7
  -9   2   2 5.20562 1.39620   3
  -8  -2   2 533.658 14.4102   7
  -8  -2   2 510.187 15.0605   7
   8  -2  -2 541.599 14.5833   7
   8  -2  -2 533.529 14.0951   7
  -8   2   2 528.892 12.7784   6
  -8   2   2 519.558 11.8711   3
   8   2  -2 537.553 14.5932   7
  -8   2   2 531.165 14.0129   7
   8   2  -2 496.650 13.7954   7
  -8   2   2 530.489 13.8453   7
  -8   2   2 531.170 11.8631   1
   7  -2  -2 128.742 5.03226   7
   7  -2  -2 134.293 4.94710   7
  -7  -2   2 118.855 5.30702   7
  -7  -2   2 121.313 4.90217   7
  -7   2   2 125.391 4.60236   6
  -7   2   2 126.368 4.53401   7
   7   2  -2 124.254 4.65776   7
  -7   2   2 125.893 4.42547   3
  -7   2   2 126.831 4.27674   1
  -7   2   2 129.104 4.70536   7
   7   2  -2 125.356 5.00449   7
  -6  -2   2 132.085 4.81335   7
  -6  -2   2 130.415 5.16822   7
   6  -2  -2 125.517 4.64883   7
   6  -2  -2 128.983 4.81938   7
  -6   2   2 140.167 4.31479   1
   6   2  -2 127.204 4.47179   7
  -6   2   2 131.576 4.46494   7
  -6   2   2 137.162 4.48185   3
  -6   2   2 132.251 4.41729   7
  -6   2   2 130.311 4.48782   6
   6   2  -2 131.888 4.85748   7
  -5  -2   2 1201.58 28.5686   7
   5  -2  -2 1210.45 27.8885   7
  -5  -2   2 1218.17 28.0236   7
   5  -2  -2 1247.47 28.1684   7
  -5   2   2 1233.02 27.5885   7
  -5   2   2 1214.89 27.4330   7
  -5   2   2 1169.25 22.3247   1
  -5   2   2 1199.85 24.3047   6
   5   2  -2 1190.96 27.6317   7
   5   2  -2 1202.31 28.0934   7
  -5   2   2 1197.77 22.7035   3
  -4  -2   2 867.562 20.5905   7
  -4  -2   2 872.179 20.1569   7
   4  -2  -2 865.895 20.1370   7
   4  -2  -2 869.567 20.0372   7
   4   2  -2 819.423 20.6207   4
  -4   2   2 877.588 19.6300   7
   4   2  -2 874.821 20.1686   7
  -4   2   2 868.103 17.6854   6
   4   2  -2 865.905 19.8249   7
  -4   2   2 837.383 19.4084   7
  -4   2   2 861.474 16.2711   1
  -4   2   2 840.697 16.6187   3
   3  -2  -2 1716.34 39.0230   7
  -3  -2   2 1800.60 40.0209   7
   3  -2  -2 1797.88 33.6869   6
   3  -2  -2 1773.85 39.8855   7
  -3  -2   2 1807.23 40.7062   7
   3   2  -2 1678.00 41.3278   4
  -3   2   2 1750.08 30.9364   1
  -3   2   2 1730.57 31.4826   3
   3   2  -2 1807.07 33.2363   2
   3   2  -2 1787.39 40.4195   7
   3   2  -2 1723.84 39.7185   7
  -3   2   2 1716.87 33.6588   6
   2  -2  -2 460.265 9.92112   6
  -2  -2   2 470.186 10.8909   7
   2  -2  -2 464.339 10.8316   7
  -2  -2   2 452.109 11.0431   7
   2  -2  -2 470.625 10.8968   7
  -2   2   2 461.756 11.3899   4
   2   2  -2 465.617 11.6761   4
   2   2  -2 475.885 10.4766   7
   2   2  -2 471.683 9.88594   2
  -2   2   2 464.006 9.65750   3
   2   2  -2 464.287 10.5219   7
  -2   2   2 488.589 9.28145   1
  -2   2   2 462.184 9.97127   6
   2   2  -2 486.753 9.27054   3
  -1  -2   2 2781.21 62.1978   7
   1  -2  -2 2802.18 62.7401   7
   1  -2  -2 2788.32 62.7527   7
   1  -2  -2 2845.03 54.8383   6
   1   2  -2 2951.31 49.4528   3
   1   2  -2 2777.40 48.4020   1
   1   2  -2 2749.07 52.0856   2
  -1   2   2 2907.93 49.8336   3
  -1   2   2 2867.20 49.6485   1
  -1   2   2 2774.29 66.7716   4
   1   2  -2 2643.14 66.0021   4
  -1   2   2 2757.26 54.4968   6
   0  -2  -2 1723.30 38.6350   7
   0  -2  -2 1689.86 32.1540   6
   0  -2   2 1693.97 32.5689   6
   0  -2  -2 1715.43 38.4755   7
   0   2   2 1575.15 40.2828   4
   0   2   2 1658.16 32.1962   6
   0   2   2 1749.82 29.5813   1
   0   2   2 1751.51 29.8965   3
   0   2  -2 1709.44 39.7409   4
   0   2  -2 1699.67 32.5853   6
   0   2  -2 1682.28 29.9684   3
   0   2  -2 1764.88 29.9967   1
  -1  -2  -2 1645.50 37.0605   7
  -1  -2  -2 1629.06 30.3851   6
   1  -2   2 1609.53 30.7123   6
  -1  -2  -2 1593.00 36.1763   7
   1   2   2 1600.67 36.2176   7
  -1   2  -2 1626.51 30.3318   2
   1   2   2 1617.63 27.9081   1
   1   2   2 1600.90 27.9235   3
   1   2   2 1588.90 35.6494   7
  -1   2  -2 1582.88 28.2143   1
  -1   2  -2 1529.41 36.3635   4
  -1   2  -2 1591.67 30.7473   6
   1   2   2 1532.04 37.0896   4
  -1   2  -2 1606.71 28.4071   3
  -2  -2  -2 3726.07 86.7441   7
   2  -2   2 3701.10 71.9648   6
  -2  -2  -2 3900.08 86.3868   7
   2   2   2 3786.43 85.0270   7
  -2   2  -2 3771.86 64.2812   3
   2   2   2 3710.74 84.3572   7
  -2   2  -2 3776.51 72.2977   2
  -2   2  -2 3717.45 73.5601   6
   2   2   2 3721.37 66.3366   3
  -2   2  -2 3587.36 85.7559   4
  -2   2  -2 3829.13 67.7424   1
   2   2   2 3642.96 87.7754   4
   3  -2   2 1765.54 39.7028   7
  -3  -2  -2 1781.52 40.0741   7
  -3  -2  -2 1787.87 39.4318   7
   3  -2   2 1772.95 39.6833   7
   3   2   2 1770.89 40.0126   7
  -3   2  -2 1877.07 33.4644   2
   3   2   2 1775.70 39.6839   7
   3   2   2 1794.79 30.3697   3
   3   2   2 1705.90 40.2792   4
  -3   2  -2 1717.78 34.0668   6
  -3   2  -2 1722.46 31.3111   1
  -3   2  -2 1726.99 31.5291   3
  -4  -2  -2 53.9916 2.46531   7
   4  -2   2 51.6760 2.08186   7
  -4  -2  -2 48.8953 2.68368   7
   4  -2   2 50.9208 2.20006   7
  -4   2  -2 51.2728 2.28048   1
  -4   2  -2 50.5334 2.44965   6
   4   2   2 51.4164 2.24811   7
   4   2   2 52.3053 2.52807   7
   4   2   2 54.1248 1.51934   3
  -4   2  -2 50.4988 2.32092   3
   5  -2   2 1016.75 23.9594   7
  -5  -2  -2 1079.59 24.5329   7
  -5  -2  -2 1030.28 25.2808   7
   5  -2   2 1046.77 24.3838   7
   5   2   2 1056.98 24.2476   7
  -5   2  -2 1021.50 19.7012   1
  -5   2  -2 1045.02 23.4749   7
  -5   2  -2 1025.19 23.4809   7
   5   2   2 1055.02 24.9216   7
  -5   2  -2 1038.92 21.4537   6
  -5   2  -2 1050.13 19.8991   3
   6  -2   2 802.825 19.7518   7
   6  -2   2 824.947 19.2500   7
  -6  -2  -2 791.671 20.4993   7
  -6  -2  -2 818.236 19.6868   7
   6   2   2 821.112 20.1443   7
   6   2   2 794.729 19.3406   7
  -6   2  -2 781.240 15.9362   1
  -6   2  -2 802.828 16.0517   3
  -6   2  -2 815.184 18.8408   7
  -6   2  -2 790.583 17.3737   6
  -6   2  -2 793.290 18.8040   7
  -7  -2  -2 77.2511 4.21568   7
   7  -2   2 80.9633 3.57992   7
  -7  -2  -2 74.9957 3.76270   7
   7  -2   2 87.3874 3.98015   7
  -7   2  -2 80.4588 3.39920   3
  -7   2  -2 81.9970 3.30563   7
  -7   2  -2 83.1759 3.43393   1
  -7   2  -2 84.9896 3.70682   6
  -7   2  -2 78.5869 3.35340   7
   7   2   2 77.3295 3.51000   7
   7   2   2 77.5251 3.96714   7
  -8  -2  -2 679.567 17.1985   7
   8  -2   2 654.704 17.3443   7
   8  -2   2 637.429 16.5752   7
  -8   2  -2 662.444 15.2972   6
  -8   2  -2 645.616 16.3762   7
  -8   2  -2 655.170 13.8973   3
  -8   2  -2 639.663 14.0179   1
   8   2   2 647.666 17.4906   7
   8   2   2 631.184 16.6439   7
  -8   2  -2 648.378 16.2349   7
   9  -2   2 563.748 15.7119   7
   9  -2   2 559.271 14.9219   7
  -9  -2  -2 557.505 15.4596   7
  -9   2  -2 570.109 12.5451   3
  -9   2  -2 542.462 12.7312   1
   9   2   2 535.024 15.8570   7
  -9   2  -2 577.770 14.6616   7
  -9   2  -2 549.050 13.8026   6
   9   2   2 541.090 14.8870   7
  10  -2   2 275.706 9.75348   7
 -10   2  -2 286.173 7.74835   3
 -10   2  -2 274.429 8.08721   1
  10   2   2 271.954 9.06024   7
 -10   2  -2 277.293 8.78812   6
 -10   2  -2 291.138 8.94706   7
  11  -2   2 50.7097 4.09111   7
 -11   2  -2 53.3154 3.85811   6
 -11   2  -2 54.8884 3.69606   1
 -11   2  -2 52.1782 3.20639   3
 -12   2  -2 48.1829 3.92346   6
 -12   2  -2 51.5543 3.26636   3
 -12   2  -2 55.2673 3.88768   1
 -13   2  -2 118.183 6.09615   6
 -13   2  -2 110.135 5.43929   1
 -14   2  -2 10.9488 2.88323   6
 -14   2  -2 14.7607 2.88712   1
 -15   2  -2 9.99754 2.53023   1
 -16   2  -2 77.2466 5.39011   1
 -17   2  -2 1.40186 1.89982   1
 -18   2  -2 0.65632 2.17341   1
 -19   2  -2 37.5263 5.15733   1
 -19   3   2 3.16921 2.55763   1
 -18   3   2 10.3923 3.12663   1
 -17   3   2 4.24953 2.55581   1
 -16   3   2 41.0080 4.73253   1
 -15   3   2 17.8105 3.14430   1
 -14   3   2 19.6593 3.43837   6
 -14   3   2 17.0901 2.93448   1
 -14   3   2 18.2115 2.88162   3
 -13   3   2 164.822 6.64209   3
 -13   3   2 165.946 6.91954   1
 -13   3   2 167.115 7.45179   6
 -12   3   2 36.2137 4.05572   6
 -12   3   2 27.0655 3.20770   3
 -12   3   2 36.3265 3.77773   1
  11  -3  -2 32.6330 3.43597   7
 -11   3   2 36.9030 3.27002   6
 -11   3   2 33.6175 3.51830   3
 -11   3   2 34.8752 3.06896   1
  10  -3  -2 360.464 11.6947   7
 -10   3   2 398.363 11.2324   6
 -10   3   2 357.245 10.0068   1
 -10   3   2 376.174 10.2876   3
   9  -3  -2 2.82180 1.43099   7
   9  -3  -2 -0.3847 0.83505   7
  -9  -3   2 -0.9765 1.20726   7
   9   3  -2 -0.8934 0.74061   7
  -9   3   2 0.01094 1.03525   1
  -9   3   2 1.50162 1.35604   6
  -9   3   2 -0.6114 1.06424   3
  -8  -3   2 121.749 5.43626   7
  -8  -3   2 116.177 5.76829   7
   8  -3  -2 131.910 5.25675   7
   8  -3  -2 136.144 5.49637   7
  -8   3   2 122.117 4.10044   7
  -8   3   2 128.640 5.08856   3
  -8   3   2 122.751 4.75276   1
  -8   3   2 138.364 5.30917   6
   8   3  -2 117.674 5.10703   7
   8   3  -2 125.436 5.44748   4
   8   3  -2 116.895 4.72934   7
  -7  -3   2 934.930 23.9180   7
   7  -3  -2 949.115 22.7104   7
   7  -3  -2 964.818 23.0447   7
  -7  -3   2 932.982 23.0238   7
   7  -3  -2 944.407 22.7243   7
  -7   3   2 927.406 21.2501   7
   7   3  -2 897.106 22.2455   7
  -7   3   2 928.024 18.8969   1
  -7   3   2 953.906 19.3488   3
  -7   3   2 925.348 20.3916   6
   7   3  -2 924.233 22.8393   7
   7   3  -2 939.875 23.5631   4
   6  -3  -2 1.03522 0.96464   7
  -6  -3   2 0.25373 0.75315   7
  -6  -3   2 1.13975 0.92187   7
   6  -3  -2 0.71684 0.66264   7
  -6   3   2 2.02256 0.95658   1
  -6   3   2 1.78096 1.03544   6
   6   3  -2 0.42707 0.70612   7
   6   3  -2 0.94665 0.67709   7
  -6   3   2 1.07694 1.03644   3
   6   3  -2 1.08974 0.81995   4
  -5  -3   2 364.336 10.3895   7
  -5  -3   2 363.820 9.87206   7
   5  -3  -2 386.941 9.83392   7
   5  -3  -2 375.843 9.70405   7
  -5   3   2 372.105 8.67934   1
   5   3  -2 357.432 9.52709   7
   5   3  -2 355.320 9.19024   7
  -5   3   2 357.193 8.94942   3
  -5   3   2 361.968 9.26466   6
  -4  -3   2 1865.81 42.3965   7
  -4  -3   2 1866.25 41.8934   7
   4  -3  -2 1892.62 41.7297   7
   4  -3  -2 1860.84 41.7192   7
  -4   3   2 1868.15 34.2250   3
  -4   3   2 1871.04 36.5256   6
   4   3  -2 1839.36 41.5544   7
   4   3  -2 1886.62 43.3016   4
   4   3  -2 1846.52 41.3796   7
  -4   3   2 1846.33 33.5712   1
   3  -3  -2 533.207 12.5516   7
   3  -3  -2 549.316 12.6850   7
  -3  -3   2 533.146 13.1585   7
  -3  -3   2 552.325 12.8262   7
  -3   3   2 524.153 11.9845   6
   3   3  -2 521.471 13.8887   4
  -3   3   2 532.632 11.6332   3
   3   3  -2 550.256 10.9395   3
  -3   3   2 532.557 13.5894   4
  -3   3   2 542.834 11.2406   1
   2  -3  -2 166.970 4.12745   7
  -2  -3   2 141.787 4.27624   7
   2  -3  -2 156.732 4.03203   7
  -2  -3   2 145.827 4.07779   7
   2   3  -2 163.710 4.45221   3
  -2   3   2 156.923 4.36984   1
  -2   3   2 144.978 4.80093   4
   2   3  -2 152.351 5.16419   4
  -2   3   2 159.678 4.75094   3
  -2   3   2 163.039 4.77496   6
   1  -3  -2 1556.03 34.1454   7
   1  -3  -2 1565.18 34.4163   7
  -1   3   2 1566.02 28.3433   3
  -1   3   2 1485.59 35.6287   4
  -1   3   2 1562.30 27.9153   1
   1   3  -2 1571.88 28.1147   3
  -1   3   2 1560.14 30.3342   6
   1   3  -2 1551.85 35.9736   4
   1   3  -2 1538.33 28.3387   1
   0  -3  -2 234.430 5.86165   7
   0  -3  -2 246.510 5.76474   7
   0  -3  -2 229.020 6.01699   6
   0   3  -2 234.845 6.00534   1
   0   3  -2 221.595 6.77020   4
   0   3   2 231.413 5.62295   1
   0   3   2 218.727 6.52929   4
   0   3   2 233.607 5.77785   3
   0   3  -2 222.744 5.82798   3
  -1  -3  -2 102.880 2.91626   7
  -1  -3  -2 93.1297 3.07041   7
  -1  -3  -2 91.0112 3.26524   6
  -1   3  -2 85.4542 3.28581   3
  -1   3  -2 86.5594 3.59396   4
  -1   3  -2 86.4333 3.44839   6
  -1   3  -2 95.8831 3.38894   1
   1   3   2 90.5010 3.07509   1
   1   3   2 89.7195 3.07757   3
   1   3   2 87.8419 3.35883   4
  -2  -3  -2 1653.66 36.9114   7
  -2  -3  -2 1639.93 36.4115   7
  -2   3  -2 1645.49 29.6868   1
   2   3   2 1565.11 37.6433   4
  -2   3  -2 1627.76 29.9061   3
   2   3   2 1635.79 29.0504   3
  -2   3  -2 1642.81 37.8883   4
  -2   3  -2 1644.96 32.2801   6
  -3  -3  -2 266.440 6.98598   7
  -3  -3  -2 262.159 7.54675   7
   3   3   2 261.958 5.86966   3
  -3   3  -2 255.559 7.67230   4
   3   3   2 265.073 6.76562   7
  -3   3  -2 256.970 7.03771   6
   3   3   2 253.737 7.52999   4
  -3   3  -2 255.038 6.56300   1
  -3   3  -2 262.672 6.87527   3
   3   3   2 257.779 6.51926   7
  -4  -3  -2 1.01341 0.67193   7
   4  -3   2 2.45601 0.64617   7
  -4  -3  -2 0.95069 0.69611   7
   4  -3   2 1.60652 0.50996   7
  -4   3  -2 0.94329 0.94956   3
   4   3   2 0.95945 0.54555   7
  -4   3  -2 1.09816 0.78686   6
   4   3   2 1.73977 0.56234   3
   4   3   2 2.95807 0.79562   7
   4   3   2 1.15636 0.76010   4
  -4   3  -2 1.55296 0.80786   1
  -5  -3  -2 134.171 5.31144   7
  -5  -3  -2 134.283 4.74302   7
   5  -3   2 137.900 4.22100   7
   5  -3   2 130.111 4.32362   7
   5   3   2 130.540 4.92457   4
  -5   3  -2 129.032 4.62180   3
   5   3   2 133.569 4.71550   7
  -5   3  -2 133.323 4.80388   6
   5   3   2 131.921 4.34739   7
  -5   3  -2 135.576 4.55171   1
   5   3   2 137.873 3.39547   3
   6  -3   2 545.190 13.3797   7
  -6  -3  -2 558.364 14.2001   7
  -6  -3  -2 537.412 15.0529   7
   6  -3   2 544.905 13.8121   7
   6   3   2 540.301 14.1843   7
   6   3   2 531.609 14.4766   4
  -6   3  -2 519.771 11.9789   1
  -6   3  -2 538.221 12.1805   3
   6   3   2 532.128 13.5705   7
  -6   3  -2 535.079 12.9733   6
  -7  -3  -2 110.700 5.28112   7
  -7  -3  -2 104.725 4.67165   7
   7  -3   2 114.217 4.29347   7
   7  -3   2 109.038 4.47889   7
  -7   3  -2 107.305 4.41118   3
  -7   3  -2 103.077 4.48991   6
   7   3   2 105.690 4.21952   7
   7   3   2 106.008 4.66465   7
  -7   3  -2 104.566 4.24937   1
  -8  -3  -2 30.9818 2.96791   7
   8  -3   2 31.3975 2.51895   7
  -8  -3  -2 35.3242 3.02171   7
   8  -3   2 32.8812 2.60221   7
  -8   3  -2 31.0089 3.03258   1
   8   3   2 29.5196 2.33944   7
  -8   3  -2 29.0472 2.57575   3
  -8   3  -2 29.2201 2.72187   6
   8   3   2 34.9881 2.80645   7
   9  -3   2 482.096 13.7366   7
   9  -3   2 471.582 13.0069   7
  -9  -3  -2 471.192 13.6095   7
   9   3   2 454.284 12.9036   7
  -9   3  -2 453.136 11.5717   1
  -9   3  -2 462.963 12.4645   6
  -9   3  -2 469.092 11.5720   3
  10  -3   2 80.1054 4.60239   7
 -10   3  -2 82.4844 4.23480   1
 -10   3  -2 81.4893 4.16714   3
  10   3   2 68.1076 3.89322   7
 -10   3  -2 70.6326 4.36540   6
  11  -3   2 12.2930 2.29096   7
 -11   3  -2 10.3489 2.09488   1
 -11   3  -2 10.7360 2.19280   3
 -11   3  -2 14.7775 2.68205   6
 -12   3  -2 246.159 7.93223   3
 -12   3  -2 246.267 9.08943   6
 -12   3  -2 243.369 8.37545   1
 -13   3  -2 68.8222 4.77141   6
 -13   3  -2 62.3668 4.12480   3
 -13   3  -2 66.2874 4.55575   1
 -14   3  -2 7.35936 2.31188   1
 -15   3  -2 81.1288 5.57321   1
 -16   3  -2 7.35378 2.58407   1
 -17   3  -2 3.04258 2.44489   1
 -18   3  -2 26.7210 4.58863   1
 -19   3  -2 5.69698 2.91306   1
 -18   4   2 9.16930 3.24056   1
 -17   4   2 2.04513 2.25082   1
 -16   4   2 22.6931 3.94354   1
 -15   4   2 25.3057 3.73165   3
  15   4  -2 25.2790 4.00669   4
 -15   4   2 26.3780 3.94031   1
  14   4  -2 11.9352 2.81289   4
 -14   4   2 8.95331 2.49575   3
 -14   4   2 10.1296 2.69717   1
 -13   4   2 40.8177 4.35046   3
  13   4  -2 40.6109 4.19790   4
 -13   4   2 43.3713 3.83384   1
 -13   4   2 38.9854 3.87429   6
 -12   4   2 66.4672 4.55672   3
 -12   4   2 62.6927 4.55588   6
  12   4  -2 75.4374 5.12254   4
 -12   4   2 73.8297 4.72978   1
  11  -4  -2 44.3735 3.83185   7
  11   4  -2 54.8232 4.28279   4
 -11   4   2 51.5298 4.16498   6
 -11   4   2 46.9123 3.89433   3
 -11   4   2 58.4135 4.03203   1
  10  -4  -2 45.4294 3.54954   7
  10   4  -2 40.3002 3.47657   4
 -10   4   2 46.4768 3.75678   3
 -10   4   2 44.7904 3.48506   1
 -10   4   2 46.4541 3.79196   6
   9  -4  -2 145.103 6.05552   7
  -9  -4   2 136.346 6.18188   7
   9  -4  -2 128.749 5.65444   7
   9   4  -2 147.870 6.51078   4
  -9   4   2 139.029 5.83694   3
  -9   4   2 139.834 5.66302   1
  -9   4   2 135.336 5.90790   6
   8  -4  -2 83.1061 4.20101   7
   8  -4  -2 79.5617 4.06195   7
  -8  -4   2 80.0468 4.43540   7
  -8   4   2 84.0746 4.47325   3
   8   4  -2 78.8184 4.34273   4
  -8   4   2 79.2888 4.27769   6
  -8   4   2 76.3364 4.05548   1
   8   4  -2 78.0628 3.79088   7
  -7  -4   2 83.9591 4.27700   7
   7  -4  -2 90.9021 4.08160   7
  -7  -4   2 80.6661 4.52347   7
   7  -4  -2 91.6562 4.13785   7
  -7   4   2 86.9161 4.32337   6
   7   4  -2 80.0910 3.57105   7
  -7   4   2 89.6949 4.36365   3
  -7   4   2 83.7768 3.97842   1
   7   4  -2 85.3870 4.39485   4
  -6  -4   2 19.5404 2.21022   7
  -6  -4   2 21.1885 2.30719   7
   6  -4  -2 21.1900 2.05625   7
   6  -4  -2 21.8508 1.89085   7
  -6   4   2 21.1931 2.39210   1
  -6   4   2 23.3089 2.72546   6
   6   4  -2 22.9081 2.37922   4
  -6   4   2 17.3413 2.28453   3
   6   4  -2 21.3845 1.59758   7
  -5  -4   2 206.184 6.37600   7
   5  -4  -2 198.791 5.99982   7
   5  -4  -2 199.264 5.94770   7
  -5  -4   2 187.489 6.65064   7
  -5   4   2 188.098 5.94962   1
  -5   4   2 203.763 6.53199   6
  -5   4   2 199.274 6.52087   3
   5   4  -2 189.126 6.83502   4
   4  -4  -2 37.5658 1.92021   7
  -4  -4   2 32.9882 2.11811   7
  -4  -4   2 32.2529 2.31852   7
   4  -4  -2 35.4569 1.83503   7
  -4   4   2 28.6746 2.44323   3
   4   4  -2 33.9590 2.44834   4
  -4   4   2 37.9092 2.40908   1
   4   4  -2 34.1458 2.21732   3
  -4   4   2 41.5712 2.73062   6
   3  -4  -2 30.2752 1.47628   7
  -3  -4   2 30.0649 1.95813   7
   3  -4  -2 30.2897 1.55932   7
  -3  -4   2 31.1757 1.81342   7
  -3   4   2 29.2484 2.16009   1
  -3   4   2 27.6679 2.24009   6
  -3   4   2 32.6137 2.27952   4
   3   4  -2 31.4768 2.05715   3
  -3   4   2 26.0923 2.41423   3
   3   4  -2 31.4168 2.46488   4
  -2  -4   2 952.309 21.6704   7
   2  -4  -2 978.829 21.3035   7
  -2  -4   2 978.092 21.3518   7
   2  -4  -2 934.273 21.1996   7
   2   4  -2 946.226 18.5595   3
  -2   4   2 932.668 20.0991   6
  -2   4   2 941.758 18.5611   1
  -2   4   2 937.370 19.0007   3
  -2   4   2 925.683 22.9825   4
   2   4  -2 909.927 23.2273   4
   1  -4  -2 79.1100 2.53287   7
   1  -4  -2 83.8868 2.55585   7
   1   4  -2 73.0943 3.46531   1
  -1   4   2 82.0514 3.55834   4
   1   4  -2 83.7504 3.48435   3
   1   4  -2 83.2241 3.80879   4
  -1   4   2 80.6287 3.54049   3
  -1   4   2 80.6199 3.56075   6
  -1   4   2 79.9312 3.29843   1
   0  -4  -2 9.78889 1.00381   7
   0  -4  -2 7.70150 0.91833   7
   0   4   2 8.14579 1.53282   4
   0   4  -2 8.12996 1.53736   3
   0   4   2 9.95655 1.61329   1
   0   4  -2 6.42437 1.37840   1
   0   4  -2 5.04125 1.25354   4
   0   4   2 5.00124 1.26186   3
  -1  -4  -2 1142.49 25.7456   7
  -1  -4  -2 1138.95 25.3274   7
  -1   4  -2 1095.15 23.5962   6
  -1   4  -2 1123.49 27.2139   4
  -1   4  -2 1105.29 21.9315   3
   1   4   2 1113.06 21.5545   1
   1   4   2 1130.65 21.4793   3
  -1   4  -2 1120.43 21.8680   1
   1   4   2 1108.93 26.9163   4
  -2  -4  -2 24.7777 1.82132   7
  -2  -4  -2 24.3767 1.57463   7
  -2   4  -2 25.0074 2.25664   1
  -2   4  -2 23.4173 2.33968   6
   2   4   2 22.6402 1.96256   4
  -2   4  -2 21.7133 2.15662   4
  -2   4  -2 20.3584 2.25549   3
   2   4   2 23.7760 1.98137   3
  -3  -4  -2 0.26228 0.72200   7
  -3  -4  -2 -0.8085 0.66295   7
  -3   4  -2 5.82443 1.61366   3
  -3   4  -2 1.11326 1.19199   1
  -3   4  -2 2.05939 1.28968   6
   3   4   2 0.93715 0.92199   4
  -3   4  -2 3.60651 1.21317   4
   3   4   2 0.03329 0.85384   3
  -4  -4  -2 561.140 15.0520   7
  -4  -4  -2 593.638 14.3723   7
  -4   4  -2 590.264 13.9963   6
  -4   4  -2 575.974 13.1962   3
   4   4   2 576.680 11.7573   3
   4   4   2 552.116 15.1943   4
   4   4   2 568.425 13.2863   7
   4   4   2 570.766 13.2211   7
  -4   4  -2 544.944 12.7053   1
  -5  -4  -2 8.99537 1.46245   7
  -5  -4  -2 7.15160 1.46905   7
   5  -4   2 8.64848 1.19573   7
   5  -4   2 8.85995 1.11755   7
  -5   4  -2 7.15031 1.71204   3
  -5   4  -2 12.9199 2.17516   6
  -5   4  -2 8.81487 1.74768   1
   5   4   2 8.81236 1.18460   7
   5   4   2 10.3805 1.74270   4
   5   4   2 10.0941 1.33456   3
  -6  -4  -2 9.35559 1.83378   7
   6  -4   2 6.00777 1.21964   7
   6  -4   2 5.64671 1.11074   7
  -6  -4  -2 7.57602 1.55805   7
   6   4   2 11.7291 1.88706   4
  -6   4  -2 10.8173 1.90688   6
  -6   4  -2 6.87914 1.86811   3
  -6   4  -2 9.26254 1.67470   1
   6   4   2 7.31442 1.23989   7
  -7  -4  -2 293.059 9.07393   7
   7  -4   2 300.033 8.37777   7
   7  -4   2 289.143 8.66639   7
  -7  -4  -2 278.903 9.86376   7
  -7   4  -2 307.750 9.19171   6
  -7   4  -2 268.999 8.33880   3
   7   4   2 284.238 9.48620   4
  -7   4  -2 274.511 8.22632   1
   7   4   2 291.936 8.75036   7
   8  -4   2 9.82850 1.66030   7
  -8  -4  -2 10.5503 2.01288   7
   8  -4   2 11.4546 1.81025   7
  -8   4  -2 18.8765 2.78909   6
   8   4   2 12.2881 1.95169   7
  -8   4  -2 9.16691 2.02715   3
  -8   4  -2 15.1654 2.26751   1
   8   4   2 12.6310 2.17160   4
   9  -4   2 10.5136 1.87697   7
   9  -4   2 11.3385 1.94940   7
  -9   4  -2 13.9832 2.43886   6
   9   4   2 8.83402 1.98783   4
  -9   4  -2 16.1610 2.39071   1
  -9   4  -2 12.0383 2.37789   3
  10  -4   2 170.085 7.18600   7
 -10   4  -2 177.618 6.86786   3
  10   4   2 179.875 7.49230   4
 -10   4  -2 174.924 6.75191   1
 -10   4  -2 168.797 7.07304   6
 -11   4  -2 40.9171 3.86901   6
  11   4   2 43.2251 3.73122   4
 -11   4  -2 40.3057 3.47219   1
 -11   4  -2 35.4112 3.75944   3
 -12   4  -2 11.2133 2.57216   3
  12   4   2 11.9992 2.85120   4
 -12   4  -2 17.6283 2.95417   6
 -12   4  -2 14.9476 2.70431   1
  13   4   2 29.4502 3.58974   4
 -13   4  -2 24.2537 3.45791   1
 -13   4  -2 28.9981 3.69495   3
  14   4   2 10.9609 2.85899   4
 -14   4  -2 9.39450 2.77639   1
 -14   4  -2 11.1941 2.64985   3
  15   4   2 21.7250 3.81832   4
 -15   4  -2 15.6779 3.46739   1
 -16   4  -2 3.93764 2.47810   1
 -17   4  -2 13.4842 3.58323   1
 -18   4  -2 5.04944 2.84444   1
 -17   5   2 -1.5877 2.04422   1
 -16   5   2 7.88953 2.72420   3
 -16   5   2 9.25555 2.96066   1
 -15   5   2 18.0456 3.55253   3
 -15   5   2 20.2895 3.82919   1
  14   5  -2 7.55857 2.71264   4
 -14   5   2 0.97881 1.87966   3
 -14   5   2 2.62994 2.11154   1
  13   5  -2 0.41970 1.76879   4
 -13   5   2 -0.5695 1.67449   3
 -13   5   2 3.23914 2.05570   1
  12   5  -2 40.7915 4.11526   4
 -12   5   2 36.2454 4.11690   1
 -12   5   2 36.6977 4.34403   3
 -11   5   2 34.6544 4.16404   6
 -11   5   2 29.5880 3.76546   3
 -11   5   2 39.0538 4.14687   1
  11   5  -2 41.9913 3.96831   4
 -10   5   2 -0.9125 1.37047   6
  10   5  -2 0.40805 1.51698   4
 -10   5   2 3.79948 1.91543   1
 -10   5   2 -1.5848 1.59306   3
  -9   5   2 153.135 6.82600   6
  -9   5   2 152.321 6.69792   3
   9   5  -2 147.082 6.94991   4
  -9   5   2 146.866 6.35205   1
   8  -5  -2 82.2254 4.29560   7
  -8  -5   2 82.9598 4.77120   7
   8  -5  -2 82.1253 4.26603   7
  -8   5   2 93.2673 5.22929   3
  -8   5   2 93.3194 4.81207   1
   8   5  -2 89.8552 5.00701   4
  -8   5   2 95.8756 5.10220   6
   7  -5  -2 20.5275 2.33486   7
  -7  -5   2 20.2813 2.60791   7
   7  -5  -2 23.0336 2.29271   7
  -7   5   2 21.5893 2.88617   6
  -7   5   2 25.7720 3.35773   3
   7   5  -2 18.9066 2.67668   4
  -7   5   2 25.6479 3.10346   1
   6  -5  -2 366.619 10.0241   7
   6  -5  -2 356.564 9.86297   7
  -6  -5   2 366.492 10.4702   7
  -6  -5   2 335.006 11.0070   7
  -6   5   2 341.243 9.58358   1
   6   5  -2 352.252 11.2939   4
  -6   5   2 347.901 10.2652   3
  -6   5   2 360.047 10.4870   6
   5  -5  -2 219.835 6.52763   7
   5  -5  -2 209.135 6.48558   7
  -5  -5   2 225.931 7.06094   7
  -5  -5   2 218.471 7.58915   7
  -5   5   2 209.672 6.92630   1
  -5   5   2 218.437 7.52354   6
   5   5  -2 222.573 8.01385   4
  -5   5   2 216.481 7.44072   3
  -4  -5   2 -0.5974 0.75357   7
   4  -5  -2 0.01157 0.53955   7
  -4  -5   2 -0.2845 0.68571   7
   4  -5  -2 0.89092 0.56797   7
  -4   5   2 1.12336 1.15849   1
   4   5  -2 0.30344 0.97682   3
  -4   5   2 0.71254 1.07603   6
  -4   5   2 -0.7800 0.84705   4
  -4   5   2 -0.3577 1.20152   3
   4   5  -2 0.35104 1.00306   4
  -3  -5   2 431.271 10.7726   7
   3  -5  -2 420.965 10.3099   7
  -3  -5   2 414.387 11.1964   7
   3  -5  -2 443.903 10.5091   7
  -3   5   2 427.002 11.1419   3
  -3   5   2 432.368 10.6655   1
  -3   5   2 416.208 12.1293   4
   3   5  -2 411.337 12.3819   4
  -3   5   2 420.188 11.3055   6
   3   5  -2 431.246 10.3600   3
  -2  -5   2 16.3465 1.26570   7
   2  -5  -2 13.4596 1.21455   7
  -2  -5   2 16.0276 1.45463   7
  -2   5   2 13.3743 2.18377   6
  -2   5   2 17.5985 2.10257   4
  -2   5   2 15.0624 2.11974   1
   2   5  -2 16.3662 2.36125   4
  -2   5   2 16.2364 2.25289   3
   2   5  -2 13.8221 1.93537   3
   1  -5  -2 28.3003 1.53055   7
   1  -5  -2 29.7756 1.60411   7
   1   5  -2 23.3295 2.60015   1
  -1   5   2 27.0831 2.29623   4
  -1   5   2 22.5921 2.47597   3
   1   5  -2 26.4051 2.47676   4
  -1   5   2 25.9886 2.35450   1
   1   5  -2 27.0938 2.46096   3
   0  -5  -2 84.4361 3.07344   7
   0  -5  -2 90.2085 2.97287   7
   0   5  -2 84.3690 3.99454   3
   0   5   2 78.4106 3.81474   3
   0   5   2 78.3092 3.95561   4
   0   5  -2 81.3497 4.07069   1
   0   5  -2 82.2727 4.16029   4
   0   5   2 85.1995 3.96188   1
  -1  -5  -2 96.1873 3.34078   7
  -1  -5  -2 102.472 3.72364   7
  -1   5  -2 92.8538 4.50138   4
   1   5   2 100.630 4.21613   1
   1   5   2 94.5612 4.37438   4
   1   5   2 98.4666 4.17583   3
  -1   5  -2 98.5780 4.39323   3
  -1   5  -2 93.6978 4.35495   1
  -2  -5  -2 62.6820 2.74626   7
  -2  -5  -2 63.4660 3.06997   7
  -2   5  -2 59.4007 3.58166   4
  -2   5  -2 62.8287 3.63845   3
   2   5   2 64.3423 3.64166   4
  -2   5  -2 58.7910 3.47201   1
  -2   5  -2 62.2796 3.86443   6
   2   5   2 65.4539 3.24557   3
  -3  -5  -2 106.828 4.47960   7
  -3  -5  -2 116.517 4.10851   7
  -3   5  -2 101.874 4.55994   1
  -3   5  -2 107.875 4.97536   3
   3   5   2 103.412 4.83707   4
   3   5   2 104.889 4.15169   3
  -3   5  -2 106.207 5.05181   6
  -3   5  -2 102.065 4.81188   4
  -4  -5  -2 0.54221 0.86791   7
  -4  -5  -2 -0.0097 0.80418   7
  -4   5  -2 -1.8170 1.23271   3
  -4   5  -2 2.85114 1.38339   4
  -4   5  -2 1.56346 1.20741   1
  -4   5  -2 1.52597 1.27153   6
   4   5   2 -0.0096 0.94070   3
   4   5   2 0.87289 1.05246   4
   5  -5   2 107.076 3.65759   7
  -5  -5  -2 103.160 4.51220   7
  -5  -5  -2 107.226 5.11950   7
   5  -5   2 109.641 3.66287   7
  -5   5  -2 111.444 5.12063   3
   5   5   2 109.602 4.02800   3
  -5   5  -2 120.738 5.43677   6
  -5   5  -2 104.240 4.80002   1
   5   5   2 111.778 5.15743   4
   6  -5   2 2.13825 0.78629   7
  -6  -5  -2 1.73075 1.15706   7
  -6  -5  -2 0.56201 0.96259   7
   6  -5   2 1.67802 1.01001   7
  -6   5  -2 4.87697 1.80378   6
  -6   5  -2 2.48172 1.48667   1
  -6   5  -2 4.08470 1.83606   3
   6   5   2 2.32269 1.38855   4
   7  -5   2 56.5613 3.16213   7
  -7  -5  -2 59.4098 3.83861   7
  -7   5  -2 67.4707 4.40521   6
  -7   5  -2 59.3413 4.16892   3
  -7   5  -2 60.6982 4.02508   1
   7   5   2 64.9939 4.12111   4
   8  -5   2 200.380 6.66137   7
  -8  -5  -2 197.503 7.69579   7
   8   5   2 183.210 7.63958   4
  -8   5  -2 197.177 7.83391   6
  -8   5  -2 194.969 7.30190   1
  -8   5  -2 198.597 7.51661   3
   9  -5   2 -0.9068 1.10358   7
  -9   5  -2 -1.0161 1.29078   1
  -9   5  -2 0.01666 1.34276   6
   9   5   2 0.08263 1.19318   4
  -9   5  -2 -1.5117 1.42878   3
 -10   5  -2 34.2240 4.10860   6
  10   5   2 30.2089 3.43875   4
 -10   5  -2 26.0856 3.58703   3
 -10   5  -2 23.7165 3.21480   1
 -11   5  -2 106.617 5.89662   1
 -11   5  -2 104.029 5.89873   3
 -11   5  -2 111.171 6.27352   6
  11   5   2 99.4223 5.92562   4
 -12   5  -2 2.26911 1.99077   3
 -12   5  -2 6.07831 2.29599   1
  12   5   2 2.87700 1.87070   4
 -13   5  -2 18.0804 3.29183   3
 -13   5  -2 21.1541 3.71477   1
  13   5   2 21.9017 3.81635   4
 -14   5  -2 33.8741 4.60272   1
  14   5   2 37.3321 4.37718   4
 -14   5  -2 37.3613 4.65742   3
 -15   5  -2 -0.6471 1.79793   3
 -15   5  -2 -1.4229 1.99335   1
 -16   5  -2 7.04128 2.90897   1
 -17   5  -2 21.4946 4.13228   1
 -16   6   2 0.13967 2.31101   3
 -16   6   2 0.68593 2.31766   1
 -15   6   2 5.25254 2.82722   3
 -15   6   2 5.37155 2.83568   1
 -14   6   2 4.93759 2.64009   1
 -14   6   2 0.97629 2.35741   3
 -13   6   2 0.40221 2.12635   1
  13   6  -2 2.68771 2.11411   4
 -13   6   2 4.87117 2.45673   3
 -12   6   2 9.61838 2.64718   1
  12   6  -2 6.18129 2.47714   4
 -12   6   2 8.22959 2.76585   3
 -11   6   2 7.93049 2.58590   3
  11   6  -2 11.4545 2.97319   4
 -11   6   2 10.1993 2.68745   1
 -10   6   2 1.54006 1.81987   3
 -10   6   2 3.62840 1.93123   1
 -10   6   2 2.60407 1.76168   6
  10   6  -2 2.53795 1.73905   4
  -9   6   2 2.57676 1.72344   6
   9   6  -2 2.27210 1.89059   4
  -9   6   2 4.23821 1.95274   1
  -9   6   2 2.10485 1.95840   3
  -8   6   2 44.8263 3.72348   1
  -8   6   2 46.4789 4.10160   3
   8   6  -2 41.1618 3.68717   4
  -8   6   2 47.0837 4.09507   6
  -7   6   2 1.60343 1.66011   6
  -7   6   2 4.41702 1.94121   3
  -7   6   2 7.25480 1.96716   1
   7   6  -2 4.12071 1.78883   4
   6  -6  -2 3.19664 0.94390   7
   6   6  -2 1.29231 1.36511   4
  -6   6   2 0.99468 1.30233   1
  -6   6   2 2.91224 1.94145   3
  -6   6   2 0.60145 1.32938   6
   5  -6  -2 21.9870 1.76902   7
  -5  -6   2 16.5334 2.29979   7
  -5   6   2 20.1649 3.18661   3
  -5   6   2 20.1809 2.81908   1
  -5   6   2 17.8096 2.75382   6
   5   6  -2 17.9923 2.96086   4
  -4  -6   2 2.93082 1.20457   7
   4  -6  -2 3.45113 0.81079   7
   4   6  -2 4.84319 1.72310   4
  -4   6   2 3.14940 1.86488   3
   4   6  -2 2.15845 1.35613   3
  -4   6   2 1.86231 1.50611   1
  -4   6   2 3.65345 1.62614   4
  -4   6   2 4.60705 1.67876   6
  -3  -6   2 6.64850 1.33478   7
   3  -6  -2 7.63726 0.96999   7
  -3   6   2 6.06946 1.73306   1
  -3   6   2 9.59577 2.05554   4
   3   6  -2 6.67042 1.78863   4
  -3   6   2 7.31210 2.18021   3
  -3   6   2 7.49581 2.02583   6
   3   6  -2 8.02456 1.81384   3
  -2  -6   2 36.1033 2.24032   7
   2  -6  -2 37.2433 1.89013   7
  -2   6   2 33.7575 3.00801   4
   2   6  -2 34.8584 2.99916   3
  -2   6   2 38.1255 3.80552   3
  -2   6   2 38.9972 3.26460   1
   2   6  -2 38.4941 3.43693   4
  -1  -6   2 13.6866 1.34453   7
   1  -6  -2 13.9985 1.33288   7
  -1   6   2 13.4161 2.47083   3
   1   6  -2 13.0221 2.27289   4
  -1   6   2 10.8731 2.18901   1
  -1   6   2 11.8086 2.17318   4
   1   6  -2 9.45141 2.26900   1
   1   6  -2 14.4920 2.46099   3
   0  -6  -2 86.8625 3.45810   7
   0   6  -2 90.9937 4.77669   1
   0   6   2 79.6636 4.41424   1
   0   6   2 86.6768 4.68245   4
   0   6  -2 93.2026 4.84972   4
   0   6  -2 95.1592 4.71577   3
   0   6   2 87.6984 4.56563   3
  -1  -6  -2 86.9437 3.72321   7
   1   6   2 86.8705 4.58670   1
  -1   6  -2 88.8399 4.66490   3
  -1   6  -2 87.2968 4.73975   4
   1   6   2 81.9585 4.34951   3
   1   6   2 90.5271 4.73105   4
  -1   6  -2 83.3712 4.66022   1
  -2  -6  -2 26.8826 2.30844   7
   2   6   2 28.4240 2.89001   4
   2   6   2 31.7945 2.87010   3
  -2   6  -2 25.4239 3.03911   4
  -2   6  -2 25.1459 3.15266   3
  -2   6  -2 29.9424 3.54704   1
  -3  -6  -2 1.74625 1.02215   7
  -3   6  -2 0.49440 1.62238   3
   3   6   2 2.08324 1.36801   3
   3   6   2 2.08604 1.34607   4
  -3   6  -2 0.73142 1.40195   1
  -3   6  -2 0.61776 1.42916   4
  -3   6  -2 3.47413 1.71276   6
  -4  -6  -2 7.68496 1.71022   7
   4   6   2 8.11975 1.94881   4
  -4   6  -2 4.52384 2.02271   3
  -4   6  -2 7.27709 1.88494   4
   4   6   2 7.07537 1.79231   3
  -4   6  -2 8.03795 2.22610   6
  -4   6  -2 7.52427 2.00305   1
  -5   6  -2 27.7711 3.57859   3
   5   6   2 24.1819 2.64964   3
  -5   6  -2 28.3639 3.32824   1
  -5   6  -2 24.4988 3.26747   6
   5   6   2 29.0997 3.22073   4
  -6   6  -2 5.55531 2.23646   3
  -6   6  -2 6.07919 2.20901   1
   6   6   2 4.63144 1.93436   4
  -6   6  -2 5.81819 2.16787   6
   7   6   2 38.8237 3.66156   4
  -7   6  -2 30.1019 3.58288   1
  -7   6  -2 38.7952 4.41754   6
  -7   6  -2 34.8520 4.11467   3
  -8   6  -2 2.65751 1.81219   1
  -8   6  -2 2.12330 1.79232   3
  -8   6  -2 1.98494 1.76100   6
   8   6   2 0.99072 1.55215   4
  -9   6  -2 -0.4513 1.56575   1
  -9   6  -2 -1.2201 1.51462   3
  -9   6  -2 1.34790 1.73197   6
   9   6   2 1.25441 1.66011   4
 -10   6  -2 11.5495 2.84466   1
 -10   6  -2 12.5222 3.09155   3
  10   6   2 11.1592 2.65365   4
 -11   6  -2 0.29886 2.02976   3
  11   6   2 -0.2961 1.35926   4
 -11   6  -2 2.12487 2.06618   1
 -12   6  -2 0.37916 1.90609   1
 -12   6  -2 -1.0316 1.93616   3
  12   6   2 -0.7583 1.59122   4
 -13   6  -2 5.45520 2.76372   1
  13   6   2 6.51540 2.65523   4
 -13   6  -2 6.78393 2.71875   3
 -14   6  -2 -0.4213 2.21163   1
 -14   6  -2 2.32969 2.50481   3
 -15   6  -2 0.10408 2.29746   1
 -15   6  -2 -1.1056 1.87554   3
 -16   6  -2 4.52984 2.70720   1
 -15   7   2 2.99553 2.76620   1
 -14   7   2 -1.4209 2.39358   3
 -14   7   2 3.73774 2.67132   1
 -13   7   2 7.57669 3.04835   1
 -13   7   2 6.97325 2.96966   3
 -12   7   2 14.5354 3.42585   1
 -12   7   2 15.1796 3.59344   3
  11   7  -2 0.96736 2.03995   4
 -11   7   2 2.92693 2.19385   1
 -11   7   2 5.55906 2.85713   3
 -10   7   2 14.4437 3.53774   3
 -10   7   2 10.2097 2.80726   1
  10   7  -2 11.8794 2.98857   4
   9   7  -2 14.3008 3.14645   4
  -9   7   2 13.4454 3.13694   1
  -9   7   2 13.2902 3.24002   3
  -8   7   2 12.8704 2.78170   1
   8   7  -2 12.6895 2.88386   4
  -8   7   2 10.5174 3.03598   3
   7   7  -2 23.6697 3.76373   4
  -7   7   2 23.0800 3.64496   6
  -7   7   2 26.6908 3.82738   3
  -7   7   2 24.2521 3.64041   1
  -6   7   2 44.8072 4.01829   1
  -6   7   2 40.7792 4.58477   6
  -6   7   2 39.8247 4.78019   3
   6   7  -2 44.0608 3.96933   4
  -5   7   2 14.6116 2.90712   3
   5   7  -2 12.3203 2.63272   4
  -5   7   2 15.2917 2.82486   6
  -5   7   2 13.6643 2.90959   1
  -4   7   2 18.6364 3.10644   6
   4   7  -2 15.0828 2.94381   4
  -4   7   2 17.4193 2.82942   4
   4   7  -2 12.4120 2.52771   3
  -4   7   2 12.6202 2.68743   1
  -4   7   2 9.00944 2.64877   3
   3   7  -2 3.65086 1.74367   3
   3   7  -2 7.47738 2.32118   4
  -3   7   2 2.53345 1.86689   3
  -3   7   2 4.15321 1.84946   1
  -3   7   2 4.75358 1.85639   4
  -2   7   2 30.4158 3.79823   3
   2   7  -2 28.3885 3.35771   4
  -2   7   2 28.4510 3.51548   1
   2   7  -2 30.8067 3.43526   3
  -2   7   2 24.6406 2.93454   4
   1   7  -2 1.77925 1.62864   3
  -1   7   2 -0.1946 1.64908   3
  -1   7   2 0.14936 1.63066   4
   1   7  -2 2.30087 1.74346   4
  -1   7   2 1.55577 1.81539   1
   0   7   2 4.99552 2.00230   3
   0   7  -2 3.05869 1.84968   3
   0   7   2 5.19387 1.89677   4
   0   7  -2 5.35542 2.24523   1
   0   7  -2 8.05560 2.17747   4
   0   7   2 5.17064 1.95003   1
  -1   7  -2 14.1419 2.72860   4
   1   7   2 17.6452 2.75370   4
  -1   7  -2 16.0803 3.12892   3
   1   7   2 13.7128 2.58987   3
  -1   7  -2 10.8257 2.78442   1
  -2   7  -2 3.58288 2.29048   1
   2   7   2 11.5046 2.41326   3
  -2   7  -2 6.62969 2.20531   3
  -2   7  -2 4.98984 2.12371   4
   2   7   2 8.57250 2.27429   4
  -3   7  -2 4.72304 2.13871   1
  -3   7  -2 3.26779 2.16146   3
   3   7   2 7.27937 2.08701   3
   3   7   2 8.27466 2.18754   4
  -3   7  -2 7.22761 2.28283   4
   4   7   2 4.86371 1.75829   3
  -4   7  -2 5.69259 1.94226   4
  -4   7  -2 5.83268 2.23373   1
  -4   7  -2 4.69917 2.01816   6
   4   7   2 4.45598 1.96258   4
  -4   7  -2 4.61423 2.22338   3
  -5   7  -2 -1.2261 1.42063   6
  -5   7  -2 -0.0426 1.79853   3
   5   7   2 1.84093 1.49236   4
  -5   7  -2 -3.0633 1.31730   1
  -6   7  -2 17.5917 3.30950   3
   6   7   2 18.9622 3.17876   4
  -6   7  -2 24.9507 3.71073   1
  -6   7  -2 15.8072 3.31917   6
  -7   7  -2 1.70068 1.85263   1
  -7   7  -2 -0.5853 1.81959   3
   7   7   2 0.79050 1.62133   4
   8   7   2 10.2338 2.68398   4
  -8   7  -2 13.3805 2.96628   1
  -8   7  -2 2.61574 2.37552   3
   9   7   2 13.0346 3.04221   4
  -9   7  -2 11.5042 3.18901   3
  -9   7  -2 10.7126 3.07089   1
 -10   7  -2 1.09521 2.21367   1
 -10   7  -2 8.80430 3.08526   3
  10   7   2 6.85274 2.36152   4
 -11   7  -2 4.15645 2.86805   1
  11   7   2 5.90625 2.47443   4
 -11   7  -2 6.94478 3.03149   3
 -12   7  -2 14.1892 3.72751   3
 -12   7  -2 5.91433 2.66030   1
 -13   7  -2 7.30375 3.07231   3
 -13   7  -2 4.74261 2.67270   1
 -14   7  -2 0.74596 2.57615   1
 -14   7  -2 3.74878 2.70470   3
 -12   8   2 2.25395 2.99244   3
 -12   8   2 1.08900 2.71933   1
 -11   8   2 -2.3899 2.22045   3
 -11   8   2 -1.0847 1.95860   1
 -10   8   2 -2.8176 1.54410   1
 -10   8   2 3.15276 2.89510   3
  -9   8   2 1.81058 2.44292   1
  -9   8   2 -2.8037 2.13062   3
  -8   8   2 2.87967 2.56105   3
   8   8  -2 2.05956 2.06590   4
  -8   8   2 0.44198 2.05156   1
  -7   8   2 -1.1972 2.16339   3
   7   8  -2 -0.7874 1.56356   4
  -7   8   2 2.66293 2.22487   1
   6   8  -2 7.65765 2.45047   4
  -6   8   2 6.00150 2.54662   1
  -6   8   2 5.46634 2.84296   3
  -5   8   2 2.55855 2.44212   3
   5   8  -2 3.65859 2.04345   4
  -5   8   2 2.60070 2.14212   1
  -4   8   2 9.71117 2.99269   3
   4   8  -2 6.20275 2.21693   3
  -4   8   2 10.7907 2.82907   1
   4   8  -2 4.55755 2.44027   4
   3   8  -2 0.13015 1.65536   3
  -3   8   2 0.90125 1.74830   1
  -3   8   2 -0.7287 1.43563   4
  -3   8   2 1.58158 2.06237   3
   3   8  -2 2.24943 1.91089   4
   2   8  -2 9.41472 2.56319   4
  -2   8   2 14.9508 3.00442   1
  -2   8   2 11.2071 3.00639   3
   2   8  -2 12.1838 2.64835   3
  -2   8   2 13.1387 2.84486   4
   1   8  -2 6.21354 2.37447   3
  -1   8   2 6.54767 2.28468   1
   1   8  -2 4.90680 2.03858   4
  -1   8   2 4.80816 2.24731   3
  -1   8   2 4.60824 2.11600   4
   0   8  -2 18.5347 3.45699   4
   0   8  -2 20.4257 3.46989   3
   0   8   2 22.3505 3.33114   4
   0   8  -2 21.8651 3.61604   1
   0   8   2 28.0552 3.78424   1
   0   8   2 21.5051 3.42855   3
   1   8   2 0.81007 1.62212   4
  -1   8  -2 -3.7203 1.60080   1
  -1   8  -2 2.65659 2.14554   3
  -1   8  -2 1.88403 1.71652   4
   1   8   2 3.71683 2.06856   3
  -2   8  -2 4.39063 2.02210   4
   2   8   2 7.74835 2.46036   4
  -2   8  -2 7.76201 2.56413   1
   2   8   2 7.98626 2.35159   3
  -2   8  -2 8.00410 2.68154   3
   3   8   2 1.05706 1.78625   3
  -3   8  -2 4.46285 1.98645   4
   3   8   2 3.46630 2.00958   4
  -3   8  -2 3.05092 2.32440   3
  -3   8  -2 1.55062 2.05747   1
  -4   8  -2 16.4969 3.34024   3
   4   8   2 19.0498 3.40430   4
  -4   8  -2 12.9060 3.14283   1
  -5   8  -2 0.55241 1.79404   1
  -5   8  -2 1.50179 2.00929   3
   5   8   2 2.53400 1.95733   4
   6   8   2 3.30181 2.12746   4
  -6   8  -2 3.91324 2.52246   3
  -6   8  -2 3.56918 2.36265   1
  -7   8  -2 1.12625 2.25103   1
  -7   8  -2 0.87361 2.20996   3
   7   8   2 2.52807 2.06492   4
  -8   8  -2 2.01373 2.56391   3
  -8   8  -2 3.62157 2.62285   1
   8   8   2 4.98452 2.30246   4
  -9   8  -2 3.01566 2.61414   3
  -9   8  -2 5.93556 2.72047   1
 -10   8  -2 3.97216 2.91905   3
 -10   8  -2 -0.1322 2.38516   1
 -11   8  -2 -0.4159 2.39291   3
 -11   8  -2 3.37923 2.88937   1
 -12   8  -2 -1.6264 2.38291   3
 -12   8  -2 -3.0102 1.74593   1
 -10   9   2 -0.0742 2.45972   1
 -10   9   2 -0.0428 2.75219   3
  -9   9   2 3.67899 2.96247   3
  -9   9   2 3.01382 2.69170   1
  -8   9   2 1.60983 2.61174   3
  -8   9   2 2.22563 2.67189   1
  -7   9   2 19.1730 4.39605   3
  -7   9   2 12.2614 3.21322   1
  -6   9   2 1.39496 2.70934   3
  -6   9   2 6.00502 2.70207   1
  -5   9   2 5.51863 3.08676   3
  -5   9   2 1.41049 2.18934   1
  -4   9   2 1.70575 2.44416   3
  -4   9   2 4.02123 2.49277   1
  -3   9   2 4.60580 2.70535   3
   3   9  -2 0.40995 2.13666   4
  -3   9   2 1.74772 2.27317   1
   3   9  -2 4.59659 2.13629   3
  -3   9   2 4.65156 2.29231   4
   2   9  -2 7.28058 2.75228   3
  -2   9   2 4.59800 2.48738   1
   2   9  -2 7.31519 2.56318   4
  -2   9   2 7.71568 2.61611   4
  -2   9   2 3.74124 2.47549   3
   1   9  -2 10.8296 3.03027   4
   1   9  -2 7.30863 2.66866   3
  -1   9   2 5.85233 2.71975   1
  -1   9   2 8.57695 2.71627   4
  -1   9   2 5.87216 2.74064   3
   0   9   2 5.05176 2.42195   4
   0   9  -2 3.15863 2.26780   3
   0   9   2 3.38586 2.39045   3
   0   9  -2 7.83956 2.50616   4
  -1   9  -2 -0.5427 1.83127   1
  -1   9  -2 2.55189 2.06341   4
   1   9   2 0.88242 2.03751   3
  -1   9  -2 5.45134 2.57930   3
   1   9   2 -0.0911 1.64101   4
  -2   9  -2 12.5440 3.12460   3
   2   9   2 8.04740 2.69042   3
   2   9   2 9.70345 2.94122   4
  -2   9  -2 6.59711 2.47721   4
  -2   9  -2 12.2765 3.31349   1
  -3   9  -2 3.41095 2.38400   4
  -3   9  -2 -1.4728 2.21950   1
   3   9   2 1.69328 1.87136   4
  -3   9  -2 0.95732 2.28181   3
  -4   9  -2 3.71404 2.47997   1
   4   9   2 0.15820 1.68068   4
  -4   9  -2 1.78391 2.05308   3
  -5   9  -2 1.56974 2.67097   3
  -5   9  -2 1.46774 2.11593   1
  -6   9  -2 -0.1129 2.16720   1
  -6   9  -2 1.60144 2.75846   3
  -7   9  -2 10.1738 3.29478   1
  -7   9  -2 10.5889 3.65283   3
  -8   9  -2 2.92281 2.87007   3
  -8   9  -2 1.27667 2.54167   1
  -9   9  -2 2.23343 2.64664   1
  -9   9  -2 1.57627 2.81948   3
  -5  10   2 4.66979 3.00272   3
  -5  10   2 7.02855 3.11503   1
  -4  10   2 2.62233 2.55874   1
  -4  10   2 -1.5202 2.25522   3
  -3  10   2 6.51133 2.91758   3
  -3  10   2 2.24773 2.70324   1
   2  10  -2 8.22764 3.01152   3
  -2  10   2 6.85966 3.04763   3
  -1  10   2 13.0651 3.68349   3
   1  10  -2 14.0493 3.71348   3
   0  10   2 -2.6906 2.06169   3
   0  10  -2 -1.3093 2.15817   3
   1  10   2 0.99102 2.56662   3
  -1  10  -2 1.22815 2.35630   3
  -2  10  -2 5.75936 2.85324   3
  -3  10  -2 7.33537 3.27239   3
  -3  10  -2 9.01329 3.28360   1
  -4  10  -2 3.08385 2.79728   3
  -4  10  -2 5.33076 2.90205   1
  -5  10  -2 0.04783 2.61258   3
  -5  10  -2 3.53426 2.70443   1
 -20   0   3 -1.4943 2.12732   1
 -19   0   3 0.11336 2.30476   1
 -18   0   3 1.37236 2.34376   1
 -17   0   3 -2.7773 1.34540   1
 -12   0   3 2.75506 1.21096   3
 -11   0   3 0.75394 0.86657   3
 -11   0   3 0.09696 1.00460   7
  10   0  -3 -0.4880 1.11058   7
  10   0  -3 1.60709 1.23281   7
 -10   0   3 1.90052 0.93029   3
 -10   0   3 0.41874 0.90848   7
 -10   0   3 -1.2099 1.16313   7
 -10   0   3 -0.2717 1.24440   7
  -9   0   3 2.27256 1.39185   7
  -9   0   3 1.12136 0.89080   7
  -9   0   3 2.44181 1.45557   7
   9   0  -3 2.16118 1.02142   7
   9   0  -3 1.53435 1.26941   7
  -9   0   3 3.34611 0.99156   3
  -8   0   3 1.14842 0.72527   3
  -8   0   3 0.88693 1.02477   7
   8   0  -3 0.65879 0.88643   7
   8   0  -3 -0.0689 0.59619   7
  -8   0   3 0.37790 0.73227   7
  -8   0   3 -1.5443 1.02032   7
  -7   0   3 -0.0075 0.55588   7
  -7   0   3 -0.0718 0.74535   7
   7   0  -3 -0.2692 0.36050   7
   7   0  -3 0.25225 0.64681   7
  -7   0   3 0.01818 0.86359   7
  -7   0   3 0.21952 0.54379   3
   6   0  -3 0.68975 0.70889   7
  -6   0   3 2.22692 0.83787   7
  -6   0   3 0.64413 0.81667   7
  -6   0   3 0.76325 0.77779   7
  -5   0   3 -0.6309 0.80975   7
  -5   0   3 -1.5620 0.67654   7
  -5   0   3 -0.9087 0.58629   7
   5   0  -3 -0.7146 0.63406   7
   4   0  -3 -1.9244 0.11390   7
  -4   0   3 -1.7125 0.34595   7
   4   0  -3 -1.0358 0.54951   7
  -4   0   3 -1.4022 0.59617   7
  -3   0   3 -0.0285 0.59000   7
  -3   0   3 -0.0086 0.26245   7
   3   0  -3 -0.2010 0.11153   7
   3   0  -3 0.81338 0.47420   7
   2   0  -3 -1.1939 0.08543   7
   2   0  -3 -1.2081 0.23500   7
  -2   0   3 -1.2655 0.37741   7
   1   0  -3 -0.4750 0.09043   4
  -1   0   3 -0.2099 0.06255   7
  -1   0   3 -0.3736 0.14507   7
   1   0  -3 -0.4093 0.13614   7
   0   0   3 -6.1341 0.06835   4
   0   0   3 -6.1010 0.12403   7
   0   0   3 -6.1218 0.09956   7
   0   0   3 -6.1685 0.08822   6
   0   0  -3 -5.9653 0.13033   7
   0   0  -3 -5.9914 0.12820   7
   1   0   3 -0.0474 0.16037   7
  -1   0  -3 0.01516 0.11622   7
  -1   0  -3 -0.0310 0.11549   6
  -1   0  -3 0.12678 0.15902   7
   1   0   3 -0.0194 0.10362   7
   1   0   3 0.07748 0.14110   6
   2   0   3 0.18606 0.30323   7
  -2   0  -3 -0.0580 0.16147   7
   2   0   3 -0.0361 0.14839   7
  -2   0  -3 -0.0549 0.18200   6
  -2   0  -3 -0.0797 0.26887   7
  -2   0  -3 0.16556 0.17335   1
   3   0   3 -2.7210 0.40314   7
  -3   0  -3 -3.2070 0.34134   7
  -3   0  -3 -2.6448 0.41458   7
   3   0   3 -2.7159 0.41849   7
  -4   0  -3 0.55327 0.59412   7
  -4   0  -3 -0.0074 0.39709   7
   4   0   3 0.89075 0.54196   7
   4   0   3 0.29276 0.46018   7
  -4   0  -3 0.04683 0.29308   3
  -5   0  -3 -0.3721 0.55198   7
  -5   0  -3 0.11909 0.54954   7
  -5   0  -3 -0.3791 0.32994   3
   5   0   3 -0.6383 0.50311   7
   5   0   3 -0.4596 0.46471   7
   6   0   3 -1.5084 0.55278   7
  -6   0  -3 -0.4199 0.47854   2
  -6   0  -3 -1.1728 0.66468   7
   6   0   3 -1.2289 0.52016   7
  -6   0  -3 -0.9977 0.52643   7
  -6   0  -3 -1.1264 0.35998   3
   7   0   3 0.37098 0.77092   7
  -7   0  -3 -0.7534 0.57256   7
  -7   0  -3 0.60727 0.45419   3
  -7   0  -3 1.27468 0.92639   7
   7   0   3 0.05413 0.45561   7
  -8   0  -3 -0.3145 0.58273   3
  -8   0  -3 -0.1581 0.72918   7
   8   0   3 0.47583 0.89430   7
  -8   0  -3 -0.5428 0.91740   7
  -9   0  -3 0.41426 0.90354   7
  -9   0  -3 -0.5539 0.49076   3
  -9   0  -3 1.32713 1.13750   7
   9   0   3 0.03085 0.95576   7
 -10   0  -3 0.07740 0.62112   3
  10   0   3 0.13857 1.02277   7
 -10   0  -3 -0.5268 0.86873   7
 -11   0  -3 1.01203 1.12100   7
 -12   0  -3 2.71082 1.50803   1
 -13   0  -3 0.31525 1.24355   1
 -14   0  -3 1.13782 1.44056   6
 -14   0  -3 0.25589 1.31149   1
 -15   0  -3 0.05716 1.59741   1
 -15   0  -3 0.21378 1.59876   6
 -16   0  -3 -1.0427 1.57831   1
 -17   0  -3 -0.4017 1.54133   1
 -18   0  -3 -0.8904 1.99493   1
 -19   0  -3 -1.5084 2.09746   1
 -20   0  -3 0.64460 2.26682   1
 -20  -1   3 5.24723 3.01995   1
 -20   1   3 5.96974 3.01755   1
 -19   1   3 13.8855 3.58524   1
 -18   1   3 11.8773 3.45359   1
 -17   1   3 0.46304 2.02595   1
 -16   1   3 8.88331 2.49927   1
 -15   1   3 0.36273 1.66785   6
 -15   1   3 0.64957 1.78566   1
 -14   1   3 7.57279 2.14795   1
 -14   1   3 5.85076 1.93737   6
 -13   1   3 6.51414 2.08869   6
 -13   1   3 4.83504 1.48925   3
 -13   1   3 7.37895 1.91881   1
 -12   1   3 30.7665 2.63026   3
 -12   1   3 28.9612 3.13392   1
 -11  -1   3 173.582 5.04476   3
 -11   1   3 172.204 7.32218   7
 -11   1   3 169.992 5.65915   3
  10  -1  -3 94.5433 4.86690   7
  10  -1  -3 102.351 5.29432   7
 -10  -1   3 97.7056 3.46404   3
 -10  -1   3 90.6891 5.25868   7
 -10   1   3 99.6370 5.01955   7
  10   1  -3 91.5298 4.82620   7
 -10   1   3 96.2689 4.98788   7
 -10   1   3 95.8533 3.88224   3
  -9  -1   3 373.154 11.7780   7
   9  -1  -3 345.815 10.7694   7
   9  -1  -3 359.586 11.2978   7
  -9  -1   3 368.079 11.0394   7
  -9   1   3 358.134 11.1320   7
   9   1  -3 357.692 10.7763   7
  -9   1   3 364.235 8.84295   3
  -9   1   3 365.309 10.9111   7
   9   1  -3 361.068 11.1924   7
  -8  -1   3 454.117 13.2871   7
   8  -1  -3 436.890 12.8276   7
  -8  -1   3 469.601 12.7404   7
   8  -1  -3 435.878 12.4499   7
   8   1  -3 463.321 12.4417   7
  -8   1   3 434.188 12.3805   7
  -8   1   3 443.153 12.7141   7
  -8   1   3 432.725 10.0601   3
   8   1  -3 470.071 13.0201   7
   7  -1  -3 357.488 10.1462   7
  -7  -1   3 312.423 9.56059   7
   7  -1  -3 348.491 9.75241   7
   7   1  -3 319.946 9.49739   7
   7   1  -3 330.560 9.96107   7
   7   1  -3 332.045 6.89496   2
  -7   1   3 345.406 8.10029   3
  -7   1   3 337.338 9.94175   7
  -7   1   3 348.024 9.71112   7
  -6  -1   3 1395.72 32.1117   7
   6  -1  -3 1370.13 32.3269   7
   6  -1  -3 1384.17 32.0489   7
   6   1  -3 1366.93 31.8949   7
   6   1  -3 1400.89 25.7988   2
  -6   1   3 1336.23 32.1848   7
   6   1  -3 1431.11 32.4920   7
  -6   1   3 1360.50 25.3350   3
  -6   1   3 1358.63 31.9422   7
   5  -1  -3 3412.25 76.3150   7
  -5  -1   3 3341.48 75.5683   7
  -5  -1   3 3351.83 76.3332   7
   5  -1  -3 3339.58 76.2703   7
   5  -1  -3 3423.39 78.5578   7
   5   1  -3 3545.81 63.8534   2
   5   1  -3 3343.33 76.6926   7
   5   1  -3 3473.98 75.0834   7
  -5   1   3 3431.49 76.1509   7
  -5   1   3 3315.99 58.6850   3
  -5   1   3 3331.65 77.9668   7
   4  -1  -3 998.785 23.0672   7
  -4  -1   3 969.468 23.2377   7
  -4  -1   3 985.042 22.9186   7
   4  -1  -3 1021.21 23.0536   7
   4   1  -3 985.783 22.8454   7
  -4   1   3 994.423 22.9775   7
   4   1  -3 1027.42 18.8670   2
  -4   1   3 935.468 22.9098   7
  -4   1   3 1003.43 18.4238   3
   4   1  -3 978.191 23.0381   7
  -3  -1   3 33.6064 1.92431   7
  -3  -1   3 35.3017 1.92967   7
   3  -1  -3 31.5008 1.98291   7
   3  -1  -3 34.5493 1.86656   7
  -3   1   3 35.5327 1.87960   7
  -3   1   3 34.8403 1.52479   1
  -3   1   3 34.3950 1.80437   7
  -3   1   3 31.9742 1.74762   3
  -3   1   3 36.8520 1.68597   6
   3   1  -3 32.9445 1.85377   7
   3   1  -3 34.0741 1.60954   2
   3   1  -3 36.6769 1.89012   7
   2  -1  -3 743.078 17.2042   7
  -2  -1   3 765.535 17.1246   7
   2  -1  -3 727.949 17.1771   7
  -2  -1   3 736.641 17.1784   7
  -2   1   3 761.372 14.5668   6
  -2   1   3 745.740 17.0899   7
   2   1  -3 734.586 17.3531   4
   2   1  -3 771.801 17.1156   7
  -2   1   3 759.581 13.3996   1
  -1   1   3 651.994 13.0132   1
  -1   1   3 812.134 16.9896   7
  -1   1   3 782.648 14.2565   6
   0  -1  -3 445.800 9.20988   6
   0  -1  -3 491.371 11.3066   7
   0   1   3 513.768 9.27222   6
   1  -1   3 2764.64 59.9111   7
   1  -1   3 2652.39 59.2678   7
  -1  -1  -3 2414.02 60.0271   7
   1  -1   3 2668.25 52.2572   6
  -1  -1  -3 2736.06 61.7679   7
   1   1   3 2679.81 46.3014   3
  -1   1  -3 2528.48 61.1757   4
   1   1   3 2737.31 60.6550   7
   2  -1   3 85.5230 2.63337   6
  -2  -1  -3 90.0658 2.80096   7
   2  -1   3 87.1503 2.68321   7
   2  -1   3 88.9176 2.58511   7
  -2  -1  -3 81.8321 3.05351   7
  -2   1  -3 85.1668 2.49614   7
   2   1   3 88.8660 2.79344   7
  -2   1  -3 89.3466 2.56170   2
  -2   1  -3 81.9798 2.43427   1
  -2   1  -3 90.7580 2.46417   7
   2   1   3 84.3428 3.05072   7
  -2   1  -3 81.0719 2.44513   3
  -2   1  -3 83.1374 2.65664   6
   3  -1   3 543.890 12.3419   7
   3  -1   3 527.472 10.9898   6
  -3  -1  -3 520.894 13.0788   7
   3  -1   3 521.651 12.5595   7
  -3  -1  -3 516.457 12.5566   7
   3   1   3 520.132 12.4998   7
  -3   1  -3 516.435 12.3039   7
  -3   1  -3 523.440 10.9795   6
   3   1   3 522.302 13.0463   7
  -3   1  -3 531.665 10.4594   2
  -3   1  -3 527.189 10.0979   3
  -3   1  -3 522.054 12.1776   7
  -3   1  -3 530.846 10.0703   5
  -3   1  -3 516.379 10.0778   1
   4  -1   3 234.915 6.54565   7
   4  -1   3 252.079 7.04278   7
  -4  -1  -3 260.867 6.96451   7
  -4   1  -3 253.384 6.23307   6
   4   1   3 245.569 6.76707   7
  -4   1  -3 243.247 5.55295   3
  -4   1  -3 243.338 6.53534   7
  -4   1  -3 247.908 5.68961   1
   4   1   3 260.367 7.41135   7
  -4   1  -3 253.029 5.64657   5
  -4   1  -3 243.476 5.44702   2
  -4   1  -3 248.644 6.72929   7
   5  -1   3 97.9232 3.91236   7
   5  -1   3 96.2020 3.51068   7
  -5  -1  -3 102.036 3.80616   7
   5   1   3 104.191 4.20927   7
  -5   1  -3 104.679 2.75732   2
  -5   1  -3 97.3783 3.46385   6
  -5   1  -3 98.0358 3.46731   7
  -5   1  -3 99.5104 3.20714   1
  -5   1  -3 104.200 3.20787   5
   5   1   3 102.759 3.67134   7
  -5   1  -3 97.5143 3.62422   7
  -5   1  -3 106.484 3.11454   3
   6  -1   3 -0.5727 0.57210   7
  -6  -1  -3 -0.4149 0.54375   7
  -6  -1  -3 -0.6368 0.62806   7
   6  -1   3 0.16956 0.69959   7
   6   1   3 0.48718 0.75320   7
  -6   1  -3 -1.0098 0.51396   3
  -6   1  -3 0.29728 0.58964   6
  -6   1  -3 0.31681 0.42247   2
  -6   1  -3 -0.0385 0.55362   7
   6   1   3 -0.2586 0.56999   7
  -6   1  -3 0.36543 0.59220   1
  -6   1  -3 -0.4776 0.60338   7
  -6   1  -3 0.87941 0.93058   5
  -7  -1  -3 117.139 4.77744   7
  -7  -1  -3 114.236 5.19252   7
   7  -1   3 130.696 5.22247   7
   7  -1   3 130.489 4.76075   7
  -7   1  -3 135.042 3.11788   2
  -7   1  -3 116.609 3.72957   3
  -7   1  -3 129.147 3.85295   5
  -7   1  -3 127.957 4.60654   7
   7   1   3 116.429 4.60321   7
  -7   1  -3 117.126 4.00304   1
   7   1   3 118.220 5.18129   7
  -7   1  -3 122.947 4.42227   6
  -7   1  -3 123.536 4.79650   7
  -8  -1  -3 421.042 11.7149   7
   8  -1   3 398.071 11.3060   7
   8  -1   3 414.784 12.1706   7
  -8  -1  -3 423.181 12.5845   7
  -8   1  -3 408.089 8.82911   5
  -8   1  -3 403.211 8.96107   3
  -8   1  -3 410.872 11.2677   7
  -8   1  -3 401.251 11.6518   7
  -8   1  -3 403.224 10.3857   6
   8   1   3 418.109 11.4807   7
   8   1   3 410.235 12.3084   7
  -8   1  -3 398.106 9.55507   1
   9  -1   3 299.195 10.1041   7
  -9  -1  -3 307.432 9.78603   7
   9  -1   3 298.396 9.43916   7
  -9  -1  -3 298.353 10.4067   7
   9   1   3 303.628 9.47689   7
  -9   1  -3 307.201 9.76849   7
  -9   1  -3 308.564 9.39908   7
  -9   1  -3 317.494 7.37871   5
  -9   1  -3 312.446 8.84474   6
  -9   1  -3 312.729 7.41479   3
  -9   1  -3 308.585 8.10311   1
   9   1   3 316.180 10.4694   7
  10  -1   3 47.7254 3.71580   7
 -10  -1  -3 36.5612 3.45755   7
 -10   1  -3 45.3434 3.27761   6
 -10   1  -3 45.1338 3.45701   7
 -10   1  -3 47.4114 3.07773   1
 -10   1  -3 45.9056 2.77410   5
 -10   1  -3 43.1158 2.41815   3
 -10   1  -3 41.4468 3.17225   7
  10   1   3 35.3099 3.00556   7
 -11   1  -3 149.696 5.68284   1
 -11   1  -3 161.664 6.36042   6
 -11   1  -3 157.040 4.93282   3
 -12   1  -3 169.777 6.39403   1
 -12   1  -3 185.778 7.15406   6
 -13   1  -3 173.957 7.27369   6
 -13   1  -3 167.900 6.61183   1
 -14   1  -3 166.837 6.87958   1
 -14   1  -3 168.644 7.54375   6
 -15   1  -3 39.0377 3.61090   1
 -15   1  -3 42.9182 5.27795   6
 -16   1  -3 3.84436 2.08406   1
 -17  -1  -3 30.5706 4.04273   1
 -17   1  -3 28.9669 4.22261   1
 -18  -1  -3 7.63169 2.89247   1
 -18   1  -3 9.39366 3.02759   1
 -19  -1  -3 1.29700 2.44035   1
 -19   1  -3 2.90434 2.41219   1
 -19   2   3 1.46630 2.62351   1
 -18   2   3 12.8539 3.37352   1
 -17   2   3 9.37251 3.00806   1
 -16   2   3 8.78796 2.75573   1
 -15   2   3 62.8225 4.60930   1
 -14   2   3 1.83664 1.55383   3
 -14   2   3 2.19381 1.62914   1
 -14   2   3 5.46976 2.18427   6
 -13   2   3 0.24934 1.35128   6
 -13   2   3 0.32297 1.22223   3
 -13   2   3 1.74145 1.59401   1
 -12   2   3 96.8567 4.92296   1
 -12   2   3 94.8673 5.08254   6
 -12   2   3 97.7631 4.56932   3
  11  -2  -3 9.22834 1.77252   7
 -11   2   3 16.1447 2.29178   3
 -11   2   3 18.1376 2.69601   6
 -11   2   3 17.9337 2.53037   1
  10  -2  -3 8.63241 1.70283   7
  10   2  -3 6.51367 1.61952   7
 -10   2   3 11.1588 2.12059   6
 -10   2   3 10.8002 1.88670   7
 -10   2   3 13.9221 2.20730   1
 -10   2   3 9.32435 1.88545   3
   9  -2  -3 249.981 8.59643   7
   9  -2  -3 241.415 8.24064   7
  -9  -2   3 246.646 8.42416   7
  -9   2   3 241.276 7.08734   3
   9   2  -3 242.805 8.02557   7
  -9   2   3 244.507 8.09177   7
  -9   2   3 250.666 7.97193   7
  -9   2   3 246.143 7.22489   1
   9   2  -3 253.445 8.66453   7
  -9   2   3 241.479 7.64123   6
  -8  -2   3 2.04264 1.04718   7
   8  -2  -3 3.08133 1.32611   7
   8  -2  -3 3.74859 1.23370   7
  -8  -2   3 2.68998 1.11114   7
  -8   2   3 4.30663 1.16967   7
   8   2  -3 4.13779 1.22920   7
   8   2  -3 4.77526 1.34726   7
  -8   2   3 5.36687 1.32989   6
  -8   2   3 5.51107 1.39517   3
  -8   2   3 3.93166 1.10557   7
   7  -2  -3 67.3345 3.48092   7
  -7  -2   3 59.0529 3.39854   7
  -7  -2   3 58.8752 3.64046   7
   7  -2  -3 68.4436 3.54081   7
  -7   2   3 64.9217 3.19548   6
  -7   2   3 64.9210 3.09830   7
  -7   2   3 69.0714 3.11711   1
   7   2  -3 61.7801 3.34006   7
  -7   2   3 64.1923 3.13800   7
  -7   2   3 61.7363 3.07704   3
   7   2  -3 57.5311 3.08340   7
   6  -2  -3 184.020 6.14698   7
   6  -2  -3 178.551 6.00808   7
  -6  -2   3 194.770 6.20062   7
   6  -2  -3 178.141 6.00978   7
  -6  -2   3 194.067 6.61982   7
   6   2  -3 191.311 6.16647   7
  -6   2   3 185.556 5.84786   7
  -6   2   3 180.231 5.40312   3
  -6   2   3 191.688 5.26191   1
  -6   2   3 185.078 5.60845   6
   6   2  -3 188.188 5.80151   7
  -6   2   3 183.061 5.71319   7
  -5  -2   3 40.5197 2.36986   7
   5  -2  -3 36.6385 2.32228   7
  -5  -2   3 36.7739 2.45126   7
   5  -2  -3 38.9161 2.26502   7
   5   2  -3 38.2190 2.09167   7
  -5   2   3 40.1125 2.31592   3
   5   2  -3 38.2844 1.88829   2
  -5   2   3 39.6304 2.04867   7
  -5   2   3 44.3839 2.19627   1
   5   2  -3 39.1282 2.27933   7
  -5   2   3 40.1120 1.97456   7
  -5   2   3 45.2677 2.32847   6
  -4  -2   3 705.082 17.0477   7
   4  -2  -3 681.332 16.6595   7
   4  -2  -3 701.222 16.7602   7
  -4  -2   3 707.226 16.6601   7
  -4   2   3 689.597 13.4800   1
  -4   2   3 702.232 14.6783   6
   4   2  -3 692.099 16.5995   7
  -4   2   3 690.050 16.1494   7
   4   2  -3 725.574 14.1849   2
   4   2  -3 700.952 17.1463   4
   4   2  -3 686.016 16.2917   7
  -4   2   3 705.580 14.0496   3
  -4   2   3 689.085 16.3039   7
   3  -2  -3 24.5725 1.47538   7
   3  -2  -3 19.2733 1.34058   7
   3  -2  -3 27.8057 1.53930   6
  -3  -2   3 26.6586 1.58179   7
  -3  -2   3 25.1451 1.59080   7
   3   2  -3 25.1557 1.63176   2
  -3   2   3 25.7500 1.54032   6
   3   2  -3 23.8251 1.33669   7
  -3   2   3 23.4233 1.17501   7
   3   2  -3 24.6393 1.26722   7
   3   2  -3 27.5763 1.65422   4
  -3   2   3 24.8614 1.70725   3
  -3   2   3 24.6222 1.42756   1
  -3   2   3 24.2333 1.11013   7
   2  -2  -3 779.942 18.0164   7
   2  -2  -3 791.027 18.0641   7
   2  -2  -3 813.603 15.7938   6
  -2  -2   3 765.499 18.0102   7
  -2  -2   3 792.334 17.8667   7
  -2   2   3 785.023 17.5739   7
   2   2  -3 772.503 17.4389   7
   2   2  -3 771.114 17.3917   7
  -2   2   3 781.374 15.7291   6
  -2   2   3 783.250 18.3790   4
  -2   2   3 820.125 14.5941   1
  -2   2   3 776.979 15.0781   3
   2   2  -3 803.699 18.8018   4
  -2   2   3 788.065 17.5370   7
   2   2  -3 808.963 15.7806   2
  -1  -2   3 18.4088 0.87524   7
   1  -2  -3 19.5297 1.08267   7
  -1  -2   3 17.2699 0.86429   7
  -1  -2   3 19.6494 1.36014   6
   1  -2  -3 19.8961 1.16124   6
   1  -2  -3 17.6613 1.09466   7
   1   2  -3 21.6962 1.45589   1
  -1   2   3 21.4242 1.19434   4
  -1   2   3 21.5820 1.16072   1
  -1   2   3 20.5803 1.20653   6
   1   2  -3 18.9800 1.29015   4
   1   2  -3 17.6981 1.40720   2
   1   2  -3 23.2939 1.43011   3
  -1   2   3 19.8019 0.79980   7
  -1   2   3 19.7533 1.38508   3
   0  -2  -3 1.31338 0.50333   6
   0  -2  -3 2.74109 0.56048   7
   0  -2   3 1.37927 0.65669   6
   0  -2  -3 1.44779 0.46590   7
   0   2   3 0.73334 0.48960   1
   0   2   3 0.90762 0.53567   3
   0   2   3 2.65517 0.40654   7
   0   2  -3 2.19882 0.79048   2
   0   2  -3 1.00126 0.59568   3
   0   2  -3 1.36438 0.66209   6
   0   2  -3 0.87663 0.65246   1
   0   2   3 0.14256 0.36943   4
   0   2   3 0.90695 0.49368   6
   0   2  -3 -0.1653 0.43917   4
   0   2   3 1.24332 0.34613   7
  -1  -2  -3 1343.17 25.6048   6
  -1  -2  -3 1351.96 30.2348   7
  -1  -2  -3 1342.30 31.8515   7
   1  -2   3 1298.25 26.0682   6
  -1   2  -3 1360.84 24.1818   3
   1   2   3 1367.91 23.5541   1
  -1   2  -3 1363.28 24.0854   1
  -1   2  -3 1340.77 30.8633   4
  -1   2  -3 1291.72 26.1188   6
   1   2   3 1308.74 30.1277   7
   1   2   3 1308.49 30.5201   4
  -1   2  -3 1356.21 25.7764   2
   1   2   3 1360.77 29.9135   7
   1   2   3 1372.50 23.7385   3
  -2  -2  -3 1255.06 29.3411   7
  -2  -2  -3 1268.67 28.8229   7
   2   2   3 1269.46 28.9671   7
   2   2   3 1281.79 22.1424   3
  -2   2  -3 1268.32 22.8152   1
  -2   2  -3 1283.23 24.2895   2
   2   2   3 1238.51 28.8989   4
  -2   2  -3 1269.66 29.1774   4
   2   2   3 1239.34 28.4731   7
  -2   2  -3 1258.21 22.9381   3
  -2   2  -3 1209.34 24.6811   6
   3  -2   3 7.18698 0.77189   7
   3  -2   3 11.0016 0.89935   7
  -3  -2  -3 8.39695 1.06186   7
  -3  -2  -3 7.04762 1.17326   7
   3   2   3 9.08016 0.99701   7
  -3   2  -3 7.44633 1.16063   3
  -3   2  -3 10.5997 1.16256   2
   3   2   3 7.33780 1.08350   7
  -3   2  -3 8.36444 1.26171   6
  -3   2  -3 7.92919 1.16589   1
   3   2   3 7.48307 0.77671   3
   4  -2   3 547.657 13.0345   7
   4  -2   3 536.435 12.7080   7
  -4  -2  -3 542.754 13.9472   7
  -4  -2  -3 531.145 13.2211   7
  -4   2  -3 528.988 11.0561   1
   4   2   3 527.588 13.0397   7
   4   2   3 550.480 13.7371   7
  -4   2  -3 534.244 11.1774   2
  -4   2  -3 533.153 11.9531   6
  -4   2  -3 532.306 11.0983   3
   5  -2   3 330.480 8.63153   7
  -5  -2  -3 328.444 9.78488   7
  -5  -2  -3 330.796 9.08479   7
   5  -2   3 339.894 9.09344   7
  -5   2  -3 341.744 8.16679   7
  -5   2  -3 327.373 7.76086   3
  -5   2  -3 340.704 7.50324   2
  -5   2  -3 340.083 8.48447   6
  -5   2  -3 330.078 8.15844   7
  -5   2  -3 322.167 7.71948   1
   5   2   3 320.535 8.85012   7
   5   2   3 333.247 9.53538   7
  -5   2  -3 337.813 7.34758   5
   6  -2   3 9.84500 1.37993   7
  -6  -2  -3 10.5411 1.48593   7
  -6  -2  -3 14.1391 2.02390   7
   6  -2   3 10.4762 1.53831   7
  -6   2  -3 11.7626 1.61050   3
  -6   2  -3 9.47332 1.42567   5
  -6   2  -3 12.5109 1.32530   7
   6   2   3 14.4399 1.93988   7
   6   2   3 9.20077 1.24659   7
  -6   2  -3 14.9218 1.71661   1
  -6   2  -3 11.5208 1.13431   7
  -6   2  -3 13.6830 1.69706   6
   7  -2   3 238.735 7.19287   7
  -7  -2  -3 231.971 8.26536   7
  -7  -2  -3 233.267 7.63598   7
   7  -2   3 243.133 7.82192   7
  -7   2  -3 244.031 7.13006   6
  -7   2  -3 233.944 6.40170   3
   7   2   3 222.418 7.16521   7
  -7   2  -3 236.647 6.88555   7
   7   2   3 242.816 8.07539   7
  -7   2  -3 241.667 5.96051   5
  -7   2  -3 244.746 6.93829   7
  -7   2  -3 239.047 6.53729   1
  -8  -2  -3 140.024 5.75066   7
   8  -2   3 140.706 5.37269   7
   8  -2   3 148.605 5.92976   7
   8   2   3 153.161 6.23049   7
  -8   2  -3 146.953 5.19705   7
  -8   2  -3 149.050 5.44672   6
  -8   2  -3 142.153 5.12953   7
  -8   2  -3 155.624 5.19107   1
  -8   2  -3 148.441 4.91890   3
  -8   2  -3 149.596 4.48019   5
   8   2   3 147.073 5.53112   7
  -9  -2  -3 38.9450 3.50812   7
   9  -2   3 41.7661 3.23831   7
  -9  -2  -3 40.6867 3.40801   7
   9  -2   3 29.5615 2.71973   7
  -9   2  -3 43.9068 2.83527   1
   9   2   3 39.9998 2.92639   7
  -9   2  -3 38.7992 2.68273   3
  -9   2  -3 50.3550 3.36661   6
  -9   2  -3 35.5335 2.54942   5
  -9   2  -3 33.6163 2.79718   7
  10  -2   3 45.5707 3.63816   7
 -10   2  -3 42.4337 3.26177   7
 -10   2  -3 50.3141 3.34788   1
  10   2   3 36.9927 3.06386   7
 -10   2  -3 47.3281 3.38017   6
 -10   2  -3 43.3983 2.73863   5
 -10   2  -3 43.1163 2.93424   3
  11  -2   3 56.2407 4.22414   7
 -11   2  -3 61.1826 3.80612   1
 -11   2  -3 60.6449 3.96219   6
 -11   2  -3 53.3831 3.26083   3
 -12   2  -3 0.66764 1.39350   6
 -12   2  -3 2.81054 1.66814   1
 -12   2  -3 -0.2630 1.11664   3
 -13   2  -3 15.1209 2.81352   6
 -13   2  -3 21.8510 3.15905   1
 -14   2  -3 10.0468 2.50822   6
 -14   2  -3 12.3814 2.64098   1
 -15   2  -3 5.88322 2.27640   1
 -16   2  -3 3.04717 2.03717   1
 -17   2  -3 1.91780 2.29067   1
 -18   2  -3 7.98865 2.96382   1
 -19  -2  -3 2.40624 2.32499   1
 -19   2  -3 0.33675 2.54463   1
 -19   3   3 -1.9406 2.24899   1
 -18   3   3 0.28187 2.40748   1
 -17   3   3 22.9266 4.06111   1
 -16   3   3 1.29049 1.99458   1
 -15   3   3 3.93523 1.95726   3
 -15   3   3 3.78057 1.94509   1
 -14   3   3 15.8570 2.75875   3
 -14   3   3 6.36285 2.22996   6
 -14   3   3 10.5087 2.53189   1
 -13   3   3 29.9474 3.87897   6
 -13   3   3 28.8872 3.57712   1
 -13   3   3 26.2901 3.26544   3
 -12   3   3 34.9239 3.80960   1
 -12   3   3 33.2258 3.67021   3
 -12   3   3 26.2573 3.45337   6
 -11   3   3 33.9789 3.01371   1
 -11   3   3 35.1491 3.82031   6
 -11   3   3 35.3884 3.19885   3
  10  -3  -3 244.812 9.06538   7
 -10   3   3 241.468 7.66696   1
 -10   3   3 241.945 7.77889   3
 -10   3   3 265.247 8.54528   6
  -9  -3   3 101.234 5.11764   7
   9  -3  -3 97.2400 4.82580   7
   9  -3  -3 106.179 5.10083   7
  -9   3   3 107.096 4.98748   6
   9   3  -3 100.319 4.45594   7
  -9   3   3 99.1737 4.60492   3
   9   3  -3 104.031 5.04446   4
  -9   3   3 101.895 4.56597   1
  -9   3   3 105.091 4.28211   7
   9   3  -3 99.1403 5.12101   7
  -8  -3   3 -0.6865 0.88515   7
  -8  -3   3 -0.7605 1.24655   7
   8  -3  -3 0.41943 1.23214   7
   8  -3  -3 -0.4397 0.80827   7
   8   3  -3 1.82905 1.13802   4
   8   3  -3 -0.4928 0.87994   7
  -8   3   3 0.56418 0.60628   7
   8   3  -3 -0.0819 0.80191   7
  -8   3   3 1.12514 1.21719   6
  -8   3   3 0.04927 1.16315   3
  -8   3   3 2.77908 1.22119   1
  -7  -3   3 700.392 17.8303   7
   7  -3  -3 703.392 17.8695   7
   7  -3  -3 667.004 17.5211   7
  -7  -3   3 707.398 18.8134   7
   7   3  -3 709.937 17.6709   7
  -7   3   3 693.549 15.9912   6
   7   3  -3 688.649 17.1116   7
   7   3  -3 693.367 18.2240   4
  -7   3   3 691.899 15.2974   3
  -7   3   3 706.239 16.3581   7
  -7   3   3 690.541 14.7576   1
  -6  -3   3 430.180 12.2210   7
   6  -3  -3 424.845 11.3985   7
  -6  -3   3 442.165 11.6172   7
   6  -3  -3 433.114 11.5793   7
   6   3  -3 437.836 11.3231   7
  -6   3   3 419.707 10.0930   7
  -6   3   3 394.838 10.1270   3
   6   3  -3 426.968 12.0035   4
   6   3  -3 435.910 10.9204   7
  -6   3   3 439.582 10.7766   6
  -6   3   3 404.934 9.95097   7
  -6   3   3 413.339 9.81989   1
  -5  -3   3 31.5612 2.34924   7
   5  -3  -3 33.8423 2.07644   7
  -5  -3   3 35.4447 2.26784   7
   5  -3  -3 32.3647 2.08312   7
   5   3  -3 27.9288 2.12636   4
  -5   3   3 33.1841 2.26914   6
  -5   3   3 31.2490 2.35713   3
  -5   3   3 32.6781 2.18171   1
   5   3  -3 33.9373 1.76314   7
   5   3  -3 32.8730 1.90949   7
   4  -3  -3 1045.39 23.8806   7
   4  -3  -3 1028.59 23.8876   7
  -4  -3   3 1051.00 24.4565   7
  -4  -3   3 1058.87 23.9532   7
   4   3  -3 992.248 24.7422   4
   4   3  -3 1033.93 23.1109   7
  -4   3   3 1047.99 21.2959   6
  -4   3   3 1012.37 20.2292   3
   4   3  -3 1009.93 23.2509   7
  -4   3   3 1014.34 19.5564   1
   3  -3  -3 581.779 13.8051   7
  -3  -3   3 590.740 14.1932   7
   3  -3  -3 591.102 13.9250   7
  -3  -3   3 603.082 13.8950   7
  -3   3   3 591.779 11.9047   1
  -3   3   3 586.700 12.8544   6
  -3   3   3 581.731 12.5406   3
  -3   3   3 552.991 14.4627   4
   3   3  -3 573.622 14.9240   4
   2  -3  -3 41.2728 1.72382   7
  -2  -3   3 37.4129 1.58194   7
  -2  -3   3 35.5246 1.68401   7
   2  -3  -3 36.1172 1.69208   7
   2   3  -3 42.3133 2.13914   3
  -2   3   3 41.9116 2.30614   3
   2   3  -3 37.8353 2.27307   2
  -2   3   3 44.8086 2.12916   4
  -2   3   3 40.6180 2.14995   6
   2   3  -3 46.1330 2.35358   4
  -2   3   3 43.7016 2.05660   1
   1  -3  -3 671.928 15.3689   7
   1  -3  -3 643.233 13.9030   6
   1  -3  -3 663.984 15.3472   7
  -1   3   3 671.031 13.4875   3
  -1   3   3 676.213 12.9936   1
   1   3  -3 661.713 13.5578   1
   1   3  -3 651.668 14.1510   2
  -1   3   3 673.750 16.1817   4
  -1   3   3 666.002 14.0734   6
   1   3  -3 655.158 16.5051   4
   1   3  -3 671.077 13.3428   3
   0  -3  -3 750.439 17.2151   7
   0  -3  -3 745.820 17.0423   7
   0  -3  -3 736.170 15.3210   6
   0   3  -3 765.336 15.6607   2
   0   3  -3 746.643 14.8865   1
   0   3  -3 727.446 18.2179   4
   0   3   3 718.565 17.8381   4
   0   3   3 751.283 14.2280   1
   0   3   3 747.280 14.5905   3
   0   3  -3 737.784 14.7381   3
  -1  -3  -3 342.493 8.67836   7
  -1  -3  -3 320.881 7.83765   6
  -1  -3  -3 324.148 8.30193   7
   1   3   3 348.683 8.97110   4
  -1   3  -3 323.983 7.81865   3
   1   3   3 338.922 7.41181   1
  -1   3  -3 329.437 8.41223   6
  -1   3  -3 350.081 9.34593   4
  -1   3  -3 327.841 8.12572   2
   1   3   3 340.097 7.49344   3
  -2  -3  -3 934.191 21.5509   7
  -2  -3  -3 905.845 20.9657   7
   2   3   3 919.772 17.0494   3
   2   3   3 915.324 20.4440   7
  -2   3  -3 918.167 17.8927   3
  -2   3  -3 896.020 17.6558   1
  -2   3  -3 918.287 22.1009   4
  -2   3  -3 906.770 19.1342   6
   2   3   3 916.356 21.7623   4
   2   3   3 901.512 20.5275   7
  -2   3  -3 873.336 18.5041   2
  -3  -3  -3 39.9340 2.05038   7
  -3  -3  -3 39.8030 2.39926   7
   3   3   3 41.3506 1.82000   7
  -3   3  -3 38.5790 2.24822   1
   3   3   3 39.7727 2.21757   4
   3   3   3 43.2553 1.85492   3
  -3   3  -3 41.5652 2.43707   6
  -3   3  -3 37.5541 2.33066   4
   3   3   3 38.2854 1.89485   7
  -4  -3  -3 188.477 6.41466   7
   4  -3   3 182.622 5.00546   7
   4  -3   3 197.123 5.18740   7
  -4  -3  -3 180.446 5.70087   7
   4   3   3 175.738 5.32751   7
   4   3   3 193.598 6.12895   4
   4   3   3 186.384 5.80055   7
   4   3   3 197.593 4.46670   3
  -4   3  -3 184.561 5.43350   1
  -4   3  -3 194.032 5.92044   6
  -5  -3  -3 140.738 4.92582   7
  -5  -3  -3 136.690 5.49998   7
   5  -3   3 137.618 4.52322   7
   5  -3   3 135.215 4.26939   7
  -5   3  -3 136.398 4.95838   6
   5   3   3 140.014 5.02921   7
   5   3   3 136.314 4.54194   7
   5   3   3 135.656 5.00389   4
  -5   3  -3 139.611 4.78848   3
   5   3   3 144.526 3.43163   3
  -5   3  -3 142.768 4.76821   1
   6  -3   3 59.7828 2.78166   7
   6  -3   3 57.7970 2.93579   7
  -6  -3  -3 59.5087 3.17059   7
  -6  -3  -3 59.2879 3.63581   7
  -6   3  -3 58.9560 3.25938   6
   6   3   3 58.3376 2.89506   7
  -6   3  -3 56.5394 3.19208   3
   6   3   3 61.2891 3.28915   7
  -6   3  -3 60.3825 3.13311   1
   7  -3   3 190.649 6.29386   7
  -7  -3  -3 204.489 7.84230   7
  -7  -3  -3 208.109 7.06974   7
   7  -3   3 203.257 6.80203   7
   7   3   3 204.295 7.13832   7
  -7   3  -3 204.688 6.36243   3
   7   3   3 202.824 6.52821   7
  -7   3  -3 201.076 6.67553   6
  -7   3  -3 208.744 6.32532   1
   8  -3   3 0.53452 0.93897   7
  -8  -3  -3 0.94591 1.00966   7
  -8  -3  -3 0.88830 1.11640   7
   8  -3   3 1.95814 0.98643   7
   8   3   3 1.61540 1.05486   7
  -8   3  -3 0.73136 1.04021   1
  -8   3  -3 2.86408 1.32254   6
   8   3   3 0.77042 0.93054   7
  -8   3  -3 -0.5404 1.06297   3
   9  -3   3 72.6975 4.13331   7
   9  -3   3 75.9986 3.94045   7
  -9  -3  -3 76.7527 4.59240   7
   9   3   3 75.5196 3.89634   7
  -9   3  -3 77.8685 4.10910   1
  -9   3  -3 73.4485 4.30060   6
  -9   3  -3 74.9893 3.90640   3
  10  -3   3 274.958 9.55310   7
 -10   3  -3 258.396 8.16566   1
 -10   3  -3 271.402 8.86671   6
 -10   3  -3 263.159 8.12841   3
  10   3   3 255.233 8.59206   7
  11  -3   3 5.68843 1.83839   7
 -11   3  -3 7.10257 1.97685   6
 -11   3  -3 6.05312 1.93553   3
 -11   3  -3 7.12986 1.89499   1
 -12   3  -3 43.4390 3.56069   3
 -12   3  -3 37.9688 3.42569   1
 -12   3  -3 37.6609 3.59581   6
 -13   3  -3 137.851 6.42644   1
 -13   3  -3 130.336 5.86510   3
 -13   3  -3 131.019 6.75190   6
 -14   3  -3 -1.3411 1.64350   1
 -15   3  -3 1.96149 2.08523   1
 -16   3  -3 49.6224 5.38660   1
 -17   3  -3 -1.4355 1.87696   1
 -18   3  -3 3.58038 2.39421   1
 -19   3  -3 10.3728 3.51146   1
 -18   4   3 1.09909 2.52996   1
 -17   4   3 24.3194 4.36319   1
 -16   4   3 61.1849 5.39680   1
 -15   4   3 2.52117 2.09434   3
  15   4  -3 3.79700 2.23750   4
 -15   4   3 3.29893 2.05755   1
  14   4  -3 41.8351 4.32609   4
 -14   4   3 33.3614 4.07730   1
 -14   4   3 38.0961 4.37935   3
  13   4  -3 45.3359 4.49001   4
 -13   4   3 43.7249 3.95603   3
 -13   4   3 42.8149 4.15501   6
 -13   4   3 38.5949 4.22827   1
  12   4  -3 36.3173 3.64019   4
 -12   4   3 34.9855 3.99885   3
 -12   4   3 33.0541 4.09460   6
 -12   4   3 24.7282 3.28724   1
  11  -4  -3 196.184 8.22119   7
 -11   4   3 195.133 7.32083   1
 -11   4   3 210.119 7.74123   3
 -11   4   3 192.881 7.83935   6
  11   4  -3 204.165 8.34087   4
  10  -4  -3 139.039 6.40863   7
 -10   4   3 145.511 6.47655   6
 -10   4   3 141.840 5.96084   1
  10   4  -3 151.791 6.77680   4
 -10   4   3 151.131 6.36979   3
  -9  -4   3 10.1533 2.05015   7
   9  -4  -3 11.4892 1.89793   7
   9  -4  -3 11.5932 2.00814   7
   9   4  -3 15.6000 2.40907   4
  -9   4   3 12.1301 2.31190   3
  -9   4   3 15.4954 2.35156   1
  -9   4   3 18.2887 2.78005   6
   8  -4  -3 130.959 5.51042   7
   8  -4  -3 132.469 5.50733   7
   8  -4  -3 134.681 5.62905   7
  -8  -4   3 142.364 5.97875   7
  -8   4   3 134.240 5.68429   6
  -8   4   3 137.346 5.73520   3
  -8   4   3 145.938 5.55302   1
   8   4  -3 129.673 5.09790   7
   8   4  -3 133.996 5.88420   4
   7  -4  -3 25.9015 2.50671   7
   7  -4  -3 23.0914 2.19746   7
  -7  -4   3 23.1822 2.59344   7
  -7  -4   3 25.5794 2.72136   7
  -7   4   3 23.7829 2.82014   3
  -7   4   3 26.4784 2.40441   1
   7   4  -3 21.8735 2.30326   4
   7   4  -3 23.1491 1.91828   7
  -7   4   3 27.2477 2.65585   6
   6  -4  -3 118.813 4.70314   7
  -6  -4   3 128.783 5.02508   7
   6  -4  -3 122.086 4.73050   7
  -6  -4   3 123.670 5.35345   7
  -6   4   3 125.680 5.23073   3
   6   4  -3 117.667 3.95612   7
  -6   4   3 124.236 5.01139   6
  -6   4   3 132.042 4.80462   1
   6   4  -3 136.645 5.46846   4
  -5  -4   3 13.9340 1.69808   7
   5  -4  -3 14.3741 1.62302   7
   5  -4  -3 15.5451 1.53434   7
  -5  -4   3 14.8420 1.92890   7
  -5   4   3 17.2933 2.06840   1
   5   4  -3 19.6315 2.08959   4
  -5   4   3 12.4142 1.98908   3
  -5   4   3 16.9781 2.14387   6
  -4  -4   3 100.831 3.78146   7
   4  -4  -3 101.219 3.58349   7
   4  -4  -3 107.609 3.74082   7
  -4  -4   3 100.344 4.08770   7
  -4   4   3 100.920 3.90667   1
   4   4  -3 105.399 4.52666   4
  -4   4   3 104.575 4.25909   6
  -4   4   3 96.6129 4.24763   3
   3  -4  -3 629.527 14.5866   7
  -3  -4   3 603.177 14.9829   7
   3  -4  -3 598.292 14.6081   7
  -3  -4   3 604.088 14.6089   7
  -3   4   3 604.372 14.0827   6
  -3   4   3 596.841 13.5982   3
  -3   4   3 633.566 15.7567   4
   3   4  -3 643.098 13.0695   3
  -3   4   3 620.502 13.0915   1
   3   4  -3 602.561 16.0064   4
  -2  -4   3 10.9547 1.14919   7
   2  -4  -3 16.1050 1.16157   7
   2  -4  -3 13.7299 1.20263   7
  -2  -4   3 12.9510 1.12886   7
  -2   4   3 16.5463 1.89796   6
  -2   4   3 13.5239 1.85266   3
  -2   4   3 18.1643 1.77333   4
   2   4  -3 18.2742 2.05916   3
  -2   4   3 15.5390 1.78028   1
   2   4  -3 16.4972 1.78736   4
   1  -4  -3 61.1535 2.33425   7
   1  -4  -3 60.9961 2.31609   7
   1   4  -3 59.4634 3.09190   1
  -1   4   3 57.7564 2.84753   1
   1   4  -3 66.8981 3.11301   3
  -1   4   3 59.3767 3.09230   3
  -1   4   3 64.7236 3.06536   6
  -1   4   3 57.4045 2.90205   4
   1   4  -3 62.9889 3.24437   4
   0  -4  -3 1609.00 35.8323   7
   0  -4  -3 1563.44 35.5699   7
   0   4  -3 1574.78 29.8026   3
   0   4   3 1602.89 37.2589   4
   0   4  -3 1628.54 30.0431   1
   0   4  -3 1547.03 37.5175   4
   0   4   3 1600.11 29.5860   3
   0   4   3 1621.63 29.3607   1
  -1  -4  -3 15.5268 1.43298   7
  -1  -4  -3 18.0915 1.36652   7
  -1   4  -3 16.4185 2.13074   4
   1   4   3 13.2896 1.72538   1
   1   4   3 11.4694 1.62415   3
  -1   4  -3 17.1397 2.07425   3
  -1   4  -3 16.1544 2.17171   1
   1   4   3 15.4002 1.67732   4
  -1   4  -3 15.4248 2.02818   6
  -2  -4  -3 481.406 12.4257   7
  -2  -4  -3 519.602 11.9582   7
  -2   4  -3 455.429 12.9976   4
   2   4   3 479.832 10.3973   3
   2   4   3 447.018 12.6328   4
  -2   4  -3 477.091 11.9908   6
  -2   4  -3 478.785 11.2739   3
  -2   4  -3 483.773 11.2082   1
  -3  -4  -3 2348.18 52.7254   7
  -3  -4  -3 2342.52 51.9204   7
   3   4   3 2355.10 53.4944   4
  -3   4  -3 2314.30 45.8137   6
  -3   4  -3 2300.20 53.7156   4
  -3   4  -3 2307.99 42.4031   3
  -3   4  -3 2284.00 42.0831   1
   3   4   3 2298.28 41.0745   3
  -4  -4  -3 0.32546 0.74334   7
  -4  -4  -3 1.02637 0.87615   7
   4   4   3 0.07528 0.48319   7
  -4   4  -3 1.18978 1.12042   3
  -4   4  -3 0.74478 1.06161   1
   4   4   3 0.33745 0.78602   3
  -4   4  -3 1.54080 1.27920   6
   4   4   3 0.64852 0.88792   4
   5  -4   3 4.54677 0.87322   7
  -5  -4  -3 3.70034 1.19289   7
  -5  -4  -3 4.20573 1.21167   7
   5  -4   3 4.25058 0.96280   7
   5   4   3 3.24503 0.89954   7
   5   4   3 5.41837 1.33239   4
  -5   4  -3 7.56886 1.76650   6
   5   4   3 5.76974 1.08145   3
  -5   4  -3 4.94519 1.59603   3
  -5   4  -3 5.42601 1.44638   1
  -6  -4  -3 696.083 19.0592   7
  -6  -4  -3 703.907 17.9830   7
   6  -4   3 710.681 17.3218   7
   6  -4   3 702.978 16.8623   7
   6   4   3 707.804 18.5872   4
  -6   4  -3 695.785 16.7019   6
   6   4   3 693.537 17.5594   7
  -6   4  -3 717.135 15.9080   3
  -6   4  -3 697.301 15.4921   1
  -7  -4  -3 2.87707 1.28880   7
   7  -4   3 1.90459 1.05993   7
   7  -4   3 1.84325 0.94725   7
  -7  -4  -3 1.13057 1.17508   7
   7   4   3 0.23014 0.85716   7
   7   4   3 1.60129 1.20406   4
  -7   4  -3 1.25514 1.41300   3
  -7   4  -3 1.33328 1.21776   6
  -7   4  -3 1.94425 1.22066   1
   8  -4   3 23.8085 2.35810   7
   8  -4   3 28.3373 2.49295   7
  -8  -4  -3 26.0903 2.99587   7
  -8   4  -3 19.6722 2.60928   3
   8   4   3 17.2817 2.47918   4
  -8   4  -3 27.2660 3.21319   6
  -8   4  -3 22.8247 2.79587   1
   8   4   3 22.1270 2.39712   7
   9  -4   3 346.630 10.9676   7
   9  -4   3 331.491 10.2875   7
  -9   4  -3 358.975 10.8680   6
   9   4   3 356.688 11.3301   4
  -9   4  -3 363.665 10.2670   3
  -9   4  -3 343.124 9.87695   1
  10  -4   3 14.3405 2.42495   7
  10   4   3 17.1357 2.70525   4
 -10   4  -3 17.4657 2.75992   1
 -10   4  -3 12.9529 2.47778   3
 -10   4  -3 18.9427 2.95245   6
 -11   4  -3 -1.2275 1.37885   3
 -11   4  -3 1.98177 1.68489   1
 -11   4  -3 3.84318 1.81576   6
  11   4   3 4.20889 1.88967   4
 -12   4  -3 94.3157 5.44024   1
 -12   4  -3 83.8251 5.33187   6
  12   4   3 94.7915 5.74277   4
 -12   4  -3 87.9440 5.05633   3
 -13   4  -3 1.31186 1.76465   1
 -13   4  -3 -0.9064 1.49630   3
 -14   4  -3 13.4164 2.89795   1
 -14   4  -3 5.14977 2.28706   3
 -15   4  -3 24.5018 3.99700   1
 -16   4  -3 8.74515 2.87096   1
 -17   4  -3 5.24468 2.75184   1
 -18   4  -3 6.99121 3.15342   1
 -17   5   3 6.34143 3.00675   1
 -16   5   3 20.6008 3.82483   3
 -16   5   3 26.6207 4.39579   1
 -15   5   3 4.89689 2.54742   1
 -15   5   3 4.18163 2.43572   3
  14   5  -3 5.84241 2.51676   4
 -14   5   3 4.65468 2.38237   3
 -14   5   3 5.86801 2.54582   1
 -13   5   3 16.4109 3.20542   3
  13   5  -3 23.6378 3.85228   4
 -13   5   3 19.1210 3.30786   1
 -12   5   3 3.46261 2.14288   3
 -12   5   3 2.95814 1.97270   1
  12   5  -3 3.47312 2.03284   4
 -12   5   3 3.08948 2.10394   6
 -11   5   3 78.4651 5.25226   3
 -11   5   3 79.1087 5.16352   6
  11   5  -3 74.5402 5.08358   4
 -11   5   3 78.2235 4.96014   1
 -10   5   3 94.2104 5.02808   1
 -10   5   3 89.4891 5.30357   6
  10   5  -3 100.216 5.70422   4
 -10   5   3 85.6237 5.28743   3
  -9  -5   3 -1.5525 1.47110   7
  -9   5   3 1.81244 1.71987   3
   9   5  -3 1.60320 1.62027   4
  -9   5   3 0.88048 1.45368   6
  -9   5   3 2.54416 1.52297   1
   8  -5  -3 180.549 6.91863   7
  -8  -5   3 197.896 7.62053   7
  -8   5   3 185.056 7.39154   3
  -8   5   3 197.085 7.01583   1
   8   5  -3 215.927 8.20168   4
  -8   5   3 207.177 7.74830   6
   7  -5  -3 70.3828 3.79233   7
   7  -5  -3 64.4572 3.62223   7
  -7  -5   3 61.9928 3.96689   7
  -7   5   3 68.9259 4.15451   6
   7   5  -3 83.6115 4.71587   4
  -7   5   3 71.2593 4.10616   1
  -7   5   3 75.1873 4.43556   3
  -6  -5   3 -0.6967 0.85176   7
   6  -5  -3 1.08774 0.86461   7
  -6  -5   3 -0.3369 1.09742   7
   6  -5  -3 3.21586 1.07757   7
   6   5  -3 4.07757 1.47421   4
  -6   5   3 1.88872 1.60331   3
  -6   5   3 3.38613 1.53514   6
  -6   5   3 2.78781 1.50553   1
   5  -5  -3 316.843 8.97991   7
  -5  -5   3 325.418 9.93762   7
   5  -5  -3 316.878 8.93238   7
  -5  -5   3 327.420 9.32498   7
  -5   5   3 332.804 9.68554   6
  -5   5   3 317.836 8.87460   1
   5   5  -3 329.046 10.4745   4
  -5   5   3 302.809 9.24062   3
   4  -5  -3 101.843 3.66868   7
  -4  -5   3 93.5368 3.88745   7
   4  -5  -3 93.4966 3.67640   7
  -4  -5   3 95.5798 4.26005   7
   4   5  -3 112.641 5.19333   4
  -4   5   3 104.763 4.49308   1
  -4   5   3 99.7977 4.79136   3
  -4   5   3 97.4715 4.65421   6
  -4   5   3 105.871 4.60814   4
   4   5  -3 99.0108 4.13112   3
  -3  -5   3 5.07025 1.11335   7
   3  -5  -3 3.80156 0.87466   7
  -3  -5   3 3.76261 0.93454   7
   3  -5  -3 4.60671 0.80469   7
  -3   5   3 8.95126 1.75323   1
  -3   5   3 3.27874 1.29021   4
  -3   5   3 4.47318 1.70028   3
   3   5  -3 4.73036 1.59435   4
  -3   5   3 3.41508 1.36362   6
   3   5  -3 2.95054 1.23977   3
   2  -5  -3 519.691 12.7305   7
  -2  -5   3 519.226 12.8255   7
   2  -5  -3 518.592 12.8070   7
  -2  -5   3 535.834 12.5145   7
  -2   5   3 516.601 12.6895   3
  -2   5   3 510.026 14.2180   4
   2   5  -3 535.123 12.3296   3
  -2   5   3 505.652 12.0382   1
   2   5  -3 556.729 14.9321   4
  -2   5   3 527.821 13.0866   6
   1  -5  -3 40.0189 2.12331   7
   1  -5  -3 42.1550 2.10147   7
   1   5  -3 49.2936 3.32975   1
  -1   5   3 43.1010 2.80056   1
   1   5  -3 46.1918 3.28744   4
   1   5  -3 49.0417 3.08943   3
  -1   5   3 48.1454 3.14664   3
  -1   5   3 45.1909 2.92389   4
   0  -5  -3 21.7298 1.63986   7
   0  -5  -3 22.7877 1.60014   7
   0   5  -3 20.4164 2.43659   3
   0   5  -3 25.4985 2.44728   4
   0   5  -3 23.1811 2.70484   1
   0   5   3 20.7567 2.31026   1
   0   5   3 23.4141 2.60418   3
   0   5   3 20.2255 2.14543   4
  -1  -5  -3 354.264 9.41832   7
  -1  -5  -3 370.190 9.91178   7
   1   5   3 364.898 9.31556   3
  -1   5  -3 384.427 11.1735   4
  -1   5  -3 370.703 9.74886   3
   1   5   3 357.965 9.30619   1
  -1   5  -3 372.866 9.95277   1
   1   5   3 360.139 10.7028   4
  -2  -5  -3 240.612 7.48520   7
  -2  -5  -3 228.603 6.85556   7
   2   5   3 244.339 6.90761   3
  -2   5  -3 244.787 7.59236   1
   2   5   3 235.274 7.83348   4
  -2   5  -3 247.647 8.10227   6
  -2   5  -3 233.595 7.55763   3
  -2   5  -3 256.827 8.46261   4
  -3  -5  -3 15.5813 1.72312   7
  -3  -5  -3 14.4187 1.91122   7
  -3   5  -3 21.4279 2.88412   3
   3   5   3 13.8581 1.98215   4
  -3   5  -3 17.4762 2.48562   4
  -3   5  -3 17.0690 2.43456   1
   3   5   3 14.2297 1.93839   3
  -3   5  -3 16.8963 2.71779   6
  -4  -5  -3 262.716 7.99719   7
  -4  -5  -3 260.221 8.68737   7
  -4   5  -3 264.545 9.02025   4
   4   5   3 268.672 7.03981   3
   4   5   3 277.684 8.92353   4
  -4   5  -3 248.586 8.19374   3
  -4   5  -3 262.314 8.06945   1
  -4   5  -3 275.800 8.88368   6
  -5  -5  -3 300.937 9.15427   7
   5  -5   3 303.536 7.91202   7
  -5  -5  -3 313.272 10.1024   7
   5  -5   3 300.432 8.05562   7
  -5   5  -3 316.008 9.73228   6
  -5   5  -3 313.108 9.35548   3
  -5   5  -3 302.889 8.93885   1
   5   5   3 309.548 7.63956   3
   5   5   3 313.379 10.0313   4
   6  -5   3 14.9938 1.76886   7
  -6  -5  -3 16.7775 2.13096   7
  -6  -5  -3 15.8205 2.38449   7
   6   5   3 17.5695 2.49799   4
  -6   5  -3 23.1754 2.99017   1
  -6   5  -3 17.0694 2.87181   3
  -6   5  -3 21.8974 3.08666   6
  -7  -5  -3 59.0982 3.84077   7
   7  -5   3 56.6734 3.12164   7
   7   5   3 71.9118 4.35042   4
  -7   5  -3 62.7156 4.01522   1
  -7   5  -3 66.1797 4.34259   6
  -7   5  -3 66.1202 4.35235   3
   8  -5   3 106.570 4.60142   7
  -8  -5  -3 112.512 5.64114   7
  -8   5  -3 114.842 5.90732   6
  -8   5  -3 114.107 5.47037   1
  -8   5  -3 108.391 5.56363   3
   8   5   3 116.106 5.64838   4
   9  -5   3 -1.3308 0.99672   7
  -9   5  -3 0.11460 1.61417   3
  -9   5  -3 1.34498 1.61761   1
  -9   5  -3 0.66250 1.38739   6
   9   5   3 1.54739 1.52773   4
 -10   5  -3 18.9697 3.13519   3
 -10   5  -3 23.4799 3.55028   6
 -10   5  -3 21.8513 3.12602   1
  10   5   3 25.6785 3.57594   4
  11   5   3 104.663 6.12180   4
 -11   5  -3 100.071 5.69566   1
 -11   5  -3 96.1113 5.92452   6
 -11   5  -3 93.4815 5.72228   3
 -12   5  -3 7.45561 2.49625   3
  12   5   3 3.30999 1.92536   4
 -12   5  -3 5.79026 2.38609   1
 -13   5  -3 30.9546 4.13071   3
 -13   5  -3 23.4580 3.77387   1
  13   5   3 30.3563 4.37127   4
 -14   5  -3 31.5599 4.21064   3
 -14   5  -3 39.4188 4.88491   1
  14   5   3 41.6422 4.46343   4
 -15   5  -3 -0.7185 1.91939   3
 -15   5  -3 -0.1131 2.12938   1
 -16   5  -3 10.7534 3.12793   1
 -17   5  -3 15.1604 3.75374   1
 -16   6   3 3.87065 2.81570   1
 -16   6   3 0.34655 2.46183   3
 -15   6   3 66.2939 5.74430   3
 -15   6   3 67.7071 5.90548   1
 -14   6   3 0.78292 2.28113   3
 -14   6   3 -1.2025 1.90751   1
 -13   6   3 5.50478 2.56772   1
 -13   6   3 1.61800 2.30235   3
  13   6  -3 3.03837 2.11358   4
  12   6  -3 115.288 6.80913   4
 -12   6   3 101.013 6.47140   3
 -12   6   3 110.193 6.29262   1
  11   6  -3 5.56873 2.38179   4
 -11   6   3 2.63529 1.96083   3
 -11   6   3 6.07719 2.39362   1
 -10   6   3 0.75951 1.55537   1
 -10   6   3 3.06995 1.79199   6
 -10   6   3 0.52067 1.90994   3
  10   6  -3 2.27277 1.89596   4
  -9   6   3 197.117 7.81418   1
  -9   6   3 189.018 8.10957   6
   9   6  -3 210.864 8.81498   4
  -9   6   3 185.314 8.06882   3
  -8   6   3 -0.7867 1.64752   3
  -8   6   3 1.47158 1.62170   1
  -8   6   3 1.11513 1.64521   6
   8   6  -3 0.99868 1.50024   4
   7  -6  -3 27.4865 2.54110   7
   7   6  -3 32.9634 3.36603   4
  -7   6   3 25.3360 3.18529   1
  -7   6   3 30.7926 3.94529   3
  -7   6   3 38.1176 3.56084   6
   6  -6  -3 142.416 5.34531   7
  -6   6   3 153.923 6.64493   6
  -6   6   3 144.323 6.00442   1
  -6   6   3 134.772 6.44195   3
   6   6  -3 156.196 6.84398   4
  -5  -6   3 37.3128 3.04622   7
   5  -6  -3 43.2009 2.48440   7
  -5   6   3 39.7624 3.61431   3
  -5   6   3 45.4699 3.47686   1
  -5   6   3 47.4475 3.78726   6
   5   6  -3 48.3117 3.90826   4
   4  -6  -3 53.9375 2.60181   7
  -4  -6   3 54.4129 3.26983   7
   4   6  -3 62.7991 4.23801   4
  -4   6   3 53.6377 3.85375   6
   4   6  -3 51.9241 3.34643   3
  -4   6   3 52.2846 3.95809   3
  -4   6   3 55.4309 3.65874   4
  -4   6   3 59.0028 3.75003   1
   3  -6  -3 76.2919 3.01089   7
  -3  -6   3 66.3352 3.39783   7
   3   6  -3 79.4203 4.67457   4
  -3   6   3 70.0104 4.25428   6
   3   6  -3 71.4134 3.89921   3
  -3   6   3 64.8256 3.99435   1
  -3   6   3 74.1682 4.18626   4
  -3   6   3 73.0267 4.45431   3
   2  -6  -3 155.042 4.88825   7
  -2  -6   3 150.671 5.09822   7
   2   6  -3 166.073 6.80111   4
   2   6  -3 156.469 6.06402   3
  -2   6   3 155.504 6.30651   4
  -2   6   3 159.203 6.09583   1
  -2   6   3 156.774 6.44347   3
   1  -6  -3 283.422 7.98480   7
  -1   6   3 291.032 8.88371   3
   1   6  -3 302.076 10.0666   4
   1   6  -3 283.822 9.14991   1
  -1   6   3 292.743 9.58012   4
  -1   6   3 276.956 8.54467   1
   1   6  -3 284.159 8.61841   3
   0  -6  -3 293.720 8.55492   7
   0   6   3 322.396 10.1403   4
   0   6  -3 312.372 10.4072   4
   0   6  -3 301.910 9.43624   1
   0   6   3 308.339 9.00332   1
   0   6   3 294.423 8.92802   3
   0   6  -3 319.389 9.35526   3
  -1  -6  -3 339.992 9.82391   7
   1   6   3 369.073 11.2504   4
   1   6   3 349.680 9.89793   1
  -1   6  -3 342.521 10.2341   1
  -1   6  -3 364.840 11.5504   4
  -1   6  -3 347.203 10.2602   3
   1   6   3 352.868 9.73704   3
  -2  -6  -3 233.393 7.70007   7
  -2   6  -3 249.542 8.96829   4
  -2   6  -3 235.099 8.14856   1
   2   6   3 244.649 8.61547   4
   2   6   3 242.990 7.52917   3
  -2   6  -3 240.267 8.14098   3
  -3  -6  -3 39.5878 2.90022   7
   3   6   3 43.2021 3.32509   4
  -3   6  -3 43.0364 3.59332   4
  -3   6  -3 37.3030 3.60285   6
  -3   6  -3 45.9826 3.70252   3
  -3   6  -3 35.6208 3.71789   1
   3   6   3 36.4562 2.88573   3
  -4  -6  -3 206.930 7.75901   7
  -4   6  -3 206.568 8.12098   6
  -4   6  -3 212.635 8.22811   4
   4   6   3 221.691 6.86170   3
   4   6   3 217.198 8.18263   4
  -4   6  -3 203.915 7.69711   3
  -4   6  -3 212.782 7.72396   1
   5   6   3 279.418 9.68069   4
  -5   6  -3 267.241 8.94521   1
  -5   6  -3 269.396 9.58055   6
  -5   6  -3 265.967 9.17674   3
  -6   6  -3 77.9723 5.14722   6
   6   6   3 87.7273 5.03069   4
  -6   6  -3 82.2355 5.09020   3
  -6   6  -3 74.1084 4.74214   1
  -7   6  -3 113.096 6.07651   3
  -7   6  -3 105.534 5.81579   6
   7   6   3 110.534 5.86617   4
  -7   6  -3 115.348 5.83631   1
  -8   6  -3 87.0045 5.48595   3
  -8   6  -3 72.4467 5.00903   6
   8   6   3 81.1628 5.06234   4
  -8   6  -3 75.9810 4.85279   1
  -9   6  -3 27.0194 3.65045   1
  -9   6  -3 30.5899 4.10483   6
   9   6   3 34.0900 3.78866   4
  -9   6  -3 35.1856 4.32220   3
  10   6   3 57.4213 4.65093   4
 -10   6  -3 64.3821 4.88312   1
 -10   6  -3 60.5201 5.04353   3
 -11   6  -3 41.3064 4.73969   1
 -11   6  -3 37.1525 4.59742   3
  11   6   3 40.9453 4.34386   4
  12   6   3 43.8855 4.56399   4
 -12   6  -3 41.6885 4.91895   1
 -12   6  -3 46.0522 5.38686   3
 -13   6  -3 20.1550 3.86200   3
  13   6   3 26.4682 4.57282   4
 -13   6  -3 27.6620 4.39113   1
 -14   6  -3 17.2891 3.69515   3
 -14   6  -3 15.8414 3.64937   1
 -15   6  -3 11.8468 3.36136   3
 -15   6  -3 10.3995 3.30786   1
 -16   6  -3 2.18563 2.73957   1
 -15   7   3 1.34087 2.28896   1
 -14   7   3 24.7534 4.45626   1
 -14   7   3 18.2197 4.09555   3
 -13   7   3 20.8383 4.17824   1
 -13   7   3 19.6343 4.12884   3
 -12   7   3 0.59505 2.06455   1
 -12   7   3 0.96378 2.13196   3
  11   7  -3 57.2219 5.79217   4
 -11   7   3 53.6665 5.89523   3
 -11   7   3 43.9545 5.06934   1
 -10   7   3 28.1980 4.02858   1
 -10   7   3 35.1262 4.90997   3
  10   7  -3 36.3778 4.68707   4
  -9   7   3 2.44464 2.19549   1
   9   7  -3 -0.3623 1.50400   4
  -9   7   3 -0.1265 1.91648   3
   8   7  -3 62.2848 5.05756   4
  -8   7   3 49.0732 4.48318   6
  -8   7   3 63.2642 5.31431   3
  -8   7   3 57.5316 4.46101   1
   7   7  -3 22.2222 3.43268   4
  -7   7   3 26.2871 3.79644   6
  -7   7   3 21.4220 3.52260   3
  -7   7   3 21.3292 3.16425   1
  -6   7   3 1.83544 1.69663   6
  -6   7   3 -0.9767 1.69386   3
   6   7  -3 1.05486 1.69384   4
  -6   7   3 2.91086 1.85715   1
  -5   7   3 96.7069 5.72914   3
  -5   7   3 90.6285 5.18835   1
  -5   7   3 95.7248 5.55504   6
   5   7  -3 104.621 6.04447   4
   4   7  -3 46.0687 4.00361   4
  -4   7   3 48.7573 4.15341   6
  -4   7   3 41.1305 3.57993   1
  -4   7   3 49.1174 4.29757   3
  -4   7   3 43.5288 3.60593   4
   4   7  -3 44.7561 3.46480   3
  -3   7   3 5.20929 1.87579   1
  -3   7   3 1.34689 1.48158   4
   3   7  -3 2.52450 1.48150   3
   3   7  -3 4.44686 1.83158   4
  -3   7   3 5.65539 2.37810   3
  -2   7   3 88.9902 5.08315   4
   2   7  -3 98.0537 5.66389   4
  -2   7   3 89.6143 5.05300   1
  -2   7   3 88.5319 5.30908   3
   2   7  -3 86.9426 4.89296   3
   1   7  -3 108.194 5.57789   3
  -1   7   3 107.776 5.53707   1
  -1   7   3 106.710 5.64329   4
   1   7  -3 117.957 6.25342   4
  -1   7   3 105.411 5.49149   3
   0   7  -3 2.36034 2.13081   1
   0   7   3 6.18229 2.10000   4
   0   7   3 8.49697 2.27847   1
   0   7  -3 6.91647 2.11516   4
   0   7   3 6.47943 2.13600   3
   0   7  -3 5.13078 2.24680   3
   1   7   3 300.265 9.57630   3
  -1   7  -3 304.346 10.9071   4
  -1   7  -3 288.596 10.0181   1
   1   7   3 305.638 10.5289   4
  -1   7  -3 301.357 9.98539   3
   2   7   3 101.089 5.13109   3
  -2   7  -3 100.497 5.84478   4
  -2   7  -3 95.6238 5.64513   3
  -2   7  -3 105.314 5.91900   1
   2   7   3 111.590 5.82021   4
  -3  -7  -3 0.31387 1.07915   7
  -3   7  -3 1.63433 1.80412   4
   3   7   3 -0.5984 1.38250   3
   3   7   3 1.64265 1.66106   4
  -3   7  -3 -1.5522 1.48586   1
  -3   7  -3 3.77548 2.26051   3
  -4   7  -3 106.606 6.12535   6
   4   7   3 100.632 4.94767   3
  -4   7  -3 95.2591 5.61191   3
  -4   7  -3 108.798 5.96041   4
   4   7   3 99.9397 5.57513   4
  -4   7  -3 99.4900 5.67414   1
  -5   7  -3 62.9583 4.90295   6
  -5   7  -3 65.4552 4.97903   1
   5   7   3 63.4922 4.41575   4
  -5   7  -3 62.7382 4.72505   3
  -6   7  -3 3.08432 2.06824   6
   6   7   3 3.89251 1.96531   4
  -6   7  -3 4.49706 2.18045   3
  -6   7  -3 3.33936 1.92123   1
  -7   7  -3 37.7067 4.41743   1
  -7   7  -3 34.1320 4.61375   3
   7   7   3 42.2545 4.32754   4
   8   7   3 50.1342 4.46811   4
  -8   7  -3 41.1884 5.00367   3
  -8   7  -3 42.8422 4.75787   1
   9   7   3 1.58253 1.84384   4
  -9   7  -3 -2.2075 2.06200   3
  -9   7  -3 2.36012 2.16544   1
 -10   7  -3 27.0612 4.21335   3
 -10   7  -3 23.9146 3.88449   1
  10   7   3 24.2665 3.86936   4
  11   7   3 14.7500 3.35197   4
 -11   7  -3 22.6121 3.91098   1
 -11   7  -3 25.0057 4.41995   3
 -12   7  -3 2.76947 2.75081   1
 -12   7  -3 3.10054 2.63219   3
 -13   7  -3 11.5535 3.39723   3
 -13   7  -3 18.0455 4.07859   1
 -14   7  -3 21.3116 4.18686   1
 -14   7  -3 26.4394 4.40771   3
 -12   8   3 12.9166 3.71892   1
 -12   8   3 11.5926 3.66724   3
 -11   8   3 4.69061 2.89740   1
 -11   8   3 7.46775 3.27013   3
 -10   8   3 20.1318 3.77958   1
 -10   8   3 20.8183 4.31014   3
  -9   8   3 19.9917 3.73274   1
  -9   8   3 19.8169 4.18763   3
  -8   8   3 8.94948 3.26000   3
  -8   8   3 12.5419 3.01471   1
   8   8  -3 11.5517 3.12376   4
  -7   8   3 24.6585 4.03437   3
  -7   8   3 20.9012 3.78049   1
   7   8  -3 26.3535 4.18942   4
  -6   8   3 74.2035 5.30782   1
   6   8  -3 88.2000 6.14116   4
  -6   8   3 77.5978 5.93463   3
  -5   8   3 15.5182 3.20883   1
  -5   8   3 17.0182 3.42066   3
   5   8  -3 23.2632 3.91711   4
  -4   8   3 27.9691 4.20911   3
  -4   8   3 36.1614 4.49879   1
   4   8  -3 34.5359 4.47448   4
  -3   8   3 39.5766 4.64123   3
   3   8  -3 51.5300 4.46878   4
   3   8  -3 40.7063 4.45771   3
  -3   8   3 44.3095 3.97936   4
  -3   8   3 53.7634 5.35458   1
  -2   8   3 7.55657 2.53356   3
   2   8  -3 8.29602 2.58055   4
  -2   8   3 10.2419 2.41947   4
   2   8  -3 9.41788 2.68342   3
  -2   8   3 2.11729 1.94668   1
   1   8  -3 14.5387 3.17697   3
  -1   8   3 16.3108 2.99035   4
  -1   8   3 13.0804 2.93802   1
  -1   8   3 13.1573 3.02898   3
   1   8  -3 18.8558 3.33023   4
   0   8   3 189.775 7.94782   1
   0   8  -3 191.525 8.68609   4
   0   8   3 185.414 7.92664   3
   0   8  -3 183.888 8.05113   3
   0   8   3 174.666 7.98844   4
   0   8  -3 171.341 8.11719   1
   1   8   3 11.1684 2.68605   3
  -1   8  -3 13.6554 3.13974   1
   1   8   3 17.8116 3.07959   4
  -1   8  -3 13.7829 2.97337   4
  -1   8  -3 14.1450 3.02077   3
  -2   8  -3 5.56435 2.46309   4
   2   8   3 4.82451 2.16311   3
  -2   8  -3 4.55502 2.47537   3
   2   8   3 5.08604 2.07131   4
  -2   8  -3 6.10519 2.62169   1
   3   8   3 143.214 7.15448   4
  -3   8  -3 137.137 7.19437   1
  -3   8  -3 149.576 7.56562   3
   3   8   3 145.427 6.68783   3
  -3   8  -3 136.448 7.30020   4
  -4   8  -3 3.25334 2.30310   1
   4   8   3 2.54566 1.92872   4
  -4   8  -3 0.03690 1.75262   3
  -5   8  -3 4.04580 2.45880   3
   5   8   3 7.60337 2.46243   4
  -5   8  -3 6.31315 2.48967   1
   6   8   3 105.003 6.46886   4
  -6   8  -3 104.133 6.66167   1
  -6   8  -3 104.029 6.70387   3
   7   8   3 1.94514 1.82909   4
  -7   8  -3 1.62253 2.51091   3
  -7   8  -3 2.52052 2.19659   1
  -8   8  -3 8.65802 3.11056   1
  -8   8  -3 5.45334 2.80243   3
   8   8   3 7.75990 2.71032   4
  -9   8  -3 70.2103 6.16607   3
  -9   8  -3 85.8362 6.42906   1
 -10   8  -3 -2.9526 1.96704   1
 -10   8  -3 -0.3807 2.09136   3
 -11   8  -3 -3.7316 1.97540   1
 -11   8  -3 2.35259 2.89840   3
 -12   8  -3 14.9385 3.85936   3
 -12   8  -3 19.1169 4.34467   1
 -10   9   3 11.6889 3.97039   3
 -10   9   3 9.87784 3.33790   1
  -9   9   3 0.68767 2.42810   1
  -9   9   3 1.05387 2.77705   3
  -8   9   3 13.4700 3.92288   3
  -8   9   3 10.1773 3.12496   1
  -7   9   3 27.1572 4.64170   3
  -7   9   3 35.2266 4.92571   1
  -6   9   3 3.27658 2.58209   1
  -6   9   3 7.67189 3.34427   3
  -5   9   3 3.94800 2.71036   3
  -5   9   3 7.12665 2.85738   1
  -4   9   3 29.7276 4.69435   3
  -4   9   3 22.3671 3.94225   1
  -3   9   3 0.16584 1.98813   3
  -3   9   3 -0.3378 1.71026   4
   3   9  -3 3.33816 2.01866   3
  -3   9   3 0.86557 2.21838   1
  -2   9   3 26.9862 4.11573   4
  -2   9   3 33.6096 4.76651   1
   2   9  -3 30.1018 4.52052   4
  -2   9   3 24.4227 4.09683   3
   2   9  -3 30.0719 4.38808   3
  -1   9   3 49.0207 4.62244   4
   1   9  -3 44.4391 5.00096   3
  -1   9   3 45.1852 5.01815   3
   1   9  -3 47.1404 4.69484   4
  -1   9   3 45.0119 5.34506   1
   0   9   3 -1.2430 1.81466   3
   0   9   3 -0.5747 1.73169   4
   0   9  -3 2.39832 2.17097   4
   0   9  -3 -3.6314 1.67084   3
   1   9   3 16.0609 3.21241   4
   1   9   3 17.6086 3.53054   3
  -1   9  -3 21.5898 3.89104   4
  -1   9  -3 12.7341 3.32757   3
  -1   9  -3 22.3969 4.15263   1
   2   9   3 24.2331 3.87665   4
   2   9   3 27.4947 4.05695   3
  -2   9  -3 21.6064 4.09911   1
  -2   9  -3 24.0918 4.40238   3
  -2   9  -3 28.6318 4.37286   4
  -3   9  -3 -1.2294 2.03703   3
   3   9   3 1.50061 2.04592   4
  -3   9  -3 -0.2610 2.08247   1
   4   9   3 29.8135 4.33047   4
  -4   9  -3 30.9416 4.62298   1
  -4   9  -3 39.3126 5.35439   3
  -5   9  -3 25.1791 4.32723   1
  -5   9  -3 29.4195 4.78657   3
  -6   9  -3 2.87026 2.63354   3
  -6   9  -3 -0.1967 2.03657   1
  -7   9  -3 21.4220 4.52363   3
  -7   9  -3 27.4157 4.60447   1
  -8   9  -3 13.3122 3.66588   1
  -8   9  -3 6.99163 3.45078   3
  -9   9  -3 5.10960 3.36003   3
  -9   9  -3 -1.8675 2.22316   1
  -5  10   3 1.90809 2.65315   3
  -5  10   3 2.26983 2.64358   1
  -4  10   3 -0.8339 2.55051   1
  -4  10   3 -0.1017 2.52541   3
  -3  10   3 18.2914 3.96430   3
  -3  10   3 18.8763 3.93904   1
  -2  10   3 7.50750 3.27469   3
   2  10  -3 8.94933 3.05679   3
  -1  10   3 9.87909 3.17746   3
   1  10  -3 9.90551 3.25303   3
   0  10   3 9.19467 3.31393   3
   0  10  -3 5.92473 3.04822   3
  -1  10  -3 4.38849 2.64418   3
  -2  10  -3 7.12593 3.02960   3
  -3  10  -3 15.1627 3.85102   1
  -3  10  -3 17.7188 4.24370   3
  -4  10  -3 11.2999 3.53752   1
  -4  10  -3 7.57837 3.19620   3
  -5  10  -3 0.19794 2.62922   1
  -5  10  -3 -1.0054 2.64756   3
 -20   0   4 30.2631 4.86204   1
 -19   0   4 17.3905 3.85738   1
 -18   0   4 67.4414 5.28590   1
 -12   0   4 263.154 7.34555   3
 -11   0   4 455.098 10.4802   3
 -11   0   4 432.160 14.0034   7
 -10   0   4 10.2336 2.13441   7
 -10   0   4 13.8577 1.73738   3
  10   0  -4 10.0025 2.01992   7
  10   0  -4 10.6293 2.07345   7
   9   0  -4 1329.82 33.2297   7
  -9   0   4 1388.49 34.1594   7
  -9   0   4 1390.89 26.0714   3
  -9   0   4 1413.16 33.5719   7
   9   0  -4 1430.45 34.1099   7
  -8   0   4 1244.33 30.1026   7
  -8   0   4 1257.51 30.6996   7
   8   0  -4 1248.32 29.9978   7
   8   0  -4 1254.12 30.4905   7
  -8   0   4 1248.73 23.4755   3
  -7   0   4 333.839 9.74159   7
  -7   0   4 331.348 10.1116   7
   7   0  -4 340.717 9.97360   7
   7   0  -4 324.166 9.58204   7
   7   0  -4 337.587 6.81726   2
   6   0  -4 1547.94 36.5210   7
  -6   0   4 1579.99 36.3379   7
  -6   0   4 1585.17 36.7103   7
  -5   0   4 484.003 12.4253   7
  -5   0   4 477.966 12.6048   7
   5   0  -4 481.270 12.5323   7
  -4   0   4 690.999 16.5939   7
  -4   0   4 685.054 16.7141   7
   4   0  -4 689.940 16.6579   7
  -2   0   4 1351.49 30.6818   7
   2   0  -4 1366.04 30.6199   7
  -1   0   4 998.475 22.9591   4
   0   0  -4 76.3707 2.39881   7
  -3   0  -4 1315.11 29.2647   7
   3   0   4 1277.50 29.2083   7
   3   0   4 1328.16 29.7624   7
  -3   0  -4 1312.71 22.6252   1
  -3   0  -4 1262.43 24.6456   6
   4   0   4 576.252 14.6332   7
  -4   0  -4 568.738 10.9230   1
  -4   0  -4 591.735 14.1057   7
  -4   0  -4 596.782 10.6055   3
   4   0   4 581.725 14.0418   7
  -4   0  -4 575.409 14.4255   7
  -5   0  -4 4373.56 99.2004   7
  -5   0  -4 4429.32 75.4348   3
  -5   0  -4 4260.86 100.983   7
   5   0   4 4276.26 97.2002   7
   5   0   4 4173.53 96.3700   7
  -6   0  -4 134.594 3.23931   3
   6   0   4 134.100 4.71059   7
  -6   0  -4 134.848 5.13816   7
   6   0   4 140.033 5.32708   7
  -6   0  -4 137.125 3.45379   2
  -6   0  -4 136.441 4.79572   7
   7   0   4 61.1438 3.54496   7
  -7   0  -4 63.1158 3.25724   7
  -7   0  -4 63.9941 3.48366   7
  -7   0  -4 63.2192 2.00754   2
  -7   0  -4 62.3987 2.01599   3
  -8   0  -4 2259.90 53.0011   7
   8   0   4 2258.05 53.2890   7
  -8   0  -4 2266.93 39.4765   3
  -8   0  -4 2303.66 42.0085   2
  -8   0  -4 2339.09 52.3011   7
  -9   0  -4 70.9913 4.17215   7
  -9   0  -4 69.6649 3.90421   7
  -9   0  -4 71.9196 2.39539   3
   9   0   4 67.4928 4.26662   7
 -10   0  -4 11.1295 1.72439   1
 -10   0  -4 14.6601 2.43806   7
  10   0   4 9.26249 1.91291   7
 -11   0  -4 748.123 16.3159   1
 -11   0  -4 774.995 15.4682   5
 -11   0  -4 760.855 21.1865   7
 -12   0  -4 2.88461 1.48160   1
 -13   0  -4 32.4747 3.28488   6
 -13   0  -4 37.0037 3.22262   1
 -14   0  -4 98.0843 5.23174   1
 -14   0  -4 101.108 5.59956   6
 -15   0  -4 35.2836 4.25187   6
 -15   0  -4 32.5998 3.67859   1
 -16   0  -4 4.19128 2.07089   1
 -17   0  -4 46.6104 4.95318   1
 -18   0  -4 18.6353 3.46119   1
 -19   0  -4 18.0757 3.74003   1
 -20  -1   4 2.27016 2.25089   1
 -20   1   4 3.73104 2.70639   1
 -19   1   4 0.62456 2.28016   1
 -18   1   4 39.9837 5.17429   1
 -17   1   4 25.2266 4.14450   1
 -16   1   4 0.97470 1.90755   1
 -15   1   4 74.1680 4.98257   1
 -15   1   4 70.7338 5.10808   6
 -14   1   4 106.294 5.36251   1
 -14   1   4 116.336 6.06946   6
 -13   1   4 1.48020 1.34755   1
 -13   1   4 -0.0327 1.08921   3
 -12   1   4 78.6199 5.44125   7
 -12   1   4 85.7305 4.03705   3
 -11  -1   4 170.783 5.35150   3
 -11   1   4 192.845 6.13279   3
 -11   1   4 182.879 7.67184   7
  10  -1  -4 3.80350 1.43426   7
  10  -1  -4 5.23026 1.56755   7
 -10  -1   4 1.95113 1.19976   7
 -10   1   4 6.75170 1.45967   3
 -10   1   4 5.42545 1.69987   7
  10   1  -4 3.26313 1.53924   7
 -10   1   4 6.41075 1.56398   7
  -9  -1   4 104.566 5.32184   7
  -9  -1   4 110.306 5.19773   7
   9  -1  -4 98.4989 4.84585   7
   9  -1  -4 102.295 5.04416   7
   9   1  -4 107.609 4.97821   7
  -9   1   4 110.195 4.14881   3
  -9   1   4 102.632 4.97579   7
  -9   1   4 99.2750 4.94448   7
   9   1  -4 111.656 5.19861   7
  -8  -1   4 821.481 21.2643   7
   8  -1  -4 877.125 21.2773   7
   8  -1  -4 853.986 21.5569   7
  -8  -1   4 845.587 22.0358   7
   8   1  -4 855.880 21.6805   7
  -8   1   4 831.790 21.5130   7
  -8   1   4 820.963 16.9588   3
  -8   1   4 862.120 21.2245   7
   8   1  -4 837.558 21.0678   7
   8   1  -4 838.853 16.1737   2
  -7  -1   4 218.169 7.20545   7
   7  -1  -4 218.241 7.22516   7
   7  -1  -4 207.377 6.93267   7
   7   1  -4 211.859 7.17131   7
  -7   1   4 223.514 7.05453   7
  -7   1   4 208.567 7.06937   7
   7   1  -4 205.523 6.84215   7
  -7   1   4 212.120 5.89966   3
   7   1  -4 206.567 4.84073   2
   6  -1  -4 554.594 14.7428   7
   6  -1  -4 580.322 15.0849   7
  -6  -1   4 585.695 14.9486   7
  -6   1   4 574.741 14.8181   7
  -6   1   4 558.764 12.0556   3
   6   1  -4 609.841 14.8522   7
  -6   1   4 570.815 15.0055   7
   6   1  -4 587.516 15.0379   7
   6   1  -4 608.278 11.6096   2
  -5  -1   4 2639.92 58.9139   7
  -5  -1   4 2565.93 59.1971   7
   5  -1  -4 2755.09 61.1288   7
   5  -1  -4 2650.14 58.8969   7
  -5   1   4 2631.33 46.2373   3
   5   1  -4 2642.28 60.8074   7
   5   1  -4 2658.38 60.1196   7
  -5   1   4 2585.14 58.9354   7
   5   1  -4 2652.33 48.6921   2
  -5   1   4 2542.35 60.2069   7
  -4  -1   4 91.6365 3.65844   7
  -4  -1   4 85.3602 3.49188   7
   4  -1  -4 97.0171 3.60872   7
   4  -1  -4 98.1654 3.69684   7
  -4   1   4 102.030 3.62672   7
  -4   1   4 97.3208 3.59029   7
  -4   1   4 100.721 3.26924   3
   4   1  -4 87.1412 3.42097   7
   4   1  -4 88.3679 2.76143   2
   4   1  -4 88.0256 3.49297   7
   3  -1  -4 1530.90 34.0393   7
  -3  -1   4 1503.46 34.0442   7
   3  -1  -4 1448.09 33.9991   7
  -3  -1   4 1546.89 33.9406   7
  -3   1   4 1522.78 26.9591   3
  -3   1   4 1488.09 33.9415   7
   3   1  -4 1548.05 28.3892   2
   3   1  -4 1508.03 33.7800   7
   3   1  -4 1412.12 34.0932   4
   3   1  -4 1549.57 33.9470   7
  -3   1   4 1511.89 35.0221   7
   2  -1  -4 89.3491 2.84691   7
   2  -1  -4 77.8806 2.75294   7
  -2  -1   4 76.2863 2.67094   7
  -2  -1   4 75.0197 2.66600   7
  -2  -1   4 77.4472 2.73279   7
   2   1  -4 76.6986 2.56182   7
  -2   1   4 82.1893 2.69390   7
   2   1  -4 75.4321 2.44468   2
  -2   1   4 79.4241 2.07296   1
   2   1  -4 68.8901 2.49474   4
   2   1  -4 75.5115 2.53750   7
  -2   1   4 78.1924 2.20386   6
  -2   1   4 84.3801 2.74592   7
   1  -1  -4 31.2987 1.50247   7
  -1  -1   4 31.9884 1.51646   7
  -1  -1   4 30.8829 1.33555   7
   1  -1  -4 25.9759 1.37610   7
  -1   1   4 25.3663 0.96499   1
  -1   1   4 22.2228 0.91973   4
  -1   1   4 24.6599 1.33092   7
   1   1  -4 30.7659 1.22155   7
  -1   1   4 26.6711 1.01980   6
   0  -1   4 48.8071 1.61569   7
   0  -1  -4 50.0144 1.96479   7
   0  -1  -4 51.5785 1.27310   6
   0  -1  -4 47.3667 1.84876   7
   0  -1   4 52.7898 1.83556   7
   0  -1   4 50.0816 1.77192   6
   0   1   4 55.9691 1.54448   4
   0   1  -4 60.9068 1.99501   4
   0   1  -4 49.3069 1.51099   7
   0   1   4 50.0911 1.27160   6
   0   1   4 51.7556 1.96888   7
  -1  -1  -4 1735.62 42.0457   7
   1  -1   4 1807.77 41.1193   7
   1  -1   4 1780.31 33.7962   6
   1  -1   4 1787.28 42.0013   7
  -1  -1  -4 1829.53 43.0112   7
  -1   1  -4 1776.06 30.7523   5
  -1   1  -4 1820.51 33.6899   2
  -1   1  -4 1823.20 40.6893   7
  -1   1  -4 1796.41 43.0678   4
   1   1   4 1841.12 40.1508   7
   2  -1   4 103.577 3.00525   6
  -2  -1  -4 101.816 3.54668   7
   2  -1   4 105.010 3.19877   7
   2  -1   4 105.647 3.02180   7
  -2  -1  -4 106.038 3.30992   7
   2   1   4 100.183 3.55875   7
  -2   1  -4 104.547 3.08229   5
  -2   1  -4 108.471 3.03235   2
  -2   1  -4 108.116 2.93361   7
  -2   1  -4 103.875 3.00062   7
  -2   1  -4 103.623 2.81050   1
  -2   1  -4 108.208 2.95028   3
   2   1   4 100.489 3.23823   7
  -2   1  -4 108.838 3.08416   6
  -3  -1  -4 378.009 9.73551   7
   3  -1   4 395.224 9.83396   7
   3  -1   4 384.564 8.54575   6
   3  -1   4 391.923 9.46023   7
  -3  -1  -4 385.256 10.2422   7
  -3   1  -4 401.371 7.99692   3
  -3   1  -4 394.488 7.91967   1
  -3   1  -4 397.189 8.07277   5
  -3   1  -4 382.004 8.59492   6
  -3   1  -4 404.275 8.24848   2
   3   1   4 381.655 10.2343   7
  -3   1  -4 388.218 9.52692   7
   3   1   4 386.565 9.73374   7
  -3   1  -4 399.864 9.40632   7
  -4  -1  -4 687.841 16.6851   7
   4  -1   4 692.809 16.3118   7
   4  -1   4 706.093 16.8500   7
   4  -1   4 686.399 14.3731   6
  -4   1  -4 725.683 13.7557   2
  -4   1  -4 684.887 16.4598   7
  -4   1  -4 697.680 13.1593   3
   4   1   4 690.496 16.5617   7
  -4   1  -4 685.969 13.2246   1
  -4   1  -4 699.758 16.2450   7
  -4   1  -4 695.443 14.4731   6
   4   1   4 691.649 17.2282   7
  -4   1  -4 689.371 13.1856   5
   5  -1   4 26.3660 1.74852   7
   5  -1   4 23.4999 1.86025   7
  -5  -1  -4 23.3591 1.80720   7
   5   1   4 24.0670 2.04198   7
  -5   1  -4 26.8805 1.70652   7
   5   1   4 23.5318 1.70437   7
  -5   1  -4 23.8840 1.71853   6
  -5   1  -4 26.8331 1.84702   5
  -5   1  -4 23.4350 1.55600   1
  -5   1  -4 25.8838 1.49672   3
  -5   1  -4 29.0829 1.43235   2
  -5   1  -4 25.1740 1.68544   7
   6  -1   4 1586.60 37.4000   7
  -6  -1  -4 1610.96 37.8713   7
  -6  -1  -4 1603.01 36.9743   7
   6  -1   4 1624.14 36.7108   7
  -6   1  -4 1603.37 29.0735   1
  -6   1  -4 1644.32 30.1330   2
   6   1   4 1584.96 37.7389   7
  -6   1  -4 1592.04 31.7157   6
  -6   1  -4 1584.81 36.9241   7
  -6   1  -4 1602.29 36.5340   7
   6   1   4 1606.67 36.8485   7
  -6   1  -4 1605.70 28.3992   5
  -6   1  -4 1622.19 28.6908   3
  -7  -1  -4 1254.84 29.6227   7
  -7  -1  -4 1254.58 30.5204   7
   7  -1   4 1253.75 29.3325   7
   7  -1   4 1263.31 30.1782   7
  -7   1  -4 1267.43 22.9368   3
   7   1   4 1276.16 30.4289   7
   7   1   4 1275.18 29.4800   7
  -7   1  -4 1235.25 23.4154   1
  -7   1  -4 1250.92 23.6081   2
  -7   1  -4 1196.06 29.5196   7
  -7   1  -4 1228.59 22.6946   5
  -7   1  -4 1230.58 29.0890   7
  -7   1  -4 1236.67 25.5480   6
  -8  -1  -4 11.4342 1.87963   7
   8  -1   4 18.8105 2.12280   7
   8  -1   4 19.4736 2.47476   7
  -8  -1  -4 12.2695 1.76132   7
  -8   1  -4 12.0194 1.62893   1
  -8   1  -4 11.4779 1.60257   7
   8   1   4 16.8177 1.99018   7
  -8   1  -4 15.7016 1.93511   7
   8   1   4 14.9065 2.20563   7
  -8   1  -4 19.5044 2.07502   5
  -8   1  -4 19.2313 2.26548   6
  -8   1  -4 18.5746 1.17334   2
  -8   1  -4 14.4303 1.55428   3
  -9  -1  -4 639.677 16.9097   7
   9  -1   4 621.751 16.3889   7
   9  -1   4 636.269 17.4658   7
  -9  -1  -4 611.122 17.6278   7
  -9   1  -4 608.893 12.6360   5
   9   1   4 619.724 17.5919   7
  -9   1  -4 598.307 13.4771   1
   9   1   4 615.341 16.5011   7
  -9   1  -4 629.656 12.7440   3
  -9   1  -4 635.504 16.3796   7
  -9   1  -4 646.910 14.9571   6
  -9   1  -4 601.983 16.6675   7
 -10  -1  -4 410.262 13.2864   7
  10  -1   4 404.466 12.9359   7
 -10   1  -4 394.349 9.26200   5
 -10   1  -4 413.588 10.2722   1
 -10   1  -4 419.200 11.2067   6
 -10   1  -4 404.308 12.2687   7
 -10   1  -4 405.325 12.6665   7
 -10   1  -4 404.304 9.24150   3
 -11   1  -4 4.21195 1.64342   6
 -11   1  -4 2.97913 1.06948   3
 -11   1  -4 3.79747 1.43171   1
 -11   1  -4 6.22873 1.77495   5
 -12   1  -4 292.390 9.63226   6
 -12   1  -4 287.106 8.68698   1
 -13   1  -4 34.5272 3.93560   6
 -13   1  -4 28.0578 3.18994   1
 -14   1  -4 13.8818 2.76144   6
 -14   1  -4 20.0135 3.11801   1
 -15   1  -4 98.5528 5.51952   1
 -16  -1  -4 21.8375 3.19254   1
 -16   1  -4 27.0844 3.73049   1
 -17  -1  -4 0.93287 1.82932   1
 -17   1  -4 1.03227 2.12573   1
 -18  -1  -4 44.0724 5.03962   1
 -18   1  -4 48.3993 5.36902   1
 -19  -1  -4 10.2952 3.16176   1
 -19   1  -4 13.1476 3.41836   1
 -19   2   4 65.6449 5.99528   1
 -18   2   4 -2.1411 2.08210   1
 -17   2   4 2.23917 2.13672   1
 -16   2   4 156.242 7.20269   1
 -15   2   4 14.4893 2.83345   1
 -14   2   4 3.41958 1.76456   1
 -14   2   4 2.19725 1.69174   6
 -14   2   4 1.80734 1.63001   3
 -13   2   4 275.217 8.69907   3
 -13   2   4 273.207 9.62364   6
 -13   2   4 291.105 9.25784   1
 -12   2   4 18.0666 2.69567   1
 -12   2   4 19.4087 2.61109   3
 -12   2   4 21.4102 2.95731   6
 -11   2   4 7.29334 1.93349   1
 -11   2   4 6.72921 1.76545   3
 -11   2   4 7.42320 1.91786   6
  10  -2  -4 912.149 23.8456   7
  10   2  -4 919.819 23.1212   7
 -10   2   4 895.323 23.0887   7
 -10   2   4 896.979 20.5661   6
 -10   2   4 907.975 19.0736   3
 -10   2   4 895.472 19.0707   1
  -9  -2   4 15.8027 2.09415   7
   9  -2  -4 17.8562 2.39724   7
   9  -2  -4 20.9240 2.43570   7
  -9  -2   4 21.8215 2.54600   7
  -9   2   4 24.6548 2.44247   6
   9   2  -4 25.0399 2.49607   7
  -9   2   4 21.0467 2.25884   7
  -9   2   4 30.9988 2.42409   1
   9   2  -4 23.9238 2.58642   7
  -9   2   4 24.2205 2.55302   3
  -9   2   4 21.2649 2.22188   7
  -8  -2   4 35.5876 3.07307   7
  -8  -2   4 40.6328 3.14844   7
   8  -2  -4 37.6718 2.87089   7
   8  -2  -4 34.9628 2.88990   7
  -8   2   4 37.3121 2.59810   3
   8   2  -4 37.6897 2.73941   7
   8   2  -4 40.4499 2.89061   7
  -8   2   4 34.8406 2.41591   1
  -8   2   4 38.7260 2.65812   7
  -8   2   4 34.8764 2.58689   7
  -8   2   4 37.1259 2.62551   6
   7  -2  -4 1727.55 39.7969   7
   7  -2  -4 1720.58 39.5086   7
   7  -2  -4 1691.23 39.4804   7
  -7  -2   4 1709.87 40.3264   7
  -7  -2   4 1680.61 39.4522   7
  -7   2   4 1714.97 39.2962   7
   7   2  -4 1754.09 32.4119   2
  -7   2   4 1722.03 31.3600   1
   7   2  -4 1709.70 39.6877   7
   7   2  -4 1685.24 39.2115   7
  -7   2   4 1688.71 31.6153   3
  -7   2   4 1622.29 33.8547   6
  -7   2   4 1687.19 39.1124   7
   6  -2  -4 483.677 12.6680   7
  -6  -2   4 458.797 13.0570   7
   6  -2  -4 514.301 13.0316   7
  -6  -2   4 474.903 12.6744   7
  -6   2   4 482.211 12.3544   7
  -6   2   4 474.489 10.8221   3
  -6   2   4 479.859 12.4911   7
   6   2  -4 473.728 12.3200   7
   6   2  -4 480.389 12.7348   7
  -6   2   4 475.514 11.2443   6
  -6   2   4 474.092 10.3834   1
   6   2  -4 497.656 10.3325   2
   6   2  -4 478.312 12.9551   4
   5  -2  -4 278.817 8.07874   7
   5  -2  -4 271.103 8.00800   7
  -5  -2   4 284.929 7.94960   7
  -5  -2   4 286.911 8.41042   7
  -5   2   4 275.551 7.08254   3
  -5   2   4 277.578 7.76633   7
  -5   2   4 280.429 7.63436   7
  -5   2   4 275.556 7.14659   6
   5   2  -4 300.292 8.19816   4
  -5   2   4 286.943 6.71011   1
   5   2  -4 282.778 6.62169   2
   5   2  -4 285.628 7.94185   7
   5   2  -4 278.072 7.69322   7
  -4  -2   4 1621.88 37.2226   7
   4  -2  -4 1662.87 37.0303   7
   4  -2  -4 1641.36 37.0820   7
  -4  -2   4 1619.39 36.8431   7
  -4   2   4 1594.01 29.7680   3
  -4   2   4 1564.37 31.4863   6
   4   2  -4 1594.04 37.5909   4
  -4   2   4 1663.23 36.7086   7
  -4   2   4 1635.52 36.5262   7
  -4   2   4 1671.22 29.1520   1
   4   2  -4 1614.18 36.7291   7
   4   2  -4 1691.24 31.1642   2
   4   2  -4 1619.60 36.4732   7
   3  -2  -4 16.9074 1.31163   7
   3  -2  -4 21.5987 1.44837   7
   3  -2  -4 16.9870 1.23841   6
  -3  -2   4 18.1398 1.39751   7
  -3  -2   4 16.9257 1.35241   7
   3   2  -4 16.2732 1.06991   7
   3   2  -4 13.5341 1.27153   4
  -3   2   4 16.6878 1.06209   7
   3   2  -4 18.2129 1.16901   7
  -3   2   4 18.7965 1.30571   6
  -3   2   4 15.7540 1.13312   1
  -3   2   4 17.2164 1.45760   3
  -3   2   4 16.7549 1.13804   7
  -2  -2   4 447.478 10.8769   7
   2  -2  -4 441.924 11.0121   7
   2  -2  -4 445.806 10.9780   7
   2  -2  -4 459.343 9.58995   6
  -2  -2   4 452.778 10.7582   7
   2   2  -4 445.983 11.4119   4
  -2   2   4 451.930 9.59447   6
   2   2  -4 457.490 10.2759   7
   2   2  -4 452.187 9.78131   2
  -2   2   4 469.853 8.93378   1
   2   2  -4 445.361 10.2780   7
  -2   2   4 461.285 9.62638   3
  -2   2   4 449.768 10.7102   7
  -2   2   4 454.750 10.9285   4
  -2   2   4 463.365 10.7031   7
   1  -2  -4 410.342 9.90565   7
  -1  -2   4 402.726 9.38660   7
  -1  -2   4 384.001 9.10580   6
   1  -2  -4 409.230 8.51978   6
  -1  -2   4 406.688 9.40087   7
   1  -2  -4 412.707 9.87191   7
  -1   2   4 415.778 7.90369   1
   1   2  -4 393.298 10.2651   4
   1   2  -4 400.443 8.88770   2
  -1   2   4 402.650 9.80918   4
  -1   2   4 398.203 8.52509   6
   1   2  -4 407.349 8.64592   1
  -1   2   4 407.083 9.59025   7
   1   2  -4 408.829 8.48742   3
  -1   2   4 408.572 9.62594   7
  -1   2   4 417.087 8.54634   3
   0  -2  -4 467.189 10.9963   7
   0  -2  -4 455.404 11.1440   7
   0  -2   4 463.960 10.1795   6
   0  -2  -4 447.835 9.36506   6
   0   2   4 473.317 8.73184   1
   0   2  -4 452.548 9.43129   1
   0   2   4 467.667 10.9408   7
   0   2   4 470.474 9.29295   3
   0   2   4 473.585 10.8543   7
   0   2  -4 443.651 11.4942   4
   0   2   4 463.692 9.46006   6
   0   2  -4 468.294 9.94546   2
   0   2   4 433.449 10.9887   4
   0   2  -4 457.410 9.43890   3
   1  -2   4 2778.73 52.4280   6
  -1  -2  -4 2775.35 63.8318   7
  -1  -2  -4 2822.63 51.6804   6
  -1  -2  -4 2755.56 64.7598   7
  -1   2  -4 2781.82 53.0473   2
   1   2   4 2856.93 48.7331   3
  -1   2  -4 2883.83 48.4938   3
  -1   2  -4 2734.64 54.0902   6
   1   2   4 2638.38 65.6478   4
   1   2   4 2798.15 62.6727   7
   1   2   4 2810.68 64.8213   7
   1   2   4 2817.53 49.4994   1
  -1   2  -4 2730.59 48.1349   1
  -2  -2  -4 -1.1285 0.36132   7
  -2  -2  -4 -1.0236 0.43658   7
   2  -2   4 -0.6907 0.48310   6
   2  -2   4 -0.0360 0.33920   7
   2  -2   4 -0.5554 0.28652   7
   2   2   4 -0.7565 0.40209   7
   2   2   4 0.17629 0.47389   3
  -2   2  -4 -0.7448 0.57205   3
  -2   2  -4 1.06971 0.76855   2
  -2   2  -4 -0.0272 0.59650   1
   2   2   4 -0.5722 0.42323   7
   2   2   4 -0.1590 0.51275   4
  -2   2  -4 -0.0667 0.60535   6
  -2   2  -4 -0.7547 0.54865   4
   3  -2   4 2426.04 55.5680   7
  -3  -2  -4 2508.66 55.0136   7
  -3  -2  -4 2436.84 56.2028   7
   3  -2   4 2488.06 55.9135   7
  -3   2  -4 2388.23 42.7140   1
   3   2   4 2432.19 54.6843   7
   3   2   4 2379.11 57.2329   7
  -3   2  -4 2417.24 46.5696   6
  -3   2  -4 2488.67 41.9400   5
  -3   2  -4 2476.82 45.8343   2
   3   2   4 2489.34 43.0289   3
  -3   2  -4 2374.08 42.8878   3
  -4  -2  -4 1659.92 38.3043   7
   4  -2   4 1618.80 37.6330   7
   4  -2   4 1622.25 37.1447   7
  -4  -2  -4 1656.57 37.4807   7
  -4   2  -4 1665.76 29.7832   1
  -4   2  -4 1718.41 31.5799   2
   4   2   4 1619.05 37.2831   7
  -4   2  -4 1683.03 29.1306   5
  -4   2  -4 1639.33 29.8691   3
  -4   2  -4 1629.59 32.4137   6
   4   2   4 1658.02 38.0208   7
  -5  -2  -4 149.377 5.69315   7
  -5  -2  -4 148.074 5.07864   7
   5  -2   4 149.137 4.61910   7
   5  -2   4 146.471 4.95601   7
  -5   2  -4 145.450 4.82157   6
   5   2   4 146.912 4.88851   7
  -5   2  -4 142.125 4.41865   1
  -5   2  -4 148.967 4.17275   7
  -5   2  -4 150.205 4.57209   3
  -5   2  -4 157.956 4.43432   5
  -5   2  -4 154.422 4.25251   7
  -5   2  -4 147.106 4.12620   2
   5   2   4 149.113 5.48407   7
   6  -2   4 878.676 21.5022   7
  -6  -2  -4 885.418 21.4082   7
   6  -2   4 868.754 20.8606   7
  -6  -2  -4 893.966 22.4477   7
  -6   2  -4 870.335 18.8440   6
  -6   2  -4 896.237 16.7183   5
  -6   2  -4 883.691 20.4475   7
   6   2   4 877.744 21.1370   7
  -6   2  -4 860.987 17.2370   3
  -6   2  -4 894.294 20.5239   7
  -6   2  -4 866.599 17.4957   2
   6   2   4 888.280 22.0734   7
  -6   2  -4 864.150 17.2994   1
   7  -2   4 1155.46 27.9152   7
   7  -2   4 1150.68 27.1091   7
  -7  -2  -4 1160.84 27.6844   7
   7   2   4 1145.45 27.3726   7
  -7   2  -4 1185.82 21.3599   5
  -7   2  -4 1135.45 22.1026   3
  -7   2  -4 1124.09 26.7430   7
   7   2   4 1123.49 28.2798   7
  -7   2  -4 1120.51 24.0472   6
  -7   2  -4 1153.11 26.6839   7
  -7   2  -4 1163.71 22.3171   1
  -7   2  -4 1195.23 22.5012   2
   8  -2   4 94.7162 4.26086   7
   8  -2   4 96.0183 4.65861   7
  -8  -2  -4 88.5987 4.52930   7
  -8   2  -4 102.789 3.83912   5
  -8   2  -4 93.1530 3.74784   3
  -8   2  -4 103.859 4.13535   1
  -8   2  -4 96.4857 3.92396   7
   8   2   4 90.5898 4.27323   7
  -8   2  -4 99.0000 4.05340   7
  -8   2  -4 99.0039 4.40823   6
   8   2   4 98.9869 5.00454   7
   9  -2   4 364.739 11.4523   7
   9  -2   4 352.192 10.5736   7
  -9  -2  -4 362.591 12.2144   7
  -9  -2  -4 363.214 11.1959   7
  -9   2  -4 355.378 8.46210   5
  -9   2  -4 364.442 10.1384   6
  -9   2  -4 363.997 10.3054   7
  -9   2  -4 363.581 9.01405   3
   9   2   4 360.384 10.7375   7
  -9   2  -4 361.564 9.38508   1
  10  -2   4 690.007 19.0942   7
 -10   2  -4 666.923 16.5094   6
 -10   2  -4 705.972 13.9810   5
 -10   2  -4 655.088 15.1769   1
 -10   2  -4 684.759 14.7419   3
 -10   2  -4 683.574 17.5850   7
  10   2   4 668.532 18.3916   7
  11  -2   4 11.5675 2.37693   7
 -11   2  -4 8.22796 1.93966   6
 -11   2  -4 9.18229 1.91999   1
 -11   2  -4 8.36257 1.71448   3
 -12   2  -4 121.100 5.97286   6
 -12   2  -4 115.679 4.76614   3
 -12   2  -4 126.299 5.58003   1
 -13   2  -4 34.7484 3.65378   1
 -13   2  -4 32.6189 3.79790   6
 -14   2  -4 65.7539 4.87949   6
 -14   2  -4 66.9186 4.67632   1
 -15   2  -4 35.8255 4.26555   1
 -16   2  -4 4.34046 2.37138   1
 -17   2  -4 42.8952 4.96694   1
 -18  -2  -4 -0.2765 1.84656   1
 -18   2  -4 1.33228 2.19714   1
 -19  -2  -4 -2.0563 1.94878   1
 -19   2  -4 -2.3845 1.98566   1
 -19   3   4 4.65993 2.53999   1
 -18   3   4 5.63050 2.65127   1
 -17   3   4 24.1838 3.97849   1
 -16   3   4 5.62443 2.63898   1
 -15   3   4 27.8871 3.56417   3
 -15   3   4 34.2506 4.33206   1
 -14   3   4 69.0346 4.87275   1
 -14   3   4 80.8148 5.42178   6
 -14   3   4 75.9313 4.78299   3
 -13   3   4 0.02073 1.43500   1
 -13   3   4 2.14354 1.67574   3
 -13   3   4 0.27618 1.54921   6
 -12   3   4 105.063 5.18112   3
 -12   3   4 101.547 5.57083   6
 -12   3   4 103.028 5.31607   1
  11  -3  -4 28.1677 3.11145   7
 -11   3   4 28.1739 3.43226   6
 -11   3   4 25.4371 2.99173   1
 -11   3   4 22.8343 2.89019   3
  10  -3  -4 46.4454 3.63566   7
  10   3  -4 49.7677 3.73661   4
 -10   3   4 49.9729 3.36102   1
 -10   3   4 57.2802 3.75327   3
 -10   3   4 50.4090 3.53347   6
   9  -3  -4 416.759 12.2970   7
   9  -3  -4 425.181 12.6175   7
  -9  -3   4 420.448 12.5561   7
  -9   3   4 430.368 10.7128   1
  -9   3   4 419.552 10.8706   3
  -9   3   4 426.703 11.3033   7
   9   3  -4 413.704 12.4474   4
   9   3  -4 396.928 11.6334   7
  -9   3   4 400.492 11.2026   6
  -8  -3   4 7.10887 1.60255   7
   8  -3  -4 7.67114 1.40659   7
   8  -3  -4 15.2363 2.18100   7
  -8  -3   4 8.89417 1.86122   7
   8  -3  -4 12.2368 2.01697   7
  -8   3   4 13.7812 2.07972   3
   8   3  -4 10.9157 1.73058   7
   8   3  -4 10.9883 1.59974   7
  -8   3   4 13.5948 2.10054   6
  -8   3   4 11.8409 1.80930   1
   8   3  -4 11.3224 1.93288   4
  -8   3   4 13.6962 1.40325   7
   7  -3  -4 210.018 7.07430   7
   7  -3  -4 205.920 6.95776   7
  -7  -3   4 207.762 7.17196   7
  -7  -3   4 198.076 7.54715   7
  -7   3   4 211.207 6.72905   3
  -7   3   4 211.571 6.62818   6
  -7   3   4 217.110 6.29402   1
   7   3  -4 210.558 6.84991   7
   7   3  -4 212.127 7.28391   4
   7   3  -4 200.539 6.41013   7
  -7   3   4 212.572 5.96920   7
  -6  -3   4 979.661 24.4888   7
  -6  -3   4 1029.61 23.9928   7
   6  -3  -4 1003.70 23.9832   7
   6  -3  -4 975.763 23.8236   7
   6   3  -4 997.734 24.5297   4
   6   3  -4 986.959 23.5117   7
  -6   3   4 1017.04 21.1372   6
  -6   3   4 966.381 20.1502   3
  -6   3   4 969.957 19.4121   1
   6   3  -4 995.805 23.2008   7
  -6   3   4 979.365 22.5391   7
  -6   3   4 991.045 22.7430   7
  -5  -3   4 7.01169 1.34021   7
  -5  -3   4 6.91615 1.27042   7
   5  -3  -4 9.59350 1.34520   7
   5  -3  -4 7.61593 1.25465   7
  -5   3   4 7.65279 1.29971   1
   5   3  -4 6.73544 1.00772   7
  -5   3   4 8.93960 0.73371   7
  -5   3   4 8.59708 1.52347   3
   5   3  -4 7.81378 1.39005   4
  -5   3   4 9.60604 1.48375   6
   5   3  -4 6.59682 0.92190   7
   5   3  -4 4.95359 1.15751   2
   4  -3  -4 336.643 8.77320   7
  -4  -3   4 320.155 8.67979   7
  -4  -3   4 320.614 9.06293   7
   4  -3  -4 357.414 8.92307   7
   4   3  -4 316.317 8.02592   7
  -4   3   4 332.042 8.26841   6
   4   3  -4 331.765 8.04266   2
   4   3  -4 320.826 7.88455   7
  -4   3   4 329.325 8.36865   3
   4   3  -4 298.010 9.18736   4
  -4   3   4 329.305 7.69204   1
   3  -3  -4 2194.08 47.2406   7
   3  -3  -4 2109.09 47.0611   7
  -3  -3   4 2150.51 46.9582   7
  -3  -3   4 2121.04 47.2562   7
  -3   3   4 2090.33 40.5843   6
  -3   3   4 2102.93 37.4063   1
   3   3  -4 2085.27 48.5225   4
   3   3  -4 2053.36 40.4022   2
  -3   3   4 2107.23 38.2899   3
  -3   3   4 2103.98 49.2369   4
  -2  -3   4 159.510 4.56607   7
   2  -3  -4 163.052 4.70312   7
  -2  -3   4 160.779 4.40978   7
   2  -3  -4 168.615 4.80380   7
   2   3  -4 156.911 5.41951   4
   2   3  -4 166.422 4.67425   3
  -2   3   4 162.386 4.40021   1
  -2   3   4 155.581 4.89475   4
   2   3  -4 163.010 4.94939   2
  -2   3   4 170.714 4.80006   6
  -2   3   4 162.710 4.95508   3
   1  -3  -4 244.527 6.14386   6
   1  -3  -4 262.268 6.50405   7
  -1  -3   4 245.452 5.79354   7
   1  -3  -4 253.527 6.54726   7
   1   3  -4 230.545 6.34947   2
  -1   3   4 235.631 6.76119   4
  -1   3   4 244.237 6.21538   6
   1   3  -4 238.339 6.14321   3
  -1   3   4 251.667 5.78825   1
   1   3  -4 236.649 6.29958   1
   1   3  -4 233.589 7.15447   4
  -1   3   4 253.353 6.29894   3
   0  -3  -4 1712.59 33.2098   6
   0  -3  -4 1817.27 38.6799   7
   0  -3  -4 1728.12 38.8091   7
   0   3  -4 1706.13 31.4088   3
   0   3  -4 1724.88 40.0842   4
   0   3   4 1730.42 30.5911   1
   0   3   4 1740.14 31.1829   3
   0   3  -4 1680.57 31.4026   1
   0   3   4 1678.63 39.4754   4
   0   3  -4 1796.16 33.6750   2
  -1  -3  -4 0.97505 0.62986   7
  -1  -3  -4 1.44230 0.65190   6
  -1  -3  -4 2.35309 0.67884   7
  -1   3  -4 1.84578 0.99851   6
   1   3   4 1.45819 0.43061   7
  -1   3  -4 0.20454 0.83973   2
   1   3   4 1.63157 0.71600   1
  -1   3  -4 -0.3801 0.74298   4
   1   3   4 0.78448 0.64455   3
   1   3   4 0.49957 0.53131   4
   1   3   4 2.06242 0.47047   7
  -1   3  -4 0.45110 0.77050   3
  -1   3  -4 0.72384 0.79236   1
  -2  -3  -4 60.3412 2.52357   6
  -2  -3  -4 57.2104 2.75255   7
  -2  -3  -4 63.6353 2.48075   7
  -2   3  -4 54.6978 2.73095   3
   2   3   4 61.2279 2.33771   3
   2   3   4 54.6593 2.58415   4
  -2   3  -4 47.6875 2.54915   2
   2   3   4 61.8607 2.34723   7
  -2   3  -4 56.3485 2.68719   1
  -2   3  -4 57.0455 2.88507   6
   2   3   4 62.4417 2.23358   7
  -2   3  -4 52.9690 2.79069   4
  -3  -3  -4 572.223 14.7867   7
  -3  -3  -4 575.785 14.1211   7
   3  -3   4 588.307 13.1498   7
   3   3   4 583.228 11.2922   3
  -3   3  -4 600.255 12.4641   1
   3   3   4 577.489 14.1852   7
  -3   3  -4 571.504 12.3932   3
   3   3   4 580.927 14.6849   4
  -3   3  -4 584.656 12.6314   2
  -3   3  -4 570.091 14.9026   4
   3   3   4 550.550 13.7096   7
  -3   3  -4 577.219 13.2882   6
   4  -3   4 397.416 9.63511   7
  -4  -3  -4 393.916 10.3110   7
  -4  -3  -4 381.175 10.9985   7
   4  -3   4 382.009 9.36485   7
   4   3   4 378.128 10.5949   4
  -4   3  -4 398.219 9.91323   6
   4   3   4 384.299 9.87317   7
   4   3   4 393.019 7.84849   3
  -4   3  -4 389.136 9.15747   2
  -4   3  -4 374.424 9.03777   1
   4   3   4 379.134 10.3363   7
  -4   3  -4 388.619 9.31331   3
   5  -3   4 24.0158 1.71468   7
   5  -3   4 20.5307 1.60699   7
  -5  -3  -4 23.1430 2.31283   7
  -5  -3  -4 24.6271 2.08256   7
  -5   3  -4 21.3427 1.92306   2
   5   3   4 28.1742 1.26306   3
   5   3   4 25.5503 1.97232   4
  -5   3  -4 24.6434 1.97561   1
  -5   3  -4 22.5334 2.07960   6
   5   3   4 24.0770 2.07055   7
   5   3   4 25.9876 1.89366   7
  -5   3  -4 23.2028 2.04320   3
   6  -3   4 495.085 12.5868   7
   6  -3   4 496.428 13.0852   7
  -6  -3  -4 509.731 13.4821   7
  -6  -3  -4 496.762 14.3466   7
  -6   3  -4 502.309 11.6351   3
   6   3   4 498.679 12.9839   7
  -6   3  -4 506.010 12.4405   6
  -6   3  -4 509.988 11.5436   1
   6   3   4 504.918 13.6974   7
  -7  -3  -4 380.213 12.0738   7
   7  -3   4 386.509 11.0044   7
  -7  -3  -4 386.439 11.1358   7
   7  -3   4 379.626 10.4199   7
  -7   3  -4 372.476 9.55406   1
   7   3   4 386.720 11.4847   7
   7   3   4 380.554 10.6929   7
  -7   3  -4 393.581 10.4982   6
  -7   3  -4 393.827 9.76892   3
   8  -3   4 19.0939 2.11704   7
   8  -3   4 17.4387 2.18789   7
  -8  -3  -4 17.4439 2.25303   7
  -8  -3  -4 11.2280 2.01994   7
  -8   3  -4 16.5671 2.30115   6
  -8   3  -4 18.2850 2.35853   3
  -8   3  -4 17.4916 2.33933   1
   8   3   4 16.3563 2.39141   7
   8   3   4 11.8803 1.70326   7
   9  -3   4 120.328 5.09574   7
   9  -3   4 128.203 5.67561   7
  -9   3  -4 119.084 5.04212   1
  -9   3  -4 123.434 5.52140   6
   9   3   4 120.039 5.16221   7
  -9   3  -4 122.971 5.06089   3
  10  -3   4 277.028 9.65549   7
 -10   3  -4 286.076 9.23188   6
  10   3   4 255.658 8.79680   7
 -10   3  -4 265.976 8.29922   1
 -10   3  -4 267.312 8.06583   3
  11  -3   4 15.4045 2.63957   7
 -11   3  -4 12.9117 2.33549   1
 -11   3  -4 18.7503 2.66379   3
 -11   3  -4 19.7405 3.04752   6
 -12   3  -4 12.7457 2.47547   1
 -12   3  -4 14.7335 2.80611   6
 -12   3  -4 14.2252 2.41716   3
 -13   3  -4 134.649 5.87462   3
 -13   3  -4 140.074 6.94809   6
 -13   3  -4 139.612 6.56297   1
 -14   3  -4 36.6006 4.14587   1
 -15   3  -4 19.5664 3.53027   1
 -16   3  -4 44.3690 4.99090   1
 -17   3  -4 1.79490 2.09648   1
 -18   3  -4 1.21547 2.40512   1
 -19   3  -4 31.1021 4.82946   1
 -18   4   4 -0.8884 2.36661   1
 -17   4   4 8.15986 2.86277   1
 -16   4   4 6.40818 2.57259   3
 -16   4   4 14.5774 3.39939   1
 -15   4   4 29.2771 4.24274   1
  15   4  -4 30.7060 4.43158   4
 -15   4   4 23.4910 3.69311   3
 -14   4   4 25.8226 3.73934   3
 -14   4   4 31.3444 4.06426   1
  14   4  -4 31.8950 4.30789   4
  13   4  -4 4.55261 2.23099   4
 -13   4   4 6.43177 2.37176   1
 -13   4   4 9.73909 2.49960   3
 -13   4   4 7.84323 2.42732   6
 -12   4   4 31.9737 3.82692   1
 -12   4   4 31.7034 3.89443   3
 -12   4   4 29.5485 3.82721   6
  12   4  -4 29.4343 3.56136   4
  11  -4  -4 109.777 5.99703   7
  11   4  -4 120.881 6.19496   4
 -11   4   4 114.377 5.93691   6
 -11   4   4 119.985 5.87053   3
 -11   4   4 118.135 5.74087   1
  10  -4  -4 18.0219 2.64598   7
 -10   4   4 22.9362 3.01559   1
 -10   4   4 20.4924 3.07359   3
  10   4  -4 19.8835 2.88661   4
 -10   4   4 21.0937 2.89285   6
   9  -4  -4 103.901 5.08972   7
  -9  -4   4 98.2581 5.22407   7
  -9   4   4 98.6016 5.12102   3
   9   4  -4 100.262 4.82745   7
  -9   4   4 97.7479 4.65382   1
   9   4  -4 88.5166 4.90239   4
  -9   4   4 101.116 4.98479   6
  -8  -4   4 165.327 6.63876   7
   8  -4  -4 167.976 6.45924   7
   8  -4  -4 177.457 6.64313   7
  -8   4   4 164.773 6.30295   6
  -8   4   4 176.481 6.20454   1
   8   4  -4 177.931 6.98500   4
  -8   4   4 160.712 6.29813   3
   8   4  -4 161.745 5.80623   7
  -7  -4   4 37.9921 3.06119   7
  -7  -4   4 32.1809 2.97860   7
   7  -4  -4 36.3642 2.87749   7
   7  -4  -4 39.2891 2.77733   7
  -7   4   4 39.3844 2.87125   1
   7   4  -4 35.5261 2.26892   7
  -7   4   4 43.8328 3.17804   6
  -7   4   4 38.2478 3.02184   3
   7   4  -4 36.2905 2.87262   4
  -6  -4   4 99.8915 4.44423   7
   6  -4  -4 102.326 4.32345   7
   6  -4  -4 106.939 4.36670   7
  -6  -4   4 104.361 4.86398   7
   6   4  -4 94.9899 3.38116   7
   6   4  -4 88.0548 4.47901   4
  -6   4   4 106.389 4.50419   6
  -6   4   4 99.1421 4.16588   1
  -6   4   4 102.391 4.67708   3
  -5  -4   4 84.6906 3.69482   7
   5  -4  -4 78.3198 3.47886   7
   5  -4  -4 74.2095 3.41454   7
  -5  -4   4 80.6634 3.83545   7
  -5   4   4 74.0733 3.65156   6
  -5   4   4 78.5468 3.52100   1
  -5   4   4 77.1609 3.84798   3
   5   4  -4 77.7128 3.95874   4
   4  -4  -4 193.862 5.72130   7
   4  -4  -4 197.973 5.82946   7
  -4  -4   4 183.368 6.08599   7
  -4  -4   4 193.392 5.79912   7
  -4   4   4 181.657 5.59316   1
   4   4  -4 168.691 6.33131   4
  -4   4   4 182.796 6.13445   3
  -4   4   4 179.968 5.91369   6
   3  -4  -4 151.590 4.62563   7
  -3  -4   4 147.796 4.55057   7
   3  -4  -4 159.301 4.76838   7
  -3  -4   4 141.721 4.76158   7
  -3   4   4 145.579 4.71644   1
  -3   4   4 144.604 5.15052   4
   3   4  -4 133.858 5.40695   4
  -3   4   4 149.214 5.08800   6
   3   4  -4 143.837 4.76385   3
  -3   4   4 144.182 5.21510   3
   2  -4  -4 44.0284 2.09251   7
   2  -4  -4 40.4079 2.08939   7
  -2  -4   4 45.4331 1.85693   7
  -2  -4   4 41.7831 1.96141   7
  -2   4   4 44.3943 2.46107   1
   2   4  -4 43.9652 2.57828   3
  -2   4   4 44.0715 2.58100   6
  -2   4   4 40.5793 2.65127   3
  -2   4   4 44.0637 2.52189   4
   2   4  -4 45.8637 2.78943   4
   1  -4  -4 651.720 15.5222   7
   1  -4  -4 663.879 15.4960   7
  -1   4   4 641.418 16.3892   4
  -1   4   4 644.035 14.4428   6
   1   4  -4 636.605 16.9313   4
  -1   4   4 653.228 13.9738   3
   1   4  -4 663.820 13.9293   3
  -1   4   4 650.392 13.4230   1
   0  -4  -4 92.9142 3.41257   7
   0  -4  -4 92.4525 3.29748   7
   0   4   4 96.6627 3.88081   4
   0   4   4 93.3187 3.52885   1
   0   4  -4 93.3450 3.94585   1
   0   4   4 95.9538 3.74545   3
   0   4  -4 99.2133 3.96456   3
   0   4  -4 95.1296 4.19922   4
  -1  -4  -4 46.7126 2.45490   7
  -1  -4  -4 44.9435 2.22551   7
  -1   4  -4 46.3180 3.07476   6
   1   4   4 49.1684 2.67607   3
   1   4   4 52.2344 2.69477   4
  -1   4  -4 49.3023 2.95150   1
  -1   4  -4 48.9291 2.81926   3
   1   4   4 47.9002 2.49981   1
  -1   4  -4 50.9673 3.01901   4
  -2  -4  -4 758.399 18.6416   7
  -2  -4  -4 781.214 18.0745   7
   2   4   4 732.748 18.8449   4
  -2   4  -4 770.346 17.3477   6
  -2   4  -4 742.409 15.9681   1
  -2   4  -4 744.100 19.3333   4
   2   4   4 766.835 15.1875   3
  -2   4  -4 751.559 16.0381   3
  -3  -4  -4 14.3362 1.63242   7
  -3  -4  -4 17.5245 1.84606   7
   3   4   4 13.8847 1.69017   3
   3   4   4 13.7959 1.87080   4
  -3   4  -4 12.5513 1.99485   6
  -3   4  -4 12.3607 1.93729   3
   3   4   4 14.8852 1.05526   7
  -3   4  -4 17.3508 2.16392   1
  -3   4  -4 14.2193 2.06765   4
   3   4   4 13.9707 1.01656   7
  -4  -4  -4 2.58761 1.12119   7
   4  -4   4 2.35778 0.68925   7
  -4  -4  -4 3.95891 1.07087   7
  -4   4  -4 4.87457 1.39335   1
   4   4   4 2.84794 1.13449   4
   4   4   4 3.79781 0.84886   7
   4   4   4 2.64519 0.92110   3
  -4   4  -4 4.62556 1.46073   6
  -4   4  -4 2.57523 1.36504   3
  -5  -4  -4 455.335 12.0004   7
   5  -4   4 436.723 11.0553   7
   5  -4   4 457.392 10.8781   7
  -5  -4  -4 430.294 12.7706   7
  -5   4  -4 435.549 11.5707   6
   5   4   4 449.681 11.6279   7
   5   4   4 427.023 12.3771   4
   5   4   4 442.211 9.21889   3
  -5   4  -4 431.453 11.0289   3
  -5   4  -4 419.699 10.6961   1
   6  -4   4 1.59169 0.77075   7
   6  -4   4 1.85908 0.91688   7
  -6  -4  -4 1.26871 1.15286   7
  -6  -4  -4 0.99014 1.03396   7
   6   4   4 2.99948 1.17604   4
  -6   4  -4 1.51029 1.37342   6
  -6   4  -4 2.04814 1.41619   3
   6   4   4 1.43811 0.89367   7
  -6   4  -4 3.52149 1.36742   1
   7  -4   4 2.77815 1.02533   7
  -7  -4  -4 0.81058 1.08345   7
   7  -4   4 2.72718 1.10987   7
   7   4   4 3.01736 1.23025   4
  -7   4  -4 1.88648 1.43154   3
  -7   4  -4 5.62261 1.65027   6
   7   4   4 1.29328 0.96040   7
  -7   4  -4 4.90505 1.59048   1
   8  -4   4 227.031 7.32178   7
  -8  -4  -4 241.276 8.40519   7
   8  -4   4 224.135 7.78883   7
  -8   4  -4 234.984 7.66762   1
   8   4   4 232.581 8.31655   4
  -8   4  -4 225.389 7.65333   3
  -8   4  -4 229.817 8.05468   6
   9  -4   4 -0.1917 0.82681   7
   9  -4   4 -0.3332 1.01195   7
   9   4   4 -0.0930 1.00696   4
  -9   4  -4 1.91647 1.50610   1
  -9   4  -4 0.66619 1.24665   6
  -9   4  -4 1.24627 1.53498   3
  10  -4   4 16.4968 2.49418   7
 -10   4  -4 21.5020 3.17829   6
 -10   4  -4 20.0678 3.03572   3
  10   4   4 17.1252 2.76336   4
 -10   4  -4 18.7844 2.88234   1
 -11   4  -4 160.307 7.19086   6
  11   4   4 154.295 7.15014   4
 -11   4  -4 149.875 6.47782   1
 -11   4  -4 157.145 6.53456   3
 -12   4  -4 12.5659 2.63468   3
 -12   4  -4 11.3187 2.51963   1
 -12   4  -4 8.97326 2.65195   6
 -13   4  -4 9.30002 2.40759   3
 -13   4  -4 11.9335 2.79161   1
 -14   4  -4 36.9569 4.48297   1
 -14   4  -4 35.6419 4.07413   3
 -15   4  -4 0.24361 1.86940   1
 -16   4  -4 3.64400 2.51583   1
 -17   4  -4 4.43501 2.92074   1
 -18   4  -4 4.77622 2.94875   1
 -17   5   4 1.05988 2.05363   1
 -16   5   4 -0.6351 1.97922   3
 -16   5   4 -0.4585 2.21552   1
 -15   5   4 19.5126 3.79972   1
 -15   5   4 13.0299 3.26356   3
 -14   5   4 1.62011 2.08103   3
 -14   5   4 3.43452 2.04307   1
  14   5  -4 3.96477 2.29813   4
 -13   5   4 1.28109 2.06771   1
 -13   5   4 2.80409 2.03939   3
  13   5  -4 5.91639 2.43588   4
 -12   5   4 9.15258 2.57896   6
  12   5  -4 8.67893 2.47723   4
 -12   5   4 5.30703 2.13750   1
 -12   5   4 6.18506 2.36638   3
  11   5  -4 46.0963 4.04505   4
 -11   5   4 40.3489 3.97746   6
 -11   5   4 46.3523 4.26421   3
 -11   5   4 42.4661 3.68621   1
 -10   5   4 38.7900 4.28521   6
 -10   5   4 29.1583 3.56266   1
 -10   5   4 25.7617 3.55053   3
  10   5  -4 33.2463 3.49121   4
  -9  -5   4 -1.2471 1.43160   7
  -9   5   4 -0.0842 1.56269   3
  -9   5   4 0.35311 1.36170   6
  -9   5   4 2.57082 1.67992   1
   9   5  -4 0.39195 1.26878   4
   8  -5  -4 230.175 8.00358   7
  -8  -5   4 242.003 8.64586   7
   8   5  -4 234.819 8.94504   4
  -8   5   4 242.403 8.49808   3
  -8   5   4 219.865 8.16330   6
  -8   5   4 226.591 7.76448   1
   7  -5  -4 50.0791 3.25418   7
   7  -5  -4 56.4923 3.48422   7
  -7  -5   4 61.5139 3.89465   7
  -7   5   4 59.1486 4.00691   3
  -7   5   4 64.6896 4.04871   6
   7   5  -4 54.0047 3.85158   4
  -7   5   4 57.2125 3.62021   1
   6  -5  -4 28.2688 2.37881   7
  -6  -5   4 23.2617 2.54519   7
   6  -5  -4 25.6104 2.25955   7
  -6  -5   4 22.9062 2.60516   7
   6   5  -4 23.3738 2.74034   4
  -6   5   4 29.1841 2.87112   6
  -6   5   4 20.7176 2.82788   3
  -6   5   4 24.6228 2.73597   1
  -5  -5   4 442.579 12.8055   7
   5  -5  -4 452.335 11.9946   7
   5  -5  -4 463.423 12.1580   7
  -5  -5   4 456.076 12.2720   7
  -5   5   4 442.622 11.1913   1
   5   5  -4 462.630 13.6535   4
  -5   5   4 443.383 11.8924   3
  -5   5   4 446.867 12.0433   6
   4  -5  -4 140.234 4.98157   7
   4  -5  -4 145.810 4.91100   7
  -4  -5   4 149.282 5.07499   7
  -4  -5   4 151.261 5.48782   7
   4   5  -4 147.046 6.14747   4
  -4   5   4 140.531 5.66838   3
  -4   5   4 148.292 5.72478   6
  -4   5   4 143.335 5.29784   1
   3  -5  -4 17.9095 1.52747   7
   3  -5  -4 14.9840 1.62389   7
  -3  -5   4 15.6636 1.69577   7
  -3  -5   4 17.3974 1.69813   7
  -3   5   4 17.5558 2.22893   4
   3   5  -4 16.5833 2.22350   3
  -3   5   4 15.9969 2.25623   6
   3   5  -4 17.4958 2.38926   4
  -3   5   4 14.6974 2.25694   3
  -3   5   4 18.8416 2.35429   1
  -2  -5   4 424.046 10.8618   7
  -2  -5   4 436.298 10.5738   7
   2  -5  -4 459.231 11.1894   7
   2  -5  -4 438.478 11.0621   7
  -2   5   4 436.965 11.3314   6
  -2   5   4 437.689 10.5545   1
  -2   5   4 427.629 12.1797   4
   2   5  -4 421.903 12.6672   4
   2   5  -4 435.274 10.7050   3
  -2   5   4 435.857 11.0344   3
   1  -5  -4 87.6732 3.40142   7
   1  -5  -4 93.4587 3.48476   7
   1   5  -4 94.0900 4.27142   3
   1   5  -4 89.1283 4.47794   4
  -1   5   4 92.9422 3.96461   1
  -1   5   4 86.5498 4.08596   4
  -1   5   4 90.6821 4.21809   3
   1   5  -4 95.2438 4.54243   1
   0  -5  -4 18.0100 1.63150   7
   0  -5  -4 17.3900 1.60883   7
   0   5  -4 18.8831 2.47832   1
   0   5  -4 14.8325 2.11239   3
   0   5   4 21.5957 2.39840   1
   0   5   4 21.4232 2.48887   3
   0   5   4 16.5678 1.98587   4
   0   5  -4 17.5712 2.13111   4
  -1  -5  -4 345.139 9.62525   7
  -1  -5  -4 364.806 9.26019   7
   1   5   4 331.596 10.1626   4
   1   5   4 349.077 8.96564   3
  -1   5  -4 347.381 9.54582   3
  -1   5  -4 343.788 10.7249   4
  -1   5  -4 330.203 9.41544   1
   1   5   4 344.850 8.84737   1
  -2  -5  -4 92.2815 3.69695   7
  -2  -5  -4 94.8983 4.10724   7
  -2   5  -4 86.3532 4.30081   3
  -2   5  -4 102.950 4.95747   6
   2   5   4 89.0336 4.25869   4
  -2   5  -4 94.5483 4.62156   1
   2   5   4 98.2913 4.07921   3
  -2   5  -4 92.0084 4.59145   4
  -3  -5  -4 -0.0876 0.81932   7
  -3  -5  -4 -0.5241 0.76286   7
  -3   5  -4 0.55263 1.24896   4
  -3   5  -4 -0.1619 1.20620   1
  -3   5  -4 0.00009 1.11061   3
  -3   5  -4 -0.3685 1.12055   6
   3   5   4 0.77023 1.11747   4
   3   5   4 1.69291 1.04761   3
  -4  -5  -4 151.672 5.27385   7
  -4  -5  -4 130.759 5.63948   7
   4   5   4 142.110 4.73444   3
   4   5   4 132.809 5.60271   4
  -4   5  -4 141.459 5.79041   3
  -4   5  -4 139.796 5.95300   6
  -4   5  -4 134.702 5.50419   1
  -5  -5  -4 7.33242 1.71954   7
   5  -5   4 6.91409 1.09911   7
   5  -5   4 6.62721 0.97549   7
  -5  -5  -4 7.77581 1.60610   7
  -5   5  -4 9.93116 2.19333   6
   5   5   4 7.53829 1.47467   3
   5   5   4 9.06918 1.97539   4
  -5   5  -4 9.95914 2.20759   3
  -5   5  -4 7.48029 2.03197   1
   6  -5   4 49.2062 2.56198   7
  -6  -5  -4 47.1025 3.30865   7
  -6   5  -4 49.9739 3.85643   6
   6   5   4 47.2941 3.47722   4
  -6   5  -4 51.1052 3.56433   1
  -6   5  -4 50.8119 3.78242   3
  -7  -5  -4 59.4450 3.78342   7
   7  -5   4 52.9142 2.99985   7
  -7   5  -4 58.8706 3.86395   1
  -7   5  -4 58.6972 4.22331   3
   7   5   4 61.1595 3.96363   4
  -7   5  -4 63.0493 4.31630   6
   8  -5   4 0.52867 1.04188   7
  -8   5  -4 3.24194 1.65588   6
  -8   5  -4 3.45089 1.63472   1
   8   5   4 4.51575 1.77292   4
  -8   5  -4 3.85603 1.69992   3
  -9   5  -4 77.5999 4.96331   6
  -9   5  -4 81.7969 4.87435   3
  -9   5  -4 75.0217 4.58531   1
   9   5   4 76.4571 4.86112   4
 -10   5  -4 5.02648 2.14450   1
  10   5   4 7.65426 2.23350   4
 -10   5  -4 3.42891 2.20917   3
 -10   5  -4 5.71644 2.21436   6
 -11   5  -4 26.4422 3.72681   1
 -11   5  -4 25.6533 3.88595   6
 -11   5  -4 24.2185 3.63983   3
  11   5   4 25.3496 3.74611   4
  12   5   4 56.4488 4.81853   4
 -12   5  -4 58.5186 4.70073   3
 -12   5  -4 53.7166 4.64616   1
 -13   5  -4 5.82600 2.47397   3
  13   5   4 6.40808 2.51051   4
 -13   5  -4 6.69435 2.46067   1
 -14   5  -4 17.0672 3.45012   1
  14   5   4 23.4782 3.91370   4
 -14   5  -4 11.9309 3.08580   3
 -15   5  -4 26.0950 4.47963   1
 -16   5  -4 0.86018 2.21088   1
 -17   5  -4 1.18251 2.65104   1
 -16   6   4 3.95346 2.63984   3
 -16   6   4 3.44940 2.72598   1
 -15   6   4 -0.7738 1.92623   1
 -15   6   4 1.65823 2.49680   3
 -14   6   4 3.11924 2.47380   3
 -14   6   4 4.70671 2.50857   1
  13   6  -4 1.09890 2.15314   4
 -13   6   4 4.19776 2.51354   3
 -13   6   4 2.13271 2.04789   1
  12   6  -4 5.16095 2.29996   4
 -12   6   4 4.98085 2.59979   3
 -12   6   4 2.72820 2.18348   1
  11   6  -4 3.87125 2.01236   4
 -11   6   4 0.08910 1.50284   1
 -11   6   4 2.07200 2.09325   3
  10   6  -4 5.81461 2.41296   4
 -10   6   4 6.03995 2.52979   3
 -10   6   4 2.81883 1.80067   1
 -10   6   4 4.56005 2.17558   6
   9   6  -4 7.29800 2.10969   4
  -9   6   4 3.37690 1.94094   1
  -9   6   4 8.46907 2.55485   3
  -9   6   4 6.18194 2.15361   6
   8   6  -4 0.49340 1.41956   4
  -8   6   4 0.91334 1.56352   1
  -8   6   4 3.17221 1.85572   3
  -8   6   4 1.55215 1.53268   6
   7  -6  -4 10.7715 1.75539   7
  -7   6   4 10.4598 2.47409   6
  -7   6   4 10.4391 2.20439   1
  -7   6   4 8.89479 2.26540   3
   7   6  -4 8.55624 2.25221   4
   6  -6  -4 2.69157 0.88355   7
  -6   6   4 1.57786 1.41311   6
  -6   6   4 1.21507 1.28828   1
   6   6  -4 0.73158 1.38749   4
  -6   6   4 3.35530 1.85752   3
  -5  -6   4 4.56452 1.37603   7
   5  -6  -4 6.16320 1.16208   7
  -5   6   4 6.37915 1.97040   6
   5   6  -4 7.21808 2.09212   4
  -5   6   4 7.12861 1.80674   1
  -5   6   4 3.81711 1.85381   3
  -4  -6   4 23.7116 2.30955   7
   4  -6  -4 24.4394 1.90864   7
  -4   6   4 24.5871 2.80702   1
  -4   6   4 27.3511 3.23914   6
  -4   6   4 20.7930 2.46258   4
  -4   6   4 33.1800 3.67906   3
   4   6  -4 26.9258 3.10070   4
  -3  -6   4 2.11473 0.99691   7
   3  -6  -4 2.09432 0.76210   7
   3   6  -4 2.86255 1.43589   3
  -3   6   4 -0.0886 1.24997   1
  -3   6   4 1.72137 1.61254   3
  -3   6   4 3.25501 1.58856   6
   3   6  -4 1.74204 1.48632   4
  -3   6   4 0.18026 1.16475   4
  -2  -6   4 49.7989 2.64557   7
   2  -6  -4 58.3771 2.80187   7
  -2   6   4 57.9157 4.01068   3
  -2   6   4 56.0853 3.67482   1
  -2   6   4 58.4485 3.61435   4
   2   6  -4 52.5646 3.68152   3
   2   6  -4 64.7248 4.30634   4
   1  -6  -4 4.38163 1.02595   7
   1   6  -4 3.38334 1.83071   1
  -1   6   4 3.72269 1.56268   1
   1   6  -4 1.54660 1.55378   4
  -1   6   4 1.47717 1.60648   3
   1   6  -4 3.38759 1.71841   3
  -1   6   4 4.03072 1.56016   4
   0  -6  -4 1.65366 0.85202   7
   0   6  -4 3.15810 1.65001   3
   0   6   4 1.80283 1.56785   3
   0   6   4 1.17530 1.21274   4
   0   6  -4 0.11495 1.60168   1
   0   6  -4 0.81046 1.35420   4
   0   6   4 1.60481 1.42267   1
  -1  -6  -4 6.59180 1.33288   7
   1   6   4 5.63847 1.78225   1
  -1   6  -4 5.21707 1.87723   1
  -1   6  -4 5.70369 1.92051   3
  -1   6  -4 3.79320 1.85655   4
   1   6   4 5.38489 1.61009   4
   1   6   4 7.87783 1.90293   3
  -2  -6  -4 41.1490 2.87659   7
  -2   6  -4 44.4092 3.73013   4
  -2   6  -4 39.4359 3.44363   1
   2   6   4 33.0451 2.99397   3
  -2   6  -4 39.2024 3.54063   3
   2   6   4 44.0755 3.35598   4
  -3  -6  -4 14.9063 2.11348   7
  -3   6  -4 17.4664 2.79419   1
   3   6   4 19.0738 2.51997   3
   3   6   4 18.7509 2.67146   4
  -3   6  -4 16.2261 2.85846   4
  -3   6  -4 19.6401 3.17223   6
  -3   6  -4 15.6304 2.55272   3
  -4  -6  -4 0.83855 1.01090   7
   4   6   4 1.67275 1.39009   4
   4   6   4 -1.6957 1.04276   3
  -4   6  -4 1.79307 1.57205   4
  -4   6  -4 1.25401 1.62469   3
  -4   6  -4 0.41006 1.39915   1
  -4   6  -4 0.91206 1.61037   6
  -5   6  -4 38.4083 3.82822   6
  -5   6  -4 38.3137 3.96704   1
  -5   6  -4 29.6190 3.52749   3
   5   6   4 29.0914 2.98531   4
  -6   6  -4 20.5999 3.38260   3
  -6   6  -4 16.5658 2.90702   6
   6   6   4 17.7990 2.78076   4
  -6   6  -4 18.3720 2.92411   1
  -7   6  -4 2.82130 2.04501   3
  -7   6  -4 3.66208 1.92660   6
  -7   6  -4 -0.7972 1.60067   1
   7   6   4 2.70865 1.67819   4
  -8   6  -4 6.63093 2.00346   1
  -8   6  -4 9.21129 2.55584   6
  -8   6  -4 3.81667 2.14806   3
   8   6   4 2.86889 1.83431   4
  -9   6  -4 2.61579 2.01297   6
  -9   6  -4 0.26453 1.53980   1
   9   6   4 -0.1319 1.48497   4
  -9   6  -4 0.01770 1.94482   3
  10   6   4 4.63488 2.12147   4
 -10   6  -4 7.97859 2.67585   3
 -10   6  -4 5.06496 2.43416   1
 -11   6  -4 15.1810 3.32766   3
  11   6   4 15.7334 3.11164   4
 -11   6  -4 17.6016 3.47315   1
  12   6   4 0.73833 1.85706   4
 -12   6  -4 -1.4481 1.97135   1
 -12   6  -4 0.48925 1.98690   3
 -13   6  -4 -0.4791 2.27509   3
 -13   6  -4 -1.2825 2.21968   1
 -14   6  -4 -0.5592 2.08563   3
 -14   6  -4 0.93162 2.27175   1
 -15   6  -4 -0.9573 2.24864   3
 -15   6  -4 -1.1188 2.21519   1
 -16   6  -4 1.33434 2.55429   1
 -14   7   4 0.98712 2.28263   1
 -14   7   4 5.73713 2.85199   3
 -13   7   4 1.98125 2.33171   1
 -13   7   4 4.62418 2.64277   3
 -12   7   4 5.40018 2.73086   1
 -12   7   4 3.99518 2.74192   3
 -11   7   4 0.25057 2.21869   3
  11   7  -4 0.59786 1.74764   4
 -11   7   4 0.18981 2.04172   1
 -10   7   4 2.33741 2.15349   1
  10   7  -4 3.19244 2.07778   4
 -10   7   4 1.82587 2.29496   3
  -9   7   4 4.59145 2.56051   3
   9   7  -4 5.84548 2.55509   4
  -9   7   4 2.84693 2.06541   1
   8   7  -4 8.55480 2.51560   4
  -8   7   4 7.79746 2.44550   1
  -8   7   4 8.41346 2.41000   6
  -8   7   4 10.1142 2.77984   3
   7   7  -4 9.40743 2.62073   4
  -7   7   4 8.64373 2.39346   6
  -7   7   4 12.4701 2.76823   1
  -7   7   4 7.55187 2.50191   3
  -6   7   4 26.6528 3.61091   6
  -6   7   4 32.8091 4.32268   3
  -6   7   4 26.2791 3.40120   1
   6   7  -4 37.5329 3.99938   4
  -5   7   4 7.42281 2.26332   1
  -5   7   4 7.56165 2.21899   6
   5   7  -4 8.55942 2.31069   4
  -5   7   4 10.3463 2.63851   3
   4   7  -4 32.7586 3.69942   4
  -4   7   4 29.9067 3.08574   4
  -4   7   4 34.4138 4.09411   6
  -4   7   4 26.5290 3.40611   1
  -4   7   4 32.0838 4.09933   3
   3   7  -4 29.8834 3.59341   4
  -3   7   4 28.7597 3.74009   3
   3   7  -4 31.3063 3.52609   3
  -3   7   4 30.2413 3.20682   4
  -3   7   4 30.8372 3.53829   1
  -2   7   4 5.48770 1.94040   1
   2   7  -4 4.56014 1.81778   4
  -2   7   4 3.18113 1.90903   3
  -2   7   4 3.98466 1.85420   4
   2   7  -4 6.56924 1.92724   3
  -1   7   4 8.18254 2.27651   3
  -1   7   4 4.76786 1.87398   4
  -1   7   4 4.65229 1.97296   1
   1   7  -4 4.97438 1.89873   4
   1   7  -4 7.01739 2.20781   3
   0   7   4 80.9377 4.84845   4
   0   7  -4 81.3655 5.19474   4
   0   7   4 70.4106 4.50713   1
   0   7  -4 82.6038 5.14690   3
   0   7   4 72.1404 4.66656   3
   0   7  -4 78.0409 5.25840   1
  -1   7  -4 16.8971 3.05574   3
   1   7   4 19.4157 2.83645   4
  -1   7  -4 16.8105 2.96539   4
   1   7   4 18.0698 2.78921   3
  -1   7  -4 17.6771 3.17215   1
  -2  -7  -4 36.5441 3.04583   7
   2   7   4 39.3685 3.59296   3
  -2   7  -4 45.3650 4.86001   1
  -2   7  -4 36.3181 4.04303   3
  -2   7  -4 41.2105 4.02605   4
   2   7   4 42.0903 3.81133   4
  -3   7  -4 7.50834 2.38380   1
   3   7   4 6.84315 2.03490   4
   3   7   4 9.34827 2.13664   3
  -3   7  -4 8.17577 2.48917   4
  -3   7  -4 7.91325 2.38953   3
  -4   7  -4 0.83943 1.90283   3
  -4   7  -4 -2.2592 1.58293   1
   4   7   4 -0.1524 1.37803   4
  -4   7  -4 0.83379 1.61014   4
  -4   7  -4 1.49210 1.54964   6
  -5   7  -4 0.83442 1.62806   6
   5   7   4 0.63272 1.45148   4
  -5   7  -4 -0.5741 1.44687   1
  -5   7  -4 -1.6096 1.56675   3
  -6   7  -4 1.36444 1.81181   3
  -6   7  -4 -0.4147 1.78251   1
   6   7   4 -0.0744 1.44413   4
  -6   7  -4 0.93860 1.63562   6
  -7   7  -4 1.13185 2.19927   3
   7   7   4 7.07642 2.31121   4
  -7   7  -4 9.56101 2.60477   1
  -8   7  -4 3.66932 2.07475   1
   8   7   4 2.08722 1.74152   4
  -8   7  -4 0.68367 2.12767   3
   9   7   4 7.35416 2.49229   4
  -9   7  -4 10.6660 2.91459   3
  -9   7  -4 8.61391 2.61875   1
 -10   7  -4 1.33649 2.34507   3
 -10   7  -4 3.10929 2.66100   1
  10   7   4 4.28248 2.14378   4
 -11   7  -4 -1.0202 2.18265   3
 -11   7  -4 5.89983 2.90368   1
  11   7   4 1.85917 2.06096   4
 -12   7  -4 1.15407 2.32931   3
 -12   7  -4 2.20383 2.42105   1
 -13   7  -4 5.69305 2.95722   3
 -13   7  -4 7.79931 3.19037   1
 -14   7  -4 -1.2013 2.32060   3
 -14   7  -4 5.84073 2.93690   1
 -12   8   4 1.32935 2.21239   1
 -12   8   4 2.47494 2.86962   3
 -11   8   4 -0.2095 2.20652   1
 -11   8   4 -2.7157 2.30828   3
 -10   8   4 0.65907 2.15314   1
 -10   8   4 1.78301 2.58778   3
  -9   8   4 4.43297 2.97243   3
  -9   8   4 7.79294 2.96141   1
  -8   8   4 2.12594 2.24904   1
  -8   8   4 2.15198 2.59232   3
   7   8  -4 0.68543 1.96576   4
  -7   8   4 0.90270 2.52354   3
  -7   8   4 -0.4860 1.95016   1
  -6   8   4 6.88201 2.84638   3
  -6   8   4 0.43536 1.93129   1
   6   8  -4 1.63822 2.09459   4
  -5   8   4 2.85196 2.15949   1
  -5   8   4 3.80397 2.57495   3
   5   8  -4 2.44760 2.02703   4
  -4   8   4 0.77737 1.99454   3
  -4   8   4 3.81322 2.18469   1
   4   8  -4 0.17047 1.69149   4
   3   8  -4 -0.9186 1.70531   4
   3   8  -4 2.17930 1.76781   3
  -3   8   4 2.37847 2.19017   3
  -3   8   4 1.19955 1.53449   4
  -3   8   4 1.79743 1.87354   1
   2   8  -4 -0.3951 1.46678   4
  -2   8   4 -2.5444 1.43533   3
   2   8  -4 -1.9769 1.51135   3
  -2   8   4 -0.9492 1.36166   4
  -2   8   4 0.66902 1.69542   1
   1   8  -4 1.91012 1.79443   4
  -1   8   4 2.26372 1.77366   4
  -1   8   4 -1.2832 1.65299   3
   1   8  -4 -0.1925 1.76692   3
  -1   8   4 -0.5142 1.66647   1
   0   8   4 1.17228 1.49018   4
   0   8  -4 -0.8082 2.00631   1
   0   8  -4 1.56169 1.96339   4
   0   8   4 1.92472 1.96552   3
   0   8  -4 2.82388 2.17463   3
  -1   8  -4 3.38266 2.08482   4
  -1   8  -4 0.27830 2.11889   1
   1   8   4 1.66084 1.67641   4
   1   8   4 0.19861 1.69066   3
  -1   8  -4 1.78752 2.01043   3
  -2   8  -4 14.9430 3.18891   4
   2   8   4 13.5169 2.77741   3
  -2   8  -4 12.2077 3.19853   3
  -2   8  -4 17.9635 3.67384   1
   2   8   4 14.3813 2.73943   4
  -3   8  -4 3.37585 2.29725   3
   3   8   4 3.37035 1.94338   4
  -3   8  -4 3.17624 2.05762   4
  -3   8  -4 1.98222 1.89484   1
  -4   8  -4 0.69923 1.91539   3
   4   8   4 1.69081 1.78121   4
  -4   8  -4 0.72266 1.93304   1
  -5   8  -4 3.17299 2.25275   1
   5   8   4 5.14365 2.23863   4
  -5   8  -4 2.77679 2.13571   3
   6   8   4 0.43902 1.84025   4
  -6   8  -4 -0.8926 2.16503   3
  -6   8  -4 3.26163 2.19231   1
  -7   8  -4 2.69676 2.46137   3
  -7   8  -4 4.15392 2.24060   1
   7   8   4 0.27052 1.63749   4
  -8   8  -4 2.03847 2.32344   1
  -8   8  -4 -0.8089 2.08876   3
   8   8   4 2.22293 1.97552   4
  -9   8  -4 4.41655 3.04240   3
  -9   8  -4 5.87725 2.86345   1
 -10   8  -4 1.88770 2.29042   1
 -10   8  -4 4.44275 2.73120   3
 -11   8  -4 2.46334 2.85303   3
 -11   8  -4 4.89973 2.86914   1
 -12   8  -4 0.58646 2.74892   3
 -12   8  -4 2.61344 2.94672   1
 -10   9   4 2.85063 2.66111   1
 -10   9   4 0.93095 3.00921   3
  -9   9   4 8.44787 3.14321   1
  -9   9   4 6.10743 3.25473   3
  -8   9   4 6.03203 3.34789   3
  -8   9   4 -0.9601 2.10696   1
  -7   9   4 1.14934 2.65823   3
  -7   9   4 0.91377 2.19019   1
  -6   9   4 -0.9271 2.57147   3
  -6   9   4 7.82584 2.83752   1
  -5   9   4 -1.3023 1.95502   1
  -5   9   4 0.32593 1.90457   3
  -4   9   4 0.48232 2.13353   1
  -4   9   4 9.46972 3.14026   3
  -3   9   4 16.9299 3.18626   4
  -3   9   4 11.4328 3.10584   1
  -3   9   4 10.1729 3.16233   3
  -2   9   4 4.08419 2.34948   1
  -2   9   4 10.4586 3.13216   3
   2   9  -4 6.35306 2.53473   3
  -2   9   4 5.94820 2.34545   4
  -1   9   4 10.6091 3.08835   3
  -1   9   4 10.0416 2.69764   4
   1   9  -4 10.7383 3.00610   3
   0   9  -4 1.33952 2.21526   4
   0   9   4 1.55491 2.24706   3
   0   9  -4 1.33842 2.05232   3
   0   9   4 0.17081 1.77480   4
  -1   9  -4 -2.6406 1.93717   1
   1   9   4 -0.9979 1.68675   3
  -1   9  -4 -2.5308 1.80397   3
  -1   9  -4 -1.4847 1.71334   4
   1   9   4 -0.7758 1.50765   4
  -2   9  -4 0.11285 2.07947   3
  -2   9  -4 1.00532 2.20911   1
   2   9   4 2.20893 1.94988   4
  -3   9  -4 9.63278 3.21590   1
  -3   9  -4 8.32349 3.04404   3
   3   9   4 9.56188 2.86866   4
  -4   9  -4 0.16583 2.05823   3
  -4   9  -4 1.61330 2.13416   1
   4   9   4 0.34049 1.88751   4
  -5   9  -4 -1.6008 2.23461   3
  -5   9  -4 1.62069 2.58482   1
  -6   9  -4 3.80137 2.52738   1
  -6   9  -4 1.28147 2.69142   3
  -7   9  -4 -1.2047 2.11890   3
  -7   9  -4 -0.2628 2.23585   1
  -8   9  -4 -0.5210 2.36385   1
  -8   9  -4 3.57663 3.10451   3
  -9   9  -4 0.89538 2.80858   3
  -9   9  -4 -1.8884 1.82127   1
  -5  10   4 -0.8850 2.37730   3
  -5  10   4 1.46317 2.58290   1
  -4  10   4 5.61798 2.96314   1
  -4  10   4 4.30764 2.78368   3
  -3  10   4 -0.2571 2.26881   3
  -2  10   4 -1.1019 2.25438   3
  -1  10   4 6.93199 2.97576   3
   1  10  -4 1.28807 2.24699   3
   0  10   4 1.65307 2.47530   3
   0  10  -4 0.03329 2.51534   3
  -1  10  -4 10.3455 3.44444   3
  -2  10  -4 8.69305 3.27126   3
  -3  10  -4 0.78916 2.25288   1
  -3  10  -4 -1.5152 2.24443   3
  -4  10  -4 11.9316 3.72904   3
  -4  10  -4 8.79805 3.14657   1
 -20   0   5 2.98729 2.70158   1
 -19   0   5 -1.5015 2.30807   1
 -18   0   5 -0.9034 2.27603   1
 -12   0   5 0.63453 1.06782   3
 -10   0   5 -0.4373 0.80189   7
  10   0  -5 0.68811 1.20910   7
  10   0  -5 -0.5376 0.93088   7
 -10   0   5 1.36827 0.99392   3
  -9   0   5 -0.5355 1.05984   7
   9   0  -5 -0.1331 0.85380   7
   9   0  -5 -0.0684 1.17926   7
   9   0  -5 0.67467 0.55731   2
  -9   0   5 2.56871 0.95169   3
  -9   0   5 0.40120 0.92784   7
  -8   0   5 1.73371 0.96156   7
   8   0  -5 2.13207 0.75822   2
  -8   0   5 1.82943 1.30703   7
   8   0  -5 1.41230 1.17512   7
   7   0  -5 0.28210 0.71614   2
   7   0  -5 1.44270 1.03792   7
   7   0  -5 -0.5363 0.62727   7
  -7   0   5 -0.1295 0.79598   7
  -7   0   5 0.50098 0.74408   7
  -6   0   5 -0.1088 0.74063   7
   6   0  -5 -0.1167 0.77900   7
  -6   0   5 -0.3929 0.53845   7
   6   0  -5 0.17375 0.67370   7
   5   0  -5 1.90046 0.64894   7
  -5   0   5 3.35638 0.78165   7
   5   0  -5 1.83754 0.73050   7
  -5   0   5 1.58175 0.81287   7
   4   0  -5 -1.8549 0.42244   7
   4   0  -5 -1.0664 0.53292   7
  -4   0   5 -0.6968 0.48873   7
   4   0  -5 -1.0338 0.49685   7
  -4   0   5 -1.4954 0.69704   7
  -3   0   5 -2.7854 0.20735   7
  -3   0   5 -3.3002 0.59682   7
   3   0  -5 -2.8801 0.35175   7
   3   0  -5 -2.6167 0.40765   7
   2   0  -5 -0.1499 0.35530   7
   2   0  -5 0.00222 0.38225   7
  -2   0   5 -0.4938 0.40298   7
  -1   0   5 -5.6346 0.24812   7
   1   0  -5 -5.8936 0.34412   7
   1   0  -5 -5.3931 0.19058   4
   1   0  -5 -6.0641 0.26836   7
  -1   0   5 -6.1611 0.34944   7
  -1   0   5 -5.0026 0.21724   4
   0   0  -5 -2.2734 0.27809   7
   0   0   5 -2.1999 0.17009   4
   0   0   5 -2.4129 0.26443   7
   0   0   5 -1.8451 0.21845   6
   0   0  -5 -2.2087 0.23870   7
   0   0   5 -2.3193 0.22425   7
  -1   0  -5 -2.1203 0.35777   7
  -1   0  -5 -2.6278 0.28309   7
   1   0   5 -1.9830 0.37584   7
  -1   0  -5 -1.7664 0.25968   6
   1   0   5 -2.4417 0.33462   7
   1   0   5 -1.5647 0.28534   6
   2   0   5 -0.2098 0.40338   7
   2   0   5 -0.2263 0.32727   7
  -2   0  -5 -0.4746 0.28775   6
  -2   0  -5 -0.3463 0.27091   1
  -2   0  -5 0.26076 0.42748   7
  -2   0  -5 -0.3962 0.32671   7
  -3   0  -5 -0.1281 0.35986   6
  -3   0  -5 -0.0857 0.37014   7
  -3   0  -5 0.13492 0.34988   1
   3   0   5 0.41052 0.47619   7
   3   0   5 0.02822 0.45945   7
  -3   0  -5 0.22023 0.47185   7
  -4   0  -5 -0.3218 0.44883   1
  -4   0  -5 -0.5511 0.47018   6
  -4   0  -5 -1.1265 0.42361   7
   4   0   5 -1.0803 0.50374   7
  -4   0  -5 -1.4425 0.47803   7
   4   0   5 -1.4396 0.39244   7
   5   0   5 0.25744 0.53084   7
   5   0   5 1.51259 0.75896   7
  -5   0  -5 1.26149 0.57424   1
  -5   0  -5 0.65070 0.56246   6
  -5   0  -5 0.12772 0.49148   7
  -5   0  -5 1.40306 0.70160   7
  -6   0  -5 -0.1706 0.54395   7
  -6   0  -5 0.22910 0.52240   1
  -6   0  -5 1.43563 0.48090   3
   6   0   5 -0.1646 0.58062   7
   6   0   5 -0.1901 0.55931   7
  -6   0  -5 0.22049 0.66904   7
  -7   0  -5 0.21034 0.77413   2
  -7   0  -5 -0.1825 0.61515   7
  -7   0  -5 -0.2168 0.56672   1
  -7   0  -5 -0.8234 0.73319   7
   7   0   5 -1.0888 0.50197   7
  -7   0  -5 -0.3028 0.40330   3
   7   0   5 -0.2994 0.58751   7
   8   0   5 1.19996 0.26634   7
  -8   0  -5 -1.5045 0.89995   7
  -8   0  -5 -0.9156 0.64261   7
  -8   0  -5 2.22849 0.76561   2
  -8   0  -5 0.13067 0.69279   1
  -8   0  -5 0.49753 0.58190   3
   8   0   5 -0.9176 0.75355   7
  -9   0  -5 2.44388 1.05519   1
  -9   0  -5 -0.1427 1.17226   7
   9   0   5 0.09060 1.05862   7
  -9   0  -5 -0.8522 0.87965   7
  -9   0  -5 -2.0772 0.63253   3
 -10   0  -5 1.43778 1.08611   7
 -10   0  -5 1.55899 1.04097   1
 -11   0  -5 2.98469 1.38488   6
 -11   0  -5 0.01828 0.99322   1
 -11   0  -5 0.96457 1.14898   7
 -12   0  -5 2.05313 1.33823   6
 -13   0  -5 -0.0914 1.28030   6
 -13   0  -5 0.05822 1.26480   1
 -14   0  -5 1.14258 1.50639   1
 -14   0  -5 -1.4866 1.13767   6
 -15   0  -5 1.39421 1.67175   1
 -15   0  -5 0.74809 1.68725   6
 -16   0  -5 0.78718 1.64704   1
 -17   0  -5 -0.7582 1.75474   1
 -18   0  -5 1.72781 2.13407   1
 -19   0  -5 1.50699 2.24733   1
 -20   1   5 0.11479 2.80711   1
 -19   1   5 11.7007 3.40855   1
 -18   1   5 9.87214 2.94238   1
 -17   1   5 21.8215 3.67979   1
 -16   1   5 11.0115 2.72546   1
 -15   1   5 50.4390 4.03488   1
 -15   1   5 52.2787 5.00025   6
 -14   1   5 20.6398 2.87842   1
 -13   1   5 -0.2011 1.07401   3
 -12   1   5 17.5127 2.37889   3
 -12   1   5 12.7859 2.47596   7
 -11  -1   5 1.00698 0.93223   3
 -11   1   5 0.10827 0.92105   7
 -11   1   5 2.51278 1.20146   3
 -10  -1   5 36.0041 3.35928   7
  10  -1  -5 36.3881 3.23578   7
  10   1  -5 40.0604 3.31977   7
 -10   1   5 33.7696 3.06399   7
 -10   1   5 36.2185 2.70277   3
   9  -1  -5 27.1169 2.70014   7
  -9  -1   5 14.4285 2.20191   7
   9  -1  -5 24.9124 2.76766   7
  -9  -1   5 23.8846 2.70952   7
  -9  -1   5 17.8784 2.41117   7
  -9   1   5 24.9199 2.73394   7
   9   1  -5 20.5714 1.30011   2
   9   1  -5 16.1029 2.19808   7
  -9   1   5 19.6203 2.18926   3
   9   1  -5 21.0810 2.59267   7
  -9   1   5 24.1004 2.50055   7
   8  -1  -5 536.065 14.5505   7
  -8  -1   5 527.339 15.0831   7
  -8  -1   5 532.348 14.5950   7
   8  -1  -5 527.352 14.8217   7
  -8  -1   5 535.473 14.6141   7
  -8   1   5 538.073 14.5011   7
  -8   1   5 528.303 11.8410   3
  -8   1   5 525.932 14.7343   7
   8   1  -5 524.993 14.5911   7
   8   1  -5 537.384 10.7302   2
   8   1  -5 529.546 14.3288   7
  -7  -1   5 578.614 15.1223   7
  -7  -1   5 579.100 15.1004   7
   7  -1  -5 551.051 15.0188   7
   7  -1  -5 547.170 15.1603   7
   7   1  -5 578.841 14.8996   7
  -7   1   5 587.820 15.1217   7
  -7   1   5 537.702 15.0952   7
   7   1  -5 592.658 15.2810   7
   7   1  -5 583.905 11.5163   2
  -7   1   5 558.565 12.2971   3
   6  -1  -5 297.352 8.57650   7
   6  -1  -5 294.951 8.57436   7
  -6  -1   5 275.612 8.42103   7
  -6  -1   5 269.290 8.35389   7
   6  -1  -5 301.020 8.70447   7
  -6   1   5 289.634 7.19135   3
  -6   1   5 297.043 8.51968   7
  -6   1   5 281.656 8.50343   7
   6   1  -5 282.190 6.39548   2
   6   1  -5 267.818 8.18620   7
   6   1  -5 277.083 8.48762   7
  -5  -1   5 378.948 10.0753   7
   5  -1  -5 348.845 10.0084   7
   5  -1  -5 364.067 10.0770   7
  -5  -1   5 365.885 10.2495   7
  -5  -1   5 375.934 10.0411   7
   5   1  -5 370.230 9.85191   7
  -5   1   5 359.731 10.0591   7
  -5   1   5 360.356 8.39016   3
   5   1  -5 379.100 10.1282   7
   5   1  -5 380.222 7.97254   2
  -5   1   5 361.324 9.99246   7
  -4  -1   5 2424.68 56.0414   7
  -4  -1   5 2459.70 54.9739   7
   4  -1  -5 2436.35 54.8381   7
  -4  -1   5 2509.43 56.1795   7
   4  -1  -5 2353.45 57.6078   7
   4   1  -5 2524.28 45.6609   2
   4   1  -5 2523.69 54.6629   7
  -4   1   5 2393.82 54.7791   7
  -4   1   5 2460.44 54.8364   7
   4   1  -5 2408.25 56.1533   7
   3  -1  -5 2557.23 58.7124   7
  -3  -1   5 2621.06 60.3545   7
   3  -1  -5 2583.89 56.9756   7
  -3  -1   5 2552.91 57.9668   7
   3   1  -5 2516.95 58.0477   4
   3   1  -5 2529.41 59.8003   7
  -3   1   5 2563.64 56.9406   7
   3   1  -5 2617.77 48.5326   2
  -3   1   5 2529.91 60.1301   7
   3   1  -5 2556.97 59.2154   7
   2  -1  -5 1708.32 41.3423   4
   2  -1  -5 1865.60 42.0269   7
   2  -1  -5 1815.50 41.8152   7
  -2  -1   5 1816.85 41.5716   7
  -2  -1   5 1854.11 40.6028   7
   2   1  -5 1841.70 34.2751   2
   2   1  -5 1866.09 41.9850   7
   2   1  -5 1802.62 41.2015   7
  -2   1   5 1804.03 35.4503   6
  -2   1   5 1834.85 42.6654   7
   2   1  -5 1771.29 42.5830   4
  -2   1   5 1807.89 42.7578   7
  -1  -1   5 1017.56 22.7839   7
   1  -1  -5 991.616 22.9431   7
  -1  -1   5 987.836 22.6141   7
   1  -1  -5 983.189 22.8521   7
   1   1  -5 1023.25 19.5308   2
   1   1  -5 1003.32 22.5923   7
  -1   1   5 1019.07 22.8933   7
   1   1  -5 1017.00 23.0994   7
  -1   1   5 1001.89 22.8421   7
  -1   1   5 1022.35 17.2931   1
  -1   1   5 1011.59 22.8554   4
  -1   1   5 1001.51 19.0991   6
   1   1  -5 954.873 22.8547   4
   0  -1   5 550.507 12.7636   7
   0  -1  -5 554.010 13.2966   7
   0  -1   5 554.384 11.2732   6
   0  -1  -5 544.668 10.3205   6
   0  -1  -5 585.462 13.1585   7
   0  -1   5 556.932 13.0288   7
   0   1   5 538.207 12.5464   4
   0   1  -5 548.212 12.8332   7
   0   1  -5 544.364 10.4549   5
   0   1  -5 568.022 10.5101   1
   0   1  -5 560.645 12.6440   7
   0   1   5 554.892 13.1204   7
   0   1  -5 564.580 11.4211   2
   0   1   5 557.493 13.2746   7
   0   1  -5 549.360 13.1272   4
   1  -1   5 1616.08 30.3435   6
  -1  -1  -5 1649.04 37.6929   7
   1  -1   5 1616.48 37.5359   7
   1  -1   5 1568.99 36.2783   7
  -1   1  -5 1623.96 27.8441   5
  -1   1  -5 1589.34 30.3643   6
  -1   1  -5 1518.60 36.1892   4
  -1   1  -5 1594.28 27.8734   1
  -1   1  -5 1600.98 37.6244   7
   1   1   5 1603.77 37.4631   7
  -1   1  -5 1656.92 30.4251   2
   1   1   5 1549.43 36.0781   7
  -1   1  -5 1634.04 36.6866   7
   2  -1   5 3311.33 75.3548   7
  -2  -1  -5 3209.78 75.0650   7
  -2  -1  -5 3258.41 76.8599   7
   2  -1   5 3287.10 74.9778   7
   2  -1   5 3207.38 63.0646   6
  -2   1  -5 3258.32 64.2683   2
  -2   1  -5 3346.40 74.8873   7
  -2   1  -5 3310.09 75.0375   7
  -2   1  -5 3304.45 56.1567   3
  -2   1  -5 3208.22 60.7296   6
   2   1   5 3297.75 76.5054   7
   2   1   5 3246.41 74.9956   7
  -2   1  -5 3253.47 58.2787   1
  -2   1  -5 3272.39 57.8057   5
  -3  -1  -5 313.772 8.23013   7
   3  -1   5 314.183 7.21357   6
   3  -1   5 313.843 7.91050   7
   3  -1   5 306.944 8.25888   7
   3   1   5 308.302 8.20258   7
  -3   1  -5 334.141 7.16714   2
  -3   1  -5 323.329 7.86387   7
  -3   1  -5 314.114 7.26359   6
  -3   1  -5 320.565 7.04308   5
  -3   1  -5 318.697 6.80312   3
  -3   1  -5 317.616 6.68024   1
   3   1   5 308.850 8.68564   7
  -3   1  -5 300.736 7.95779   7
   4  -1   5 674.006 14.1673   6
   4  -1   5 693.135 16.6365   7
  -4  -1  -5 690.095 16.4200   7
   4  -1   5 668.454 16.0797   7
  -4   1  -5 689.632 13.6439   2
   4   1   5 686.559 16.3571   7
  -4   1  -5 672.144 13.2185   5
  -4   1  -5 677.803 13.0607   1
  -4   1  -5 684.076 13.0264   3
  -4   1  -5 661.039 14.1532   6
  -4   1  -5 671.776 16.1917   7
  -4   1  -5 684.570 16.0033   7
   4   1   5 684.171 17.0647   7
   5  -1   5 142.430 5.20001   7
   5  -1   5 148.442 4.80742   7
  -5  -1  -5 149.000 5.54748   7
  -5  -1  -5 153.363 5.09144   7
   5   1   5 150.689 4.97206   7
  -5   1  -5 151.097 4.22394   1
  -5   1  -5 150.671 4.09865   3
  -5   1  -5 151.694 4.57954   6
  -5   1  -5 150.137 4.92688   7
  -5   1  -5 148.823 4.72680   7
  -5   1  -5 152.357 3.98236   2
   5   1   5 149.633 5.58765   7
  -5   1  -5 157.391 4.52816   5
  -6  -1  -5 42.7792 2.92145   7
   6  -1   5 43.5843 2.79278   7
  -6  -1  -5 45.5166 2.73453   7
   6  -1   5 39.9199 2.40322   7
  -6   1  -5 43.2167 2.41924   7
  -6   1  -5 44.3760 1.97991   2
  -6   1  -5 44.7357 2.05071   3
  -6   1  -5 42.6116 2.46038   7
  -6   1  -5 44.8933 2.42923   6
   6   1   5 40.6519 2.87157   7
  -6   1  -5 43.4495 2.53313   5
  -6   1  -5 43.6637 2.23773   1
   6   1   5 43.1438 2.51209   7
   7  -1   5 1.46051 0.91864   7
  -7  -1  -5 1.43592 1.00845   7
  -7  -1  -5 1.10683 0.89672   7
   7  -1   5 1.82438 1.01783   7
  -7   1  -5 3.83113 0.80890   2
   7   1   5 0.63930 0.85190   7
  -7   1  -5 2.29395 1.37736   5
  -7   1  -5 0.92168 0.73829   3
  -7   1  -5 1.66514 0.94224   7
  -7   1  -5 1.06289 0.74383   7
  -7   1  -5 1.40267 0.82277   1
   7   1   5 1.96923 1.10404   7
  -7   1  -5 2.68226 1.01074   6
   8  -1   5 13.5754 1.82192   7
  -8  -1  -5 19.8034 2.33844   7
   8  -1   5 15.6275 2.15495   7
  -8  -1  -5 19.6643 2.31347   7
  -8   1  -5 18.6465 2.03333   1
  -8   1  -5 11.4023 1.56481   7
  -8   1  -5 14.3679 1.27509   2
  -8   1  -5 19.2258 2.22197   5
  -8   1  -5 18.2445 1.54819   3
   8   1   5 19.5323 2.53303   7
  -8   1  -5 12.8346 1.82990   6
   8   1   5 16.1700 2.02997   7
  -8   1  -5 16.9359 1.89068   7
  -9  -1  -5 6.80517 1.58872   7
   9  -1   5 7.57054 1.62516   7
   9  -1   5 5.60130 1.51455   7
  -9  -1  -5 9.16073 1.94829   7
  -9   1  -5 11.1009 1.79063   1
   9   1   5 7.67971 1.87126   7
  -9   1  -5 18.3064 2.36280   6
  -9   1  -5 6.98596 1.62935   7
  -9   1  -5 8.39689 1.32226   3
  -9   1  -5 12.7228 2.01760   5
   9   1   5 8.61736 1.60834   7
  -9   1  -5 6.16932 1.43391   7
  10  -1   5 187.736 7.86638   7
 -10   1  -5 186.551 6.68795   6
 -10   1  -5 195.198 5.37945   3
 -10   1  -5 186.543 7.22912   7
 -10   1  -5 188.541 5.73845   5
 -10   1  -5 186.295 6.09692   1
 -11   1  -5 61.4265 3.53082   1
 -11   1  -5 62.0746 3.58897   5
 -11   1  -5 58.0295 3.86360   6
 -12   1  -5 82.0903 4.75467   6
 -12   1  -5 78.0056 4.32036   1
 -13   1  -5 40.5802 3.78497   6
 -13   1  -5 38.2439 3.42545   1
 -14   1  -5 17.0027 2.94660   1
 -14   1  -5 12.6412 2.70001   6
 -15  -1  -5 53.4311 4.14425   1
 -15   1  -5 54.9883 4.44525   1
 -16  -1  -5 27.7999 3.71113   1
 -16   1  -5 29.3836 3.95261   1
 -17  -1  -5 3.43678 2.14483   1
 -17   1  -5 4.29561 2.35890   1
 -18  -1  -5 16.0606 3.51570   1
 -18   1  -5 20.1079 3.81097   1
 -19  -1  -5 8.27077 2.93280   1
 -19   1  -5 3.49901 2.65781   1
 -19   2   5 8.57871 3.15811   1
 -18   2   5 0.46244 1.97158   1
 -17   2   5 19.0902 3.68659   1
 -16   2   5 3.51669 2.35344   1
 -15   2   5 10.5751 2.64198   1
 -14   2   5 85.8763 5.17848   1
 -14   2   5 80.1553 4.70002   3
 -14   2   5 77.7531 5.10426   6
 -13   2   5 12.3019 2.37022   1
 -13   2   5 17.1633 2.65468   3
 -13   2   5 13.1921 2.50130   6
 -12   2   5 2.11982 1.44077   6
 -12   2   5 2.06127 1.49508   3
 -12   2   5 1.35655 1.50627   1
 -11   2   5 131.179 5.32592   3
 -11   2   5 118.485 5.44847   6
 -11   2   5 128.269 5.30847   1
  10  -2  -5 34.4431 3.30673   7
 -10   2   5 42.9529 2.98697   1
 -10   2   5 35.1684 3.03388   7
  10   2  -5 23.6055 2.87877   7
 -10   2   5 49.0911 3.43102   6
 -10   2   5 37.2115 2.97784   3
   9  -2  -5 21.7962 2.74709   7
  -9  -2   5 13.7094 2.35027   7
   9  -2  -5 13.2250 2.11577   7
  -9  -2   5 8.22325 1.63104   7
   9   2  -5 10.3846 1.79128   7
  -9   2   5 14.8432 2.02089   7
  -9   2   5 19.5074 2.45122   6
  -9   2   5 17.4379 2.17934   1
   9   2  -5 12.9307 2.06969   7
  -9   2   5 17.1623 2.26756   7
  -9   2   5 19.2559 2.38263   3
  -8  -2   5 492.232 13.6657   7
  -8  -2   5 492.079 14.2853   7
   8  -2  -5 470.620 13.4531   7
   8  -2  -5 486.264 13.7664   7
  -8   2   5 491.074 12.0341   6
  -8   2   5 489.145 13.4908   7
   8   2  -5 484.580 10.4585   2
  -8   2   5 484.539 11.5243   3
   8   2  -5 483.335 13.2924   7
  -8   2   5 485.417 11.1083   1
  -8   2   5 479.968 13.2147   7
   8   2  -5 497.055 13.6913   7
   7  -2  -5 5.02384 1.31172   7
  -7  -2   5 5.68738 1.51460   7
   7  -2  -5 5.73761 1.60781   7
  -7  -2   5 9.34560 1.76903   7
   7  -2  -5 5.76331 1.59074   7
  -7   2   5 5.43984 1.15816   7
   7   2  -5 7.38459 1.33363   7
   7   2  -5 7.88278 1.20712   2
  -7   2   5 5.97856 1.49399   3
  -7   2   5 4.98691 1.13410   7
   7   2  -5 6.29652 1.27316   7
  -6  -2   5 147.645 5.58206   7
   6  -2  -5 138.029 5.31349   7
   6  -2  -5 142.217 5.31161   7
  -6  -2   5 144.791 5.22819   7
  -6   2   5 146.307 4.78886   6
   6   2  -5 143.628 4.89737   7
   6   2  -5 143.785 5.11459   4
  -6   2   5 136.219 4.80002   3
  -6   2   5 139.395 5.01879   7
  -6   2   5 138.547 4.40359   1
   6   2  -5 150.637 5.25056   7
  -6   2   5 141.932 4.92455   7
   6   2  -5 149.354 4.18700   2
   5  -2  -5 190.925 6.24464   7
  -5  -2   5 193.086 6.38056   7
  -5  -2   5 195.435 6.17423   7
   5  -2  -5 192.956 6.20056   7
   5   2  -5 198.973 6.15760   4
   5   2  -5 197.572 5.14432   2
   5   2  -5 192.802 6.01648   7
  -5   2   5 196.506 5.49523   6
  -5   2   5 192.062 5.99374   7
   5   2  -5 190.050 5.79383   7
  -5   2   5 197.789 5.11413   1
  -5   2   5 192.217 5.75035   3
  -5   2   5 192.698 5.80195   7
  -4  -2   5 7.53974 1.22421   7
   4  -2  -5 7.58713 1.15393   7
  -4  -2   5 7.58628 1.19971   7
   4  -2  -5 11.3991 1.30978   7
  -4   2   5 11.5905 1.57631   3
   4   2  -5 6.65091 1.17426   4
  -4   2   5 10.2781 1.24523   6
   4   2  -5 6.21720 0.95275   7
  -4   2   5 10.7495 1.13801   7
   4   2  -5 6.41125 0.96314   7
   4   2  -5 8.84710 1.22410   2
  -4   2   5 11.3250 1.30469   1
  -4   2   5 10.4516 1.05888   7
  -3  -2   5 0.31352 0.59359   7
  -3  -2   5 1.09436 0.59008   7
   3  -2  -5 0.35167 0.53479   7
   3  -2  -5 0.58975 0.51912   7
  -3   2   5 0.31431 0.58390   3
  -3   2   5 0.17044 0.41973   7
  -3   2   5 0.42947 0.40070   7
   3   2  -5 0.79780 0.45069   7
   3   2  -5 1.27591 0.72999   2
  -3   2   5 1.26392 0.57004   1
  -3   2   5 0.87994 0.55017   6
   3   2  -5 0.34227 0.50578   4
   3   2  -5 0.48518 0.44689   7
   2  -2  -5 659.749 12.9455   6
   2  -2  -5 632.648 15.2868   7
  -2  -2   5 629.135 15.0088   7
  -2  -2   5 639.187 14.9609   7
   2  -2  -5 639.004 15.2666   7
  -2   2   5 638.760 14.9955   7
   2   2  -5 639.415 14.4453   7
   2   2  -5 617.104 13.2237   2
  -2   2   5 639.287 15.0444   7
  -2   2   5 647.711 12.8736   3
  -2   2   5 657.886 14.9570   4
   2   2  -5 631.659 15.5002   4
   2   2  -5 629.330 14.4366   7
  -2   2   5 631.420 12.9231   6
  -2   2   5 659.666 11.9736   1
  -1  -2   5 520.768 12.1720   7
  -1  -2   5 523.233 11.4554   6
   1  -2  -5 536.105 12.7448   7
   1  -2  -5 520.231 12.6345   7
   1  -2  -5 531.928 10.5971   6
  -1  -2   5 513.988 12.1253   7
  -1   2   5 512.002 12.3238   4
  -1   2   5 513.648 12.4165   7
  -1   2   5 517.596 10.6603   3
   1   2  -5 513.933 11.1498   2
  -1   2   5 532.176 9.82952   1
  -1   2   5 520.874 10.6248   6
  -1   2   5 543.045 12.5515   7
   1   2  -5 538.301 10.8229   1
   1   2  -5 516.851 12.9590   4
   0  -2  -5 19.8247 1.35689   7
   0  -2   5 18.6255 0.91075   7
   0  -2  -5 18.0145 1.31601   7
   0  -2   5 18.8158 1.11879   7
   0  -2  -5 17.9195 0.99617   6
   0   2   5 15.2313 1.18962   7
   0   2   5 19.8748 1.01009   1
   0   2   5 20.2445 1.29427   7
   0   2  -5 19.6701 1.38796   1
   0   2  -5 21.1988 1.43432   3
   0   2  -5 21.2091 1.47443   4
   0   2  -5 18.8524 1.64571   2
   0   2   5 21.5556 1.42104   3
   0   2   5 20.3700 1.08360   4
  -1  -2  -5 41.4105 1.54749   6
   1  -2   5 39.8390 1.57316   7
  -1  -2  -5 42.6440 2.11665   7
   1  -2   5 37.3226 1.36927   7
  -1  -2  -5 36.9979 1.87787   7
  -1   2  -5 40.8043 2.04702   6
   1   2   5 48.1919 1.85410   4
   1   2   5 39.2312 1.87715   7
   1   2   5 45.6236 1.85320   3
   1   2   5 42.9754 2.01932   7
  -1   2  -5 36.2897 1.99398   2
  -1   2  -5 46.9998 2.16576   4
  -1   2  -5 45.6431 2.08046   3
  -1   2  -5 43.4627 1.97549   1
   2  -2   5 299.796 7.22891   7
  -2  -2  -5 303.527 7.94000   7
  -2  -2  -5 307.987 8.34561   7
   2  -2   5 304.856 7.39665   7
   2   2   5 305.732 7.87284   4
  -2   2  -5 299.573 7.00806   3
  -2   2  -5 305.585 7.47786   6
   2   2   5 290.299 7.74682   7
  -2   2  -5 286.859 6.74028   5
   2   2   5 303.169 6.28106   3
  -2   2  -5 310.074 8.33667   4
  -2   2  -5 304.430 6.87801   1
  -2   2  -5 301.326 7.13295   2
   2   2   5 304.590 8.29350   7
   3  -2   5 685.454 15.8009   7
  -3  -2  -5 678.386 16.4269   7
   3  -2   5 689.511 16.0333   7
  -3  -2  -5 693.956 17.1119   7
  -3   2  -5 676.044 13.6541   3
  -3   2  -5 694.265 14.1853   2
  -3   2  -5 693.467 13.3770   5
   3   2   5 672.724 16.3265   7
  -3   2  -5 677.815 13.5066   1
  -3   2  -5 695.333 14.6988   6
   3   2   5 684.139 16.9301   7
   3   2   5 692.261 12.4866   3
   4  -2   5 8.03906 0.95286   7
  -4  -2  -5 7.28865 1.13770   7
   4  -2   5 5.55527 0.91446   7
  -4  -2  -5 5.10551 1.09271   7
  -4   2  -5 7.33424 0.78491   7
  -4   2  -5 6.02879 0.61207   7
  -4   2  -5 7.73411 1.12622   2
   4   2   5 4.28738 0.83564   7
   4   2   5 3.36691 0.92216   7
  -4   2  -5 5.88149 1.34374   5
  -4   2  -5 5.74616 1.11776   6
   4   2   5 6.06647 0.62263   3
  -4   2  -5 4.10670 0.99241   3
  -4   2  -5 4.59688 0.97366   1
  -5  -2  -5 197.396 6.89698   7
  -5  -2  -5 189.005 6.15125   7
   5  -2   5 199.243 6.21194   7
   5  -2   5 199.236 5.79626   7
  -5   2  -5 199.249 5.30978   7
  -5   2  -5 194.712 5.29466   7
  -5   2  -5 194.834 5.41022   3
  -5   2  -5 192.674 5.28745   7
  -5   2  -5 192.627 5.40164   1
   5   2   5 192.837 6.67068   7
  -5   2  -5 199.720 5.37461   5
   5   2   5 197.093 6.10214   7
  -5   2  -5 199.433 5.92334   6
  -5   2  -5 201.488 5.18412   2
   6  -2   5 93.1133 4.02004   7
   6  -2   5 95.5297 3.73287   7
  -6  -2  -5 96.7120 4.60174   7
  -6  -2  -5 96.1829 4.12188   7
   6   2   5 97.4549 4.44628   7
  -6   2  -5 96.5921 3.39983   7
  -6   2  -5 95.0150 3.93032   6
  -6   2  -5 94.1789 3.32294   7
  -6   2  -5 93.4196 3.56787   3
  -6   2  -5 89.7926 3.15563   2
  -6   2  -5 94.9816 3.63655   5
   6   2   5 88.9584 3.80917   7
  -6   2  -5 95.3124 3.61600   1
   7  -2   5 14.2365 2.06170   7
  -7  -2  -5 13.3429 1.83454   7
   7  -2   5 12.2932 1.66814   7
  -7   2  -5 11.9492 1.46373   7
  -7   2  -5 17.9080 2.10057   1
   7   2   5 18.2184 2.34760   7
  -7   2  -5 11.4058 1.35816   2
  -7   2  -5 14.9352 1.45373   7
  -7   2  -5 15.3550 2.02314   6
  -7   2  -5 12.4525 1.94294   5
  -7   2  -5 12.3700 1.65188   3
   7   2   5 15.0460 1.86101   7
  -8  -2  -5 174.830 6.75978   7
   8  -2   5 187.044 7.06727   7
   8  -2   5 188.598 6.45987   7
  -8   2  -5 180.891 5.98469   7
   8   2   5 176.584 6.44620   7
  -8   2  -5 192.349 6.39256   6
  -8   2  -5 184.979 5.81724   1
  -8   2  -5 188.693 5.60329   5
  -8   2  -5 188.593 4.96520   2
  -8   2  -5 186.436 6.05794   7
  -8   2  -5 183.648 5.64246   3
   8   2   5 181.191 7.25325   7
   9  -2   5 290.471 9.76970   7
   9  -2   5 280.302 8.94063   7
  -9   2  -5 289.047 7.64682   3
  -9   2  -5 291.166 7.43950   5
  -9   2  -5 275.931 7.90839   1
   9   2   5 266.351 8.87880   7
  -9   2  -5 300.188 8.84151   6
  -9   2  -5 290.486 8.72059   7
  -9   2  -5 287.898 8.57631   7
  10  -2   5 13.0720 2.32314   7
 -10   2  -5 12.1897 1.87446   7
 -10   2  -5 11.2426 1.94741   1
 -10   2  -5 12.9584 2.20637   5
 -10   2  -5 11.7296 1.97010   7
 -10   2  -5 12.9569 2.00588   3
 -10   2  -5 15.4163 2.48746   6
 -11   2  -5 202.454 6.18142   5
 -11   2  -5 207.497 7.60823   6
 -11   2  -5 208.028 7.08907   1
 -11   2  -5 193.788 6.23031   3
 -12   2  -5 29.1553 3.52340   6
 -12   2  -5 25.6815 3.09881   1
 -13   2  -5 8.26939 2.29257   6
 -13   2  -5 7.27520 2.04749   1
 -14   2  -5 10.3986 2.58346   1
 -14   2  -5 12.0139 2.75372   6
 -15   2  -5 20.8290 3.39999   1
 -16   2  -5 13.0296 3.03378   1
 -17   2  -5 6.88504 2.48096   1
 -18  -2  -5 -0.5202 1.95366   1
 -18   2  -5 1.34666 2.29896   1
 -19  -2  -5 0.00455 2.17788   1
 -19   2  -5 3.74357 2.64550   1
 -19   3   5 4.63607 2.98752   1
 -18   3   5 -0.6173 2.02998   1
 -17   3   5 9.92932 3.01585   1
 -16   3   5 44.8995 4.91985   1
 -15   3   5 1.20110 1.76327   3
 -15   3   5 2.86311 2.01231   1
 -14   3   5 18.2639 3.05544   1
 -14   3   5 16.1614 2.91621   3
 -14   3   5 16.2905 3.16675   6
 -13   3   5 94.4373 5.57527   6
 -13   3   5 89.2719 5.02905   3
 -13   3   5 91.0318 5.21283   1
 -12   3   5 45.4496 3.85483   6
 -12   3   5 35.3766 3.27720   1
 -12   3   5 43.0424 3.61971   3
  12   3  -5 43.8290 3.70569   4
  11  -3  -5 3.11530 1.50529   7
  11   3  -5 5.50143 1.91075   4
 -11   3   5 5.24104 1.82731   3
 -11   3   5 4.11983 1.71272   1
 -11   3   5 6.64024 2.03170   6
  10  -3  -5 30.0971 3.09627   7
 -10   3   5 34.5991 3.16537   6
  10   3  -5 34.7941 3.01762   4
 -10   3   5 34.0606 2.85644   1
 -10   3   5 38.9070 3.29358   3
   9  -3  -5 264.757 9.20196   7
  -9  -3   5 276.300 9.27457   7
   9  -3  -5 248.695 8.89247   7
  -9   3   5 256.983 8.00827   7
  -9   3   5 271.166 8.36426   3
   9   3  -5 273.432 9.13940   4
  -9   3   5 277.001 8.51879   6
  -9   3   5 270.409 7.92531   1
   8  -3  -5 48.2407 3.51960   7
   8  -3  -5 53.4732 3.48307   7
  -8  -3   5 54.1151 3.79458   7
  -8  -3   5 55.6879 3.65947   7
   8  -3  -5 44.5044 3.46254   7
  -8   3   5 55.5158 2.75067   7
  -8   3   5 55.0031 3.07455   1
   8   3  -5 57.0702 3.51539   4
  -8   3   5 53.1721 3.37011   6
  -8   3   5 49.3609 3.24551   3
   8   3  -5 55.2410 3.23764   7
   8   3  -5 56.4065 3.07469   7
   7  -3  -5 17.8471 2.34551   7
  -7  -3   5 14.5359 2.22551   7
  -7  -3   5 17.8850 2.28355   7
   7  -3  -5 15.7223 2.08598   7
  -7   3   5 18.6399 2.19808   1
   7   3  -5 13.2890 1.65064   7
  -7   3   5 14.7119 1.41835   7
  -7   3   5 15.7640 2.14967   3
  -7   3   5 19.7113 2.32709   6
   7   3  -5 12.3286 1.75297   7
   7   3  -5 16.8928 2.03417   4
   6  -3  -5 261.081 8.25794   7
   6  -3  -5 269.824 8.35340   7
  -6  -3   5 282.283 8.87489   7
  -6  -3   5 279.656 8.31419   7
   6   3  -5 277.289 7.16250   2
  -6   3   5 276.533 7.68091   6
   6   3  -5 270.004 7.57880   7
  -6   3   5 270.084 7.23881   7
   6   3  -5 265.852 7.83550   7
  -6   3   5 269.340 7.75365   3
  -6   3   5 270.023 7.44891   7
   6   3  -5 279.598 8.55501   4
  -6   3   5 281.793 7.18060   1
  -5  -3   5 195.691 6.06518   7
   5  -3  -5 182.947 6.08253   7
  -5  -3   5 183.977 6.30168   7
   5  -3  -5 187.364 6.10093   7
  -5   3   5 179.998 5.31036   1
   5   3  -5 193.082 5.32967   7
  -5   3   5 189.927 5.92971   3
   5   3  -5 193.208 5.52582   7
  -5   3   5 183.280 5.66426   6
   5   3  -5 191.143 5.48275   2
  -5   3   5 178.343 5.04046   7
  -5   3   5 185.881 5.20695   7
   5   3  -5 173.459 6.16895   4
  -4  -3   5 77.6266 3.19527   7
   4  -3  -5 72.8338 3.14513   7
   4  -3  -5 79.4118 3.27165   7
  -4  -3   5 77.3776 3.36954   7
   4   3  -5 72.1175 2.49135   7
  -4   3   5 71.6904 2.91014   1
  -4   3   5 66.9339 3.01722   6
  -4   3   5 75.2725 3.37499   3
   4   3  -5 65.4702 3.36026   4
  -4   3   5 74.7445 2.40771   7
  -4   3   5 71.4821 2.30597   7
   4   3  -5 74.6134 2.42259   7
   4   3  -5 79.6282 3.25469   2
  -3  -3   5 1336.41 29.9260   7
   3  -3  -5 1324.36 30.2460   7
   3  -3  -5 1316.50 30.1620   7
  -3  -3   5 1315.95 30.2056   7
  -3   3   5 1322.37 24.1311   1
  -3   3   5 1303.59 26.1530   6
   3   3  -5 1317.10 26.2501   2
   3   3  -5 1301.72 31.1648   4
  -3   3   5 1324.92 25.0651   3
   2  -3  -5 110.081 3.81742   7
   2  -3  -5 111.163 3.79924   7
   2  -3  -5 112.021 3.63912   6
  -2  -3   5 113.955 3.43067   7
  -2  -3   5 117.885 3.60841   7
  -2   3   5 113.561 3.68854   6
   2   3  -5 106.394 4.17455   4
  -2   3   5 113.023 3.41988   1
   2   3  -5 116.546 4.01783   2
  -2   3   5 105.710 3.70933   4
  -2   3   5 105.921 3.88299   3
   1  -3  -5 6.70128 0.96768   7
  -1  -3   5 10.2242 0.78991   7
  -1  -3   5 9.24872 0.83370   7
   1  -3  -5 8.14482 1.10844   6
   1   3  -5 4.90784 1.12366   3
  -1   3   5 8.43265 1.36147   3
  -1   3   5 7.50941 1.06998   6
  -1   3   5 7.79066 1.06923   1
   1   3  -5 8.80577 1.30427   2
   1   3  -5 9.09593 1.44821   1
   0  -3  -5 1546.34 35.2103   7
   0  -3  -5 1539.06 29.8969   6
   0  -3  -5 1556.91 35.0061   7
   0   3   5 1564.06 28.3490   3
   0   3   5 1553.44 27.5580   1
   0   3   5 1573.08 34.4102   7
   0   3  -5 1526.40 30.4022   2
   0   3  -5 1562.03 28.6445   3
   0   3  -5 1555.51 36.2235   4
   0   3   5 1578.12 34.3489   7
   0   3  -5 1557.73 28.6682   1
   0   3   5 1523.01 35.5236   4
  -1  -3  -5 400.657 10.4431   7
  -1  -3  -5 406.701 10.1022   7
  -1  -3  -5 386.966 8.83652   6
   1   3   5 398.253 8.28140   1
  -1   3  -5 395.874 9.80111   6
  -1   3  -5 397.191 9.15643   3
   1   3   5 398.311 9.65619   7
  -1   3  -5 411.775 9.47338   2
  -1   3  -5 397.395 10.8395   4
   1   3   5 405.470 8.69619   3
   1   3   5 374.407 10.1511   4
   1   3   5 405.588 9.84187   7
  -2  -3  -5 137.629 4.07556   6
  -2  -3  -5 124.276 4.26041   7
  -2  -3  -5 140.940 4.82341   7
   2   3   5 136.143 4.47258   4
  -2   3  -5 135.547 4.48693   3
  -2   3  -5 139.744 4.40832   1
  -2   3  -5 146.544 4.98422   4
  -2   3  -5 131.996 4.67672   6
  -2   3  -5 120.453 4.19330   2
   2   3   5 121.430 4.00970   7
   2   3   5 134.160 4.30531   7
   2   3   5 132.526 3.78806   3
   3  -3   5 988.564 22.4776   7
  -3  -3  -5 1032.65 23.6646   7
   3  -3   5 1012.30 22.6192   7
  -3  -3  -5 1000.26 24.2490   7
  -3   3  -5 1037.02 21.3740   6
   3   3   5 1028.30 23.7916   7
  -3   3  -5 995.445 19.5922   1
   3   3   5 1012.68 18.4674   3
   3   3   5 990.594 23.2439   7
  -3   3  -5 1001.42 20.5603   2
   3   3   5 987.485 23.9925   4
  -3   3  -5 989.393 19.6943   3
   4  -3   5 128.141 4.07655   7
  -4  -3  -5 138.081 4.77227   7
  -4  -3  -5 127.876 5.22206   7
   4  -3   5 129.418 3.90306   7
   4   3   5 126.199 4.72348   4
   4   3   5 133.283 4.39916   7
   4   3   5 131.960 3.44084   3
  -4   3  -5 130.273 4.62016   3
  -4   3  -5 128.219 4.39051   2
  -4   3  -5 143.864 5.03077   6
  -4   3  -5 128.656 4.49637   1
   4   3   5 132.394 4.85535   7
   5  -3   5 6.92331 1.09497   7
  -5  -3  -5 7.08422 1.54894   7
   5  -3   5 9.36491 1.28903   7
  -5  -3  -5 7.78212 1.41409   7
  -5   3  -5 7.76968 1.45158   1
   5   3   5 10.5540 1.62086   4
  -5   3  -5 6.82946 1.26893   2
   5   3   5 8.06234 1.33650   7
  -5   3  -5 8.68577 1.59298   3
   5   3   5 7.56777 1.40251   7
  -5   3  -5 11.0441 1.85096   6
   5   3   5 10.7683 0.88221   3
  -6  -3  -5 191.316 7.21572   7
   6  -3   5 173.555 5.64856   7
   6  -3   5 194.495 6.27941   7
  -6  -3  -5 203.039 6.68790   7
  -6   3  -5 186.051 5.92451   1
  -6   3  -5 184.638 6.31609   6
  -6   3  -5 186.021 5.91878   3
   6   3   5 191.121 6.80623   7
  -6   3  -5 176.519 5.42689   2
   6   3   5 187.533 6.11555   7
  -7  -3  -5 8.32091 1.81016   7
  -7  -3  -5 6.64953 1.49681   7
   7  -3   5 9.14346 1.44316   7
   7  -3   5 8.79927 1.52826   7
  -7   3  -5 10.0994 1.69908   1
  -7   3  -5 10.3065 1.89004   6
   7   3   5 9.13018 1.83035   7
  -7   3  -5 12.4125 1.93970   3
   7   3   5 9.54351 1.56803   7
  -8  -3  -5 70.4126 4.07787   7
   8  -3   5 67.2061 3.84863   7
   8  -3   5 71.0931 3.62283   7
  -8   3  -5 70.1221 3.69849   3
  -8   3  -5 72.6273 3.73580   1
  -8   3  -5 74.3495 4.08383   6
   9  -3   5 2.54848 1.23985   7
   9  -3   5 2.82425 1.21371   7
   9   3   5 0.45217 0.95149   7
  -9   3  -5 3.42656 1.38162   1
  -9   3  -5 1.26617 1.30927   6
  -9   3  -5 0.58596 1.11294   3
  10  -3   5 0.14564 0.96784   7
 -10   3  -5 -0.1471 1.15847   3
 -10   3  -5 -0.7055 1.22376   1
  10   3   5 0.04084 1.03663   7
 -10   3  -5 1.02515 1.48360   6
  11  -3   5 235.669 9.28062   7
 -11   3  -5 230.398 7.62750   3
 -11   3  -5 240.856 8.20364   1
 -11   3  -5 239.897 8.68800   6
 -12   3  -5 -0.2693 1.27038   6
 -12   3  -5 -1.3143 1.27563   3
 -12   3  -5 -0.2560 1.33556   1
 -13   3  -5 15.1066 2.85862   1
 -13   3  -5 14.0130 2.99700   6
 -14   3  -5 85.4908 5.30812   1
 -15   3  -5 -0.9720 1.56044   1
 -16   3  -5 3.17740 2.41802   1
 -17   3  -5 26.9190 4.39838   1
 -18   3  -5 -1.3759 2.16148   1
 -18   4   5 19.7985 3.88703   1
 -17   4   5 5.96017 2.67893   1
 -16   4   5 19.5861 3.64787   1
 -16   4   5 19.9970 3.53415   3
 -15   4   5 64.0913 5.22053   1
 -15   4   5 69.5762 5.13480   3
  15   4  -5 63.5474 5.60266   4
 -14   4   5 0.17057 1.65568   3
 -14   4   5 0.55905 1.58369   1
  14   4  -5 1.33005 1.66298   4
 -13   4   5 95.1898 5.81648   6
  13   4  -5 92.0792 5.68765   4
 -13   4   5 88.9739 5.21045   1
 -13   4   5 85.4754 5.37481   3
  12   4  -5 104.934 6.02339   4
 -12   4   5 98.0447 5.71837   6
 -12   4   5 100.496 5.27884   1
 -12   4   5 96.2212 5.59422   3
  11  -4  -5 17.9580 2.91843   7
 -11   4   5 23.0438 3.32395   6
 -11   4   5 21.7837 2.92487   1
  11   4  -5 27.2123 3.11126   4
 -11   4   5 23.2670 3.17608   3
  10  -4  -5 187.036 7.68914   7
 -10   4   5 189.586 7.26967   3
  10   4  -5 187.924 7.67315   4
 -10   4   5 176.006 6.72630   1
 -10   4   5 186.104 7.25774   6
  -9  -4   5 241.212 8.82680   7
   9  -4  -5 249.558 8.85511   7
  -9   4   5 248.709 8.46036   3
  -9   4   5 248.595 7.92148   1
  -9   4   5 235.803 8.19940   6
   9   4  -5 245.234 9.00990   4
   8  -4  -5 5.52067 1.43342   7
  -8  -4   5 4.64605 1.61798   7
   8  -4  -5 4.28177 1.60615   7
  -8   4   5 6.35723 1.61856   1
   8   4  -5 4.27173 1.19277   7
  -8   4   5 6.36475 1.65262   6
  -8   4   5 5.45621 1.82666   3
   8   4  -5 8.28482 1.93538   4
   7  -4  -5 189.633 6.76062   7
  -7  -4   5 178.943 6.75228   7
  -7  -4   5 186.095 7.30366   7
   7  -4  -5 185.985 6.67025   7
   7   4  -5 184.544 6.96704   4
   7   4  -5 172.577 5.78128   7
  -7   4   5 189.661 6.20659   1
  -7   4   5 192.662 6.65285   6
  -7   4   5 198.507 6.89893   3
  -6  -4   5 274.930 8.44332   7
  -6  -4   5 277.759 8.96056   7
   6  -4  -5 271.524 8.32420   7
   6  -4  -5 256.832 8.22537   7
   6   4  -5 258.860 8.76642   4
  -6   4   5 259.775 8.10088   3
  -6   4   5 281.751 8.11636   6
  -6   4   5 266.365 7.46152   1
   5  -4  -5 149.403 5.45707   7
  -5  -4   5 164.485 5.95631   7
   5  -4  -5 158.349 5.53926   7
  -5  -4   5 162.731 5.58604   7
  -5   4   5 167.630 5.71773   6
  -5   4   5 162.362 5.31724   1
  -5   4   5 167.267 5.95445   3
   5   4  -5 159.036 5.98862   4
  -4  -4   5 118.553 4.53649   7
   4  -4  -5 111.374 4.17217   7
   4  -4  -5 117.801 4.30817   7
  -4  -4   5 110.903 4.17346   7
  -4   4   5 116.191 4.46395   6
   4   4  -5 117.511 4.94525   4
  -4   4   5 105.936 4.62015   3
  -4   4   5 108.778 4.03715   1
   3  -4  -5 247.240 7.17866   7
  -3  -4   5 251.431 6.89719   7
  -3  -4   5 238.564 7.09470   7
   3  -4  -5 249.537 7.12130   7
   3   4  -5 263.538 7.41418   2
   3   4  -5 251.438 8.10679   4
  -3   4   5 251.657 6.60625   1
  -3   4   5 244.621 7.39358   4
  -3   4   5 246.069 7.04211   6
  -3   4   5 246.206 7.20750   3
  -2  -4   5 539.817 12.7989   7
   2  -4  -5 540.592 13.4599   7
   2  -4  -5 551.312 13.4400   7
  -2  -4   5 528.325 13.0035   7
  -2   4   5 552.590 13.9414   4
   2   4  -5 547.386 12.8613   2
   2   4  -5 535.136 14.4963   4
   2   4  -5 548.123 12.0204   3
  -2   4   5 529.403 12.3977   6
  -2   4   5 552.707 11.6416   1
  -2   4   5 524.714 12.2341   3
  -1  -4   5 30.7107 1.38128   7
  -1  -4   5 30.6126 1.43064   7
   1  -4  -5 34.8261 1.99841   7
   1  -4  -5 38.1613 2.14372   7
  -1   4   5 35.8483 2.30877   6
   1   4  -5 31.2648 2.41228   1
  -1   4   5 37.5359 2.18580   1
  -1   4   5 42.7724 2.37272   4
   1   4  -5 29.0000 2.59236   2
   1   4  -5 32.8113 2.39106   3
  -1   4   5 35.3782 2.44122   3
   0  -4  -5 5.23008 0.98254   7
   0  -4  -5 3.37448 0.84912   7
   0   4  -5 4.17935 1.28360   4
   0   4   5 3.28124 1.02238   1
   0   4  -5 4.08723 1.20055   2
   0   4  -5 4.19137 1.33353   1
   0   4   5 3.91363 1.17794   3
   0   4   5 4.95285 1.09388   4
   0   4  -5 3.20994 1.13368   3
  -1  -4  -5 842.165 20.1544   7
  -1  -4  -5 849.925 20.5105   7
  -1   4  -5 853.646 19.0240   6
   1   4   5 847.325 16.9962   3
  -1   4  -5 822.646 18.3017   2
  -1   4  -5 858.258 21.4752   4
  -1   4  -5 864.081 17.6991   3
   1   4   5 852.324 16.6605   1
  -1   4  -5 868.070 17.6766   1
   1   4   5 861.207 20.8491   4
  -2  -4  -5 0.52324 0.65295   7
  -2  -4  -5 0.09417 0.64203   7
  -2   4  -5 0.98801 1.19380   6
  -2   4  -5 -0.0943 1.00664   4
   2   4   5 0.14989 0.74127   4
  -2   4  -5 -0.0396 0.93375   3
  -2   4  -5 0.07399 1.08105   1
  -2   4  -5 0.31575 1.17351   2
   2   4   5 0.14172 0.86900   3
  -3  -4  -5 11.6478 1.64028   7
  -3  -4  -5 16.9531 1.71142   7
  -3   4  -5 16.6790 2.04003   2
  -3   4  -5 14.8871 2.08619   3
   3   4   5 14.2021 1.20875   7
   3   4   5 14.5419 1.66348   3
  -3   4  -5 15.7479 2.27822   6
   3   4   5 13.3995 1.81434   4
  -3   4  -5 13.7700 2.08411   4
   3   4   5 17.0830 1.30262   7
  -3   4  -5 16.5744 2.23473   1
   4  -4   5 756.156 17.2713   7
  -4  -4  -5 734.871 19.2971   7
   4  -4   5 720.704 17.0478   7
  -4  -4  -5 732.471 18.4002   7
   4   4   5 761.155 19.1601   4
  -4   4  -5 743.957 16.2677   3
  -4   4  -5 772.797 17.5799   6
   4   4   5 754.749 14.6202   3
   4   4   5 750.089 18.0832   7
  -4   4  -5 746.224 16.0949   1
   5  -4   5 3.79126 0.86499   7
  -5  -4  -5 5.54927 1.30557   7
   5  -4   5 5.29339 0.96200   7
  -5  -4  -5 3.85801 1.33963   7
   5   4   5 2.76314 0.91433   3
  -5   4  -5 5.06406 1.65104   3
  -5   4  -5 3.85335 1.37663   1
   5   4   5 2.84478 0.95735   7
  -5   4  -5 3.72021 1.55444   6
   5   4   5 3.94560 1.30100   4
  -6  -4  -5 8.70443 1.80545   7
  -6  -4  -5 14.7191 2.03838   7
   6  -4   5 14.1597 1.55750   7
   6  -4   5 11.5070 1.53007   7
   6   4   5 12.2514 1.78645   7
   6   4   5 12.1253 2.01554   4
  -6   4  -5 12.1084 2.03733   1
  -6   4  -5 12.5331 2.14334   6
  -6   4  -5 9.55332 2.06143   3
   7  -4   5 505.078 13.8404   7
  -7  -4  -5 502.530 14.2954   7
   7  -4   5 510.195 13.2716   7
   7   4   5 531.586 14.7440   4
  -7   4  -5 526.495 13.6559   6
   7   4   5 515.854 14.3546   7
  -7   4  -5 525.907 12.8308   3
  -7   4  -5 510.739 12.6177   1
  -8  -4  -5 2.04481 1.47257   7
   8  -4   5 1.67170 1.00681   7
   8  -4   5 1.03503 1.02105   7
  -8   4  -5 0.30501 1.27561   3
  -8   4  -5 1.62893 1.51270   6
  -8   4  -5 1.50277 1.45247   1
   8   4   5 2.10630 1.19806   4
   9  -4   5 22.3196 2.49813   7
   9  -4   5 23.3232 2.64735   7
  -9   4  -5 23.6840 3.10330   3
  -9   4  -5 26.0082 3.20031   1
   9   4   5 22.4147 2.97066   4
  -9   4  -5 30.6448 3.59837   6
 -10   4  -5 255.086 8.39508   3
 -10   4  -5 235.618 8.80762   6
  10   4   5 236.163 9.00807   4
 -10   4  -5 263.685 8.64215   1
 -11   4  -5 9.37693 2.61134   6
 -11   4  -5 8.85525 2.20796   3
 -11   4  -5 10.1846 2.35641   1
 -12   4  -5 1.69671 1.72870   3
 -12   4  -5 2.89191 1.78927   1
 -12   4  -5 5.89222 2.37535   6
 -13   4  -5 96.9927 5.77994   1
 -13   4  -5 90.5393 5.27079   3
 -14   4  -5 -0.8809 1.53136   1
 -15   4  -5 4.45940 2.40711   1
 -16   4  -5 64.6021 5.56883   1
 -17   4  -5 3.86339 2.43368   1
 -18   4  -5 2.05807 2.59923   1
 -17   5   5 1.90410 2.55757   1
 -16   5   5 6.99424 2.88830   3
 -16   5   5 10.1624 3.24018   1
 -15   5   5 24.5229 4.05112   3
 -15   5   5 27.6780 4.35113   1
  14   5  -5 7.46844 2.79599   4
 -14   5   5 8.87422 2.79200   1
 -14   5   5 7.10574 2.77800   3
 -13   5   5 25.8870 3.88614   3
  13   5  -5 31.4233 4.26121   4
 -13   5   5 28.0161 3.92542   1
 -12   5   5 57.5071 4.73126   3
  12   5  -5 66.1157 5.01076   4
 -12   5   5 54.9834 4.65721   6
 -12   5   5 61.9072 4.70997   1
  11   5  -5 0.68116 1.66676   4
 -11   5   5 0.44994 1.77153   3
 -11   5   5 -0.6640 1.51810   1
 -11   5   5 0.26935 1.37872   6
 -10   5   5 94.7448 5.05034   1
 -10   5   5 95.6066 5.43529   6
 -10   5   5 92.9958 5.55257   3
  10   5  -5 99.6032 5.67469   4
  -9  -5   5 79.3368 5.15206   7
  -9   5   5 80.6168 4.59436   1
  -9   5   5 78.2294 4.82099   6
  -9   5   5 90.7357 5.16930   3
   9   5  -5 94.1456 5.43129   4
  -8  -5   5 0.03598 1.49172   7
   8  -5  -5 2.40766 1.35217   7
  -8   5   5 1.29371 1.40870   1
   8   5  -5 2.98074 1.54338   4
  -8   5   5 1.17495 1.24257   6
  -8   5   5 2.47359 1.64068   3
   7  -5  -5 205.501 7.37332   7
  -7  -5   5 216.748 7.77634   7
   7  -5  -5 206.410 7.42425   7
  -7   5   5 215.954 7.16587   1
  -7   5   5 220.601 7.68972   6
   7   5  -5 226.411 8.38376   4
  -7   5   5 201.392 7.69623   3
  -6  -5   5 89.9396 4.52946   7
  -6  -5   5 88.2068 4.74945   7
   6  -5  -5 98.7459 4.36696   7
   6  -5  -5 91.7503 4.26715   7
  -6   5   5 103.638 4.54271   1
  -6   5   5 98.1244 4.76160   6
   6   5  -5 94.8623 4.90935   4
  -6   5   5 94.3525 4.91335   3
  -5  -5   5 49.2547 3.13249   7
   5  -5  -5 45.2660 2.84288   7
   5  -5  -5 45.1154 2.77746   7
  -5  -5   5 42.5700 3.12414   7
  -5   5   5 50.0624 3.42088   6
   5   5  -5 48.1096 3.55633   4
  -5   5   5 53.9752 3.90911   3
  -5   5   5 47.7661 3.16486   1
  -4  -5   5 271.375 7.94447   7
  -4  -5   5 284.889 8.45633   7
   4  -5  -5 259.938 7.89450   7
   4  -5  -5 267.054 8.07866   7
   4   5  -5 281.374 9.29747   4
  -4   5   5 278.848 8.57969   3
  -4   5   5 266.052 8.24335   6
  -4   5   5 272.671 7.85302   1
   3  -5  -5 197.167 6.07639   7
  -3  -5   5 190.243 6.08945   7
   3  -5  -5 188.578 6.15267   7
  -3  -5   5 189.106 5.79918   7
  -3   5   5 193.600 6.56306   6
  -3   5   5 195.721 6.62383   4
  -3   5   5 189.410 6.74543   3
   3   5  -5 205.029 7.47313   4
  -3   5   5 194.953 6.14309   1
   2  -5  -5 3.51750 1.02567   7
  -2  -5   5 3.55550 0.93102   7
   2  -5  -5 2.49551 0.84081   7
  -2  -5   5 1.43530 0.78517   7
   2   5  -5 4.07860 1.49710   4
  -2   5   5 3.13177 1.31975   6
   2   5  -5 3.09337 1.23699   3
  -2   5   5 2.41949 1.21280   1
  -2   5   5 2.21549 1.25086   3
  -2   5   5 3.66103 1.26920   4
   1  -5  -5 344.960 9.61966   7
   1  -5  -5 366.155 9.67691   7
   1   5  -5 368.924 9.54985   3
  -1   5   5 353.191 9.47900   3
   1   5  -5 359.044 10.9657   4
  -1   5   5 352.609 8.91087   1
   1   5  -5 365.786 10.0078   1
  -1   5   5 345.339 10.2899   4
   0  -5  -5 193.265 6.22128   7
   0  -5  -5 191.145 5.96992   7
   0   5   5 188.854 6.25344   3
   0   5  -5 200.311 7.22907   4
   0   5  -5 200.300 6.65413   3
   0   5   5 202.467 6.68230   4
   0   5   5 189.634 5.94518   1
   0   5  -5 191.210 6.74418   1
  -1  -5  -5 9.43147 1.31336   7
  -1  -5  -5 10.2277 1.51946   7
   1   5   5 8.38158 1.71013   3
  -1   5  -5 8.94371 1.93820   3
  -1   5  -5 9.01404 2.05355   1
   1   5   5 11.4184 1.83387   1
  -1   5  -5 6.60426 1.69704   4
   1   5   5 8.59947 1.65626   4
  -2  -5  -5 348.226 9.61985   7
  -2  -5  -5 340.510 10.0863   7
  -2   5  -5 358.113 10.9982   4
   2   5   5 355.587 10.3951   4
  -2   5  -5 329.912 9.52552   3
   2   5   5 347.702 8.80575   3
  -2   5  -5 353.351 9.67950   1
  -2   5  -5 343.884 10.3270   6
  -3  -5  -5 239.396 8.06396   7
  -3  -5  -5 228.106 7.33741   7
  -3   5  -5 249.738 8.50338   4
   3   5   5 246.299 6.80206   3
   3   5   5 254.627 8.07529   4
  -3   5  -5 231.210 7.68608   3
  -3   5  -5 242.708 8.26891   6
  -3   5  -5 229.786 7.57067   1
  -4  -5  -5 14.4084 1.84627   7
  -4  -5  -5 8.87424 1.66525   7
  -4   5  -5 12.5327 2.21328   3
  -4   5  -5 10.2002 2.16003   6
  -4   5  -5 10.9081 2.22224   1
   4   5   5 12.0939 2.01754   4
   4   5   5 11.9152 1.69145   3
  -5  -5  -5 226.992 7.52003   7
   5  -5   5 211.270 6.21791   7
  -5  -5  -5 218.693 8.21004   7
   5  -5   5 216.591 6.05370   7
  -5   5  -5 219.230 7.41329   1
   5   5   5 224.503 7.83538   4
  -5   5  -5 239.142 7.91597   3
  -5   5  -5 214.911 7.86942   6
   5   5   5 229.757 6.09964   3
   6  -5   5 107.725 3.99585   7
  -6  -5  -5 112.664 5.11688   7
  -6   5  -5 110.106 5.18424   1
   6   5   5 117.394 5.30750   4
  -6   5  -5 118.271 5.74672   6
  -6   5  -5 118.688 5.51557   3
  -7  -5  -5 10.8352 2.02091   7
   7  -5   5 12.0271 1.67831   7
   7   5   5 14.6431 2.43133   4
  -7   5  -5 14.9183 2.72667   3
  -7   5  -5 15.8362 2.68165   1
  -7   5  -5 14.4828 2.72493   6
   8  -5   5 63.6602 3.52474   7
  -8   5  -5 81.4697 5.01762   6
  -8   5  -5 75.2247 4.55945   1
  -8   5  -5 73.3831 4.70191   3
   8   5   5 85.9261 4.83171   4
  -9   5  -5 43.9176 4.44643   3
  -9   5  -5 44.6458 3.90398   6
  -9   5  -5 41.5858 4.18537   1
   9   5   5 48.1226 3.92559   4
 -10   5  -5 28.3490 3.58872   1
  10   5   5 26.5098 3.20695   4
 -10   5  -5 34.2502 4.21441   6
 -10   5  -5 30.4987 3.78359   3
 -11   5  -5 88.2599 5.46571   3
 -11   5  -5 75.0965 6.01325   6
 -11   5  -5 86.5017 5.30495   1
  11   5   5 97.0710 5.82175   4
  12   5   5 60.9716 4.87759   4
 -12   5  -5 59.8691 4.69430   1
 -12   5  -5 55.3702 4.53651   3
 -13   5  -5 3.98379 2.26202   3
 -13   5  -5 2.02230 2.18214   1
  13   5   5 0.70475 1.94085   4
  14   5   5 11.3992 3.01767   4
 -14   5  -5 5.70444 2.70306   1
 -14   5  -5 4.83231 2.40528   3
 -15   5  -5 28.5135 4.54598   1
 -16   5  -5 1.60493 2.40299   1
 -17   5  -5 1.85247 2.67917   1
 -16   6   5 -0.5245 2.13900   3
 -16   6   5 -1.9694 2.32614   1
 -15   6   5 2.66753 2.62684   3
 -15   6   5 0.47949 2.01620   1
 -14   6   5 68.0814 5.64486   1
 -14   6   5 74.4249 6.22722   3
  13   6  -5 1.87808 2.28124   4
 -13   6   5 0.81770 1.76760   1
 -13   6   5 1.05855 2.06385   3
 -12   6   5 -1.2456 1.82373   1
  12   6  -5 1.47200 1.85757   4
 -12   6   5 -0.9034 1.80227   3
 -11   6   5 130.464 6.62038   1
  11   6  -5 155.743 7.95253   4
 -11   6   5 123.638 6.87144   3
 -10   6   5 0.08080 1.39640   1
 -10   6   5 0.03217 1.54271   6
 -10   6   5 0.87671 2.06736   3
  10   6  -5 0.54371 1.69662   4
  -9   6   5 -0.5750 1.42976   1
   9   6  -5 -0.8193 1.45819   4
  -9   6   5 1.31881 1.42343   6
  -9   6   5 0.45304 1.89040   3
  -8   6   5 199.881 7.54831   1
  -8   6   5 199.116 7.99275   6
  -8   6   5 197.395 8.04693   3
   8   6  -5 198.930 8.39030   4
   7  -6  -5 8.02582 1.61891   7
  -7   6   5 10.2012 2.53702   3
  -7   6   5 5.61270 1.99179   6
   7   6  -5 7.84760 2.31643   4
  -7   6   5 10.8032 2.28699   1
   6  -6  -5 21.0246 2.18879   7
  -6   6   5 17.1085 2.69317   1
  -6   6   5 19.7958 2.90774   6
   6   6  -5 21.0452 3.07912   4
  -6   6   5 18.9861 2.96517   3
  -5  -6   5 270.645 9.24596   7
   5  -6  -5 271.292 8.44143   7
   5   6  -5 290.801 10.0971   4
  -5   6   5 282.876 9.33581   6
  -5   6   5 269.704 8.58659   1
  -5   6   5 283.438 9.39815   3
  -4  -6   5 40.0135 2.90482   7
   4  -6  -5 42.4381 2.61752   7
  -4   6   5 48.1371 3.30940   4
  -4   6   5 40.9410 3.21304   1
  -4   6   5 38.3640 3.45113   3
   4   6  -5 47.7851 3.72036   4
  -4   6   5 45.0877 3.58307   6
   3  -6  -5 4.91601 1.08714   7
  -3  -6   5 3.94784 1.14522   7
  -3   6   5 2.33625 1.47349   1
  -3   6   5 3.78321 1.60548   3
  -3   6   5 6.94618 1.88079   6
  -3   6   5 4.53182 1.56885   4
   3   6  -5 5.05170 1.63503   3
   3   6  -5 4.04420 1.75761   4
   2  -6  -5 413.815 11.2504   7
  -2  -6   5 407.913 10.9007   7
  -2   6   5 428.100 11.0010   1
  -2   6   5 413.255 11.4336   3
   2   6  -5 440.208 13.1878   4
  -2   6   5 423.866 12.3064   4
   2   6  -5 408.293 11.0826   3
   1  -6  -5 57.3859 3.06942   7
   1   6  -5 58.9565 4.09553   1
  -1   6   5 53.7627 3.47862   1
   1   6  -5 60.0074 4.09082   4
  -1   6   5 63.6549 4.05980   3
   1   6  -5 57.7378 3.84432   3
  -1   6   5 64.0263 3.79150   4
   0  -6  -5 134.145 5.09410   7
   0   6  -5 136.347 5.88591   3
   0   6  -5 141.302 6.31799   1
   0   6   5 136.851 5.39620   1
   0   6   5 135.222 5.76886   4
   0   6   5 140.239 5.75202   3
   0   6  -5 142.470 6.30251   4
  -1  -6  -5 34.4565 2.51957   7
   1   6   5 29.7809 2.73147   1
   1   6   5 40.5239 3.16300   4
   1   6   5 29.9523 3.13046   3
  -1   6  -5 34.0100 3.80012   1
  -1   6  -5 33.4570 3.20835   4
  -1   6  -5 26.9654 3.14249   3
  -2  -6  -5 195.279 7.00241   7
   2   6   5 204.104 6.79075   3
  -2   6  -5 190.089 7.23349   3
   2   6   5 205.807 7.54660   4
  -2   6  -5 204.338 7.98560   4
  -2   6  -5 211.006 7.73592   1
  -3  -6  -5 194.324 7.43540   7
  -3   6  -5 195.505 7.62299   3
  -3   6  -5 223.250 8.43527   6
  -3   6  -5 218.967 8.33920   4
   3   6   5 210.733 7.76900   4
  -3   6  -5 208.810 7.65634   1
   3   6   5 208.022 6.67343   3
  -4   6  -5 22.3914 3.31559   3
  -4   6  -5 17.9882 2.96567   6
  -4   6  -5 18.8128 2.86107   1
   4   6   5 22.6909 2.61614   3
   4   6   5 25.8065 2.83965   4
  -5   6  -5 75.4974 4.66379   1
  -5   6  -5 75.9982 4.89198   6
  -5   6  -5 70.6951 4.80126   3
   5   6   5 77.8481 4.56921   4
  -6   6  -5 124.276 6.23549   3
  -6   6  -5 119.197 5.88100   1
   6   6   5 132.644 6.29108   4
  -6   6  -5 131.345 6.59886   6
  -7   6  -5 39.7691 4.23876   1
  -7   6  -5 36.8679 3.65982   6
   7   6   5 41.4352 3.73576   4
  -7   6  -5 37.4947 4.39197   3
  -8   6  -5 163.027 7.73036   6
  -8   6  -5 157.608 7.23138   3
   8   6   5 170.724 7.63706   4
  -8   6  -5 161.448 7.07606   1
  -9   6  -5 50.9137 4.59600   3
   9   6   5 51.8139 4.39041   4
  -9   6  -5 54.3415 4.36016   1
 -10   6  -5 1.45514 1.96259   3
 -10   6  -5 5.53719 2.47221   1
  10   6   5 6.16427 2.15410   4
 -11   6  -5 61.7841 5.92052   3
  11   6   5 50.3245 4.46366   4
 -11   6  -5 52.4919 5.42579   1
 -12   6  -5 58.1791 5.11009   3
 -12   6  -5 63.5524 5.39481   1
  12   6   5 63.9249 5.26554   4
 -13   6  -5 42.8590 5.08068   3
 -13   6  -5 39.0392 5.16666   1
 -14   6  -5 7.54631 3.01268   1
 -14   6  -5 6.02646 2.74072   3
 -15   6  -5 2.36248 2.63029   3
 -15   6  -5 12.8427 3.57727   1
 -16   6  -5 11.4572 3.89893   1
 -14   7   5 1.47192 2.76794   3
 -14   7   5 4.45602 2.79507   1
 -13   7   5 49.1678 5.56868   1
 -13   7   5 50.7933 6.02602   3
 -12   7   5 25.7296 4.06783   1
 -12   7   5 28.9024 4.70549   3
 -11   7   5 -2.9698 2.11258   3
 -11   7   5 3.26119 2.20771   1
 -10   7   5 55.3799 5.93829   3
  10   7  -5 56.8523 5.01298   4
 -10   7   5 58.3541 4.93414   1
  -9   7   5 24.8318 4.21370   3
  -9   7   5 30.7851 4.11458   1
   9   7  -5 31.5720 4.29951   4
  -8   7   5 0.94824 2.03455   3
  -8   7   5 0.58758 1.77416   1
  -8   7   5 0.00899 1.55213   6
   8   7  -5 2.82278 1.93807   4
  -7   7   5 95.4412 5.52211   1
  -7   7   5 94.6037 5.87064   6
  -7   7   5 97.8827 6.17172   3
   7   7  -5 116.442 6.50705   4
  -6   7   5 54.4088 4.69823   3
  -6   7   5 50.3658 4.21951   6
   6   7  -5 51.7652 4.38925   4
  -6   7   5 50.0867 4.11360   1
  -5   7   5 8.60860 2.59878   3
  -5   7   5 9.59175 2.42454   6
  -5   7   5 5.67276 2.11306   1
   5   7  -5 7.74845 2.31487   4
   4   7  -5 98.0183 5.99466   4
  -4   7   5 95.1746 5.53775   6
  -4   7   5 96.4969 5.18531   1
  -4   7   5 102.812 5.84106   3
  -3   7   5 45.9302 3.75382   4
  -3   7   5 44.0835 4.05294   3
   3   7  -5 42.3583 3.58966   3
   3   7  -5 48.4104 4.18805   4
  -3   7   5 47.9245 3.83828   1
  -2   7   5 0.83029 1.50332   3
  -2   7   5 1.59805 1.65969   1
  -2   7   5 0.15053 1.39121   4
   2   7  -5 1.44387 1.66197   3
   2   7  -5 2.20759 1.67896   4
  -1   7   5 218.927 7.92070   1
  -1   7   5 217.405 8.07393   3
   1   7  -5 225.052 9.06445   4
  -1   7   5 218.833 8.39254   4
   1   7  -5 227.810 8.37403   3
   0   7   5 149.741 6.49892   3
   0   7   5 156.081 6.83991   4
   0   7  -5 145.834 6.94047   1
   0   7   5 157.660 6.55673   1
   0   7  -5 153.782 6.91866   3
   0   7  -5 167.274 7.56278   4
   1   7   5 0.58475 1.44003   4
  -1   7  -5 -1.5471 1.31817   4
   1   7   5 -0.4979 1.47774   3
  -1   7  -5 0.93900 1.92562   3
  -1   7  -5 1.05087 1.71595   1
   2   7   5 238.059 8.94921   4
  -2   7  -5 243.319 9.55800   4
  -2   7  -5 217.680 8.65793   1
   2   7   5 228.079 7.90781   3
  -2   7  -5 222.884 8.63971   3
   3   7   5 108.557 5.22658   3
  -3   7  -5 107.159 6.04485   4
  -3   7  -5 98.7439 5.81032   3
   3   7   5 105.863 5.58086   4
  -3   7  -5 90.8092 5.79096   1
  -4   7  -5 2.68649 1.82109   3
  -4   7  -5 -1.7712 1.69410   1
   4   7   5 2.06542 1.62415   4
  -4   7  -5 0.94555 1.53176   6
  -5   7  -5 41.5387 4.56527   3
  -5   7  -5 43.4540 4.25417   6
   5   7   5 46.8557 3.97974   4
  -5   7  -5 48.5441 5.03808   1
   6   7   5 47.6988 4.16880   4
  -6   7  -5 45.9712 5.10886   3
  -6   7  -5 38.0117 4.42533   1
  -7   7  -5 0.79196 2.17198   3
   7   7   5 3.35901 1.71898   4
  -7   7  -5 -0.8043 1.50969   1
   8   7   5 64.3964 4.87628   4
  -8   7  -5 63.9215 5.41405   3
  -8   7  -5 67.9331 5.23601   1
  -9   7  -5 32.3453 4.69845   3
  -9   7  -5 31.0465 4.38793   1
   9   7   5 32.0145 3.75282   4
 -10   7  -5 -1.9459 2.22601   3
 -10   7  -5 1.22065 2.34216   1
  10   7   5 -1.1165 1.68846   4
  11   7   5 49.4341 5.50978   4
 -11   7  -5 46.8546 5.69688   1
 -11   7  -5 46.1895 5.68958   3
 -12   7  -5 26.2796 4.19430   1
 -12   7  -5 28.3605 4.63262   3
 -13   7  -5 1.87020 2.48848   1
 -13   7  -5 -0.6849 2.45639   3
 -14   7  -5 21.1832 4.24619   3
 -14   7  -5 21.7828 4.58199   1
 -12   8   5 15.4501 3.85238   1
 -12   8   5 16.4633 4.21844   3
 -11   8   5 12.4296 3.66773   3
 -11   8   5 8.71244 3.11437   1
 -10   8   5 8.42639 2.84581   1
 -10   8   5 10.7763 3.57028   3
  -9   8   5 12.8687 3.41132   3
  -9   8   5 19.1800 3.75151   1
  -8   8   5 10.7029 3.12260   3
  -8   8   5 8.12833 2.72099   1
  -7   8   5 37.7495 4.63439   1
   7   8  -5 27.8734 4.32246   4
  -7   8   5 33.1777 4.71060   3
  -6   8   5 49.1170 5.44056   3
   6   8  -5 61.2804 5.29409   4
  -6   8   5 59.4585 5.01194   1
  -5   8   5 61.8806 4.94497   1
  -5   8   5 57.1408 4.98416   3
   5   8  -5 65.3062 5.31109   4
   4   8  -5 27.7596 4.12918   4
  -4   8   5 21.2679 3.55463   1
  -4   8   5 25.8022 4.14211   3
  -3   8   5 22.5724 3.33736   4
  -3   8   5 25.2306 3.83224   3
  -3   8   5 22.2512 3.49149   1
   3   8  -5 24.8056 3.89627   4
   2   8  -5 73.8647 4.99335   3
  -2   8   5 73.7321 5.20086   1
  -2   8   5 73.8101 4.84078   4
   2   8  -5 73.8621 5.53440   4
  -2   8   5 79.5066 5.44259   3
  -1   8   5 20.2323 3.12680   4
   1   8  -5 19.8793 3.48560   3
  -1   8   5 21.3112 3.51870   3
   1   8  -5 19.2471 3.42137   4
  -1   8   5 23.7793 3.54611   1
   0   8  -5 0.94288 1.99977   4
   0   8  -5 -0.7993 1.61293   3
   0   8   5 0.14485 1.69156   3
   0   8   5 -1.7486 1.17115   4
   1   8   5 82.5488 5.22316   3
  -1   8  -5 92.6366 6.09210   4
  -1   8  -5 93.5235 6.00057   1
  -1   8  -5 93.0245 5.96908   3
   1   8   5 95.2712 5.58148   4
  -2   8  -5 -1.9736 1.84105   1
  -2   8  -5 -1.4048 1.84677   3
   2   8   5 -0.8908 1.64427   3
   2   8   5 -0.5721 1.38750   4
  -2   8  -5 -2.5246 1.56530   4
   3   8   5 6.28579 2.17849   4
  -3   8  -5 8.14417 2.59107   1
  -3   8  -5 8.63232 2.55718   4
  -3   8  -5 5.31957 2.69440   3
  -4   8  -5 88.8216 5.93919   3
  -4   8  -5 89.8856 5.94642   1
   4   8   5 88.8358 5.77680   4
  -5   8  -5 -1.2858 1.91132   1
   5   8   5 0.30456 1.54856   4
  -5   8  -5 -2.0936 1.82171   3
  -6   8  -5 -0.4742 1.99268   1
   6   8   5 5.86058 2.36557   4
  -6   8  -5 3.18724 2.35586   3
  -7   8  -5 86.7246 6.29011   1
  -7   8  -5 84.1171 6.36247   3
   7   8   5 91.6042 5.95984   4
   8   8   5 6.54124 2.34411   4
  -8   8  -5 7.30651 2.95052   1
  -8   8  -5 7.39830 2.93913   3
  -9   8  -5 -1.8717 2.33049   3
  -9   8  -5 5.14658 3.02007   1
 -10   8  -5 22.9483 4.36323   3
 -10   8  -5 22.2908 4.43881   1
 -11   8  -5 3.26105 2.57690   1
 -11   8  -5 -2.7507 2.32675   3
 -12   8  -5 1.84987 2.66415   3
 -12   8  -5 6.14785 3.30775   1
  -9   9   5 24.6156 4.44033   1
  -9   9   5 26.5866 5.06845   3
  -8   9   5 1.93383 2.86374   3
  -8   9   5 4.41358 2.70745   1
  -7   9   5 15.1317 3.53922   1
  -7   9   5 19.6197 4.16785   3
  -6   9   5 34.2363 5.21379   3
  -6   9   5 31.1184 4.59970   1
  -5   9   5 1.12738 2.10276   1
  -5   9   5 1.87398 2.38281   3
  -4   9   5 21.4283 4.21282   3
  -4   9   5 17.0851 3.63001   1
  -3   9   5 36.5662 4.79705   1
  -3   9   5 33.2396 4.73985   3
  -2   9   5 2.65404 1.93995   4
  -2   9   5 1.25098 2.40788   3
  -2   9   5 1.14523 2.09672   1
   1   9  -5 27.0097 4.09220   3
  -1   9   5 28.5673 4.37592   3
  -1   9   5 24.3292 3.73976   4
   0   9   5 33.8133 3.90181   4
   0   9  -5 29.8929 4.54497   3
   0   9   5 36.6554 4.68365   3
   1   9   5 3.59932 2.02949   4
  -1   9  -5 8.99075 2.97847   3
   1   9   5 4.17167 2.38390   3
   2   9   5 25.2478 3.96812   4
  -2   9  -5 24.9962 4.27188   3
  -2   9  -5 24.3933 4.32131   1
  -3   9  -5 52.4173 6.08378   1
  -3   9  -5 41.1714 5.23319   3
   3   9   5 48.2729 4.73433   4
  -4   9  -5 1.25692 2.32985   1
  -4   9  -5 -0.8137 2.45879   3
   4   9   5 -1.3520 1.70168   4
  -5   9  -5 15.2294 3.69423   1
  -5   9  -5 8.81546 3.16620   3
  -6   9  -5 19.2676 3.96568   1
  -6   9  -5 19.6802 4.08091   3
  -7   9  -5 3.05811 2.77050   3
  -7   9  -5 4.82912 2.95153   1
  -8   9  -5 20.2982 4.21903   1
  -8   9  -5 21.1799 4.39746   3
  -9   9  -5 24.3394 4.64210   1
  -9   9  -5 17.5893 4.16669   3
  -4  10   5 0.42740 2.50302   3
  -3  10   5 6.08780 2.83541   3
  -2  10   5 18.9698 4.00731   3
  -1  10   5 4.93996 2.83557   3
   0  10   5 5.12527 2.90744   3
   0  10  -5 0.95914 2.33661   3
  -1  10  -5 13.8218 3.76930   3
  -2  10  -5 0.26199 2.48195   3
  -3  10  -5 8.96418 3.24929   3
  -3  10  -5 15.0966 3.88526   1
  -4  10  -5 18.7998 4.23783   3
  -4  10  -5 12.8985 3.78141   1
 -20   0   6 -2.0860 2.48018   1
 -19   0   6 5.84571 2.66068   1
 -18   0   6 13.9683 3.32620   1
 -13   0   6 256.593 7.86257   3
 -12   0   6 6.68710 1.58132   3
 -11   0   6 631.208 14.1394   3
 -10   0   6 1035.60 20.9493   3
  10   0  -6 1048.46 26.7004   7
 -10   0   6 1066.94 27.4343   7
  -9   0   6 -1.1287 1.11318   7
   9   0  -6 0.21018 0.95549   7
  -9   0   6 -0.1214 0.76426   7
   9   0  -6 0.13201 1.17839   7
   9   0  -6 0.64132 0.76559   2
  -8   0   6 1114.42 27.5192   7
   8   0  -6 1124.13 27.7042   7
  -8   0   6 1109.88 27.8608   7
   8   0  -6 1122.62 21.5735   2
   8   0  -6 1128.22 27.3420   7
  -7   0   6 2028.20 48.2870   7
  -7   0   6 2097.17 48.1130   7
   7   0  -6 2093.46 48.2447   7
   7   0  -6 2125.45 47.9609   7
   6   0  -6 102.024 4.34956   7
  -6   0   6 108.698 4.50543   7
   6   0  -6 109.987 4.46079   7
  -6   0   6 101.825 4.38700   7
  -5   0   6 1154.94 27.3645   7
   5   0  -6 1186.47 27.3963   7
  -5   0   6 1164.49 27.5554   7
   5   0  -6 1124.44 27.2195   7
  -4   0   6 844.845 20.3242   7
   4   0  -6 834.917 20.2278   7
  -4   0   6 851.777 20.3064   7
   4   0  -6 844.618 20.2453   7
  -3   0   6 139.357 4.65293   7
   3   0  -6 142.821 4.59260   7
   3   0  -6 139.632 4.66112   7
   2   0  -6 275.901 6.68560   4
   2   0  -6 287.784 7.49684   7
   2   0  -6 277.787 7.64968   7
  -2   0   6 280.498 7.65342   7
  -1   0   6 2018.46 44.6483   7
   1   0  -6 2032.76 45.8901   7
  -1   0   6 1958.80 45.2706   4
   1   0  -6 1920.62 46.1388   7
   1   0  -6 2051.46 45.5986   4
   0   0   6 4058.05 93.0653   7
   0   0   6 4075.72 93.0217   7
   0   0   6 4083.81 76.8014   6
   0   0  -6 4167.08 93.4757   7
   0   0  -6 3986.36 92.8478   7
   0   0   6 4095.27 92.1286   4
   1   0   6 103.744 3.32445   7
  -1   0  -6 105.042 3.31410   7
  -1   0  -6 100.617 3.47693   7
   1   0   6 103.886 2.49928   6
  -1   0  -6 102.206 2.51897   6
   1   0   6 102.129 3.55104   7
   2   0   6 7.22257 0.63516   6
   2   0   6 6.28516 0.89765   7
  -2   0  -6 8.06960 0.62838   1
   2   0   6 8.19624 1.09613   7
  -2   0  -6 7.89869 1.05984   7
  -2   0  -6 11.2568 1.04209   7
  -2   0  -6 7.50469 0.69946   6
  -3   0  -6 9973.80 222.849   7
  -3   0  -6 9267.13 184.189   6
  -3   0  -6 9999.99 220.334   7
  -3   0  -6 9911.07 168.229   1
   3   0   6 9675.91 221.014   7
  -4   0  -6 -0.1110 0.46313   7
  -4   0  -6 0.33565 0.49825   6
  -4   0  -6 0.15918 0.43613   1
   4   0   6 0.05632 0.43584   7
   4   0   6 0.42611 0.60709   7
  -4   0  -6 0.36774 0.56782   7
  -5   0  -6 107.967 3.98893   7
   5   0   6 102.107 3.86156   7
   5   0   6 102.390 4.36861   7
  -5   0  -6 104.309 3.09244   1
  -5   0  -6 98.2041 4.15803   7
  -5   0  -6 108.268 3.44909   6
  -6   0  -6 2106.32 37.8539   1
  -6   0  -6 2147.18 49.4714   7
  -6   0  -6 2132.82 41.4234   6
   6   0   6 2113.89 48.7501   7
   6   0   6 2162.15 49.7936   7
  -6   0  -6 2270.39 48.9139   7
   7   0   6 18.8058 2.19492   7
  -7   0  -6 20.4864 1.70790   6
  -7   0  -6 22.8376 1.81929   2
   7   0   6 19.1896 1.83450   7
  -7   0  -6 18.3200 1.55330   1
  -7   0  -6 19.8524 2.02975   7
  -7   0  -6 18.4322 2.01483   7
  -8   0  -6 17.2682 1.95817   6
  -8   0  -6 12.2437 1.77598   7
  -8   0  -6 16.7978 2.28578   7
   8   0   6 14.4731 2.19517   7
  -8   0  -6 15.8702 1.37631   2
  -8   0  -6 15.3038 1.72777   1
  -9   0  -6 2079.96 36.3431   3
  -9   0  -6 2018.24 37.9291   1
  -9   0  -6 2093.71 49.2339   7
   9   0   6 2091.61 49.6696   7
  -9   0  -6 2088.22 41.3612   6
  -9   0  -6 2170.40 48.6606   7
 -10   0  -6 24.7725 2.26792   1
 -10   0  -6 28.4729 2.87027   7
 -10   0  -6 25.5123 2.44356   6
 -11   0  -6 13.5941 2.32208   6
 -11   0  -6 9.95953 1.79058   1
 -12   0  -6 729.310 16.1957   1
 -12   0  -6 714.972 17.7338   6
 -13   0  -6 9.36478 2.28141   6
 -13   0  -6 14.9900 2.51736   1
 -14   0  -6 0.12599 1.41564   6
 -14   0  -6 0.88858 1.53282   1
 -15   0  -6 167.640 6.96227   1
 -15   0  -6 158.620 7.42380   6
 -16   0  -6 -0.0863 1.58060   1
 -17   0  -6 13.4167 3.05091   1
 -18   0  -6 52.4964 5.37332   1
 -19   0  -6 4.54746 2.64223   1
 -20   1   6 26.6909 4.81574   1
 -19   1   6 19.4442 3.98931   1
 -18   1   6 4.11837 2.57148   1
 -17   1   6 54.3264 4.97299   1
 -16   1   6 11.4373 2.93993   1
 -15   1   6 1.64341 1.81071   1
 -14   1   6 84.3421 4.59524   3
 -13   1   6 77.7477 4.23301   3
 -12  -1   6 -0.8142 0.77883   3
 -12   1   6 2.41864 1.26898   3
 -11   1   6 146.992 6.85171   7
 -11   1   6 142.677 5.49045   3
  10  -1  -6 264.490 9.46954   7
 -10   1   6 264.948 7.61447   3
 -10   1   6 257.326 9.37894   7
  10   1  -6 261.095 9.07290   7
  -9  -1   6 2.84623 1.39589   7
  -9  -1   6 3.39534 1.49386   7
  -9  -1   6 4.30852 1.53889   7
   9  -1  -6 1.02107 1.36051   7
   9  -1  -6 3.43507 1.34779   7
  -9   1   6 3.27086 1.41354   7
  -9   1   6 3.66389 1.21591   7
   9   1  -6 2.64718 1.41403   7
   9   1  -6 3.54905 1.34471   7
   9   1  -6 3.77155 0.82682   2
  -9   1   6 4.52457 1.34859   3
  -8  -1   6 420.680 12.6330   7
  -8  -1   6 426.880 12.3090   7
   8  -1  -6 408.041 12.2982   7
   8  -1  -6 416.114 12.1581   7
  -8  -1   6 436.078 12.3619   7
  -8   1   6 403.105 12.2915   7
   8   1  -6 408.903 11.8892   7
   8   1  -6 424.589 8.96196   2
  -8   1   6 416.957 12.1025   7
  -8   1   6 423.698 10.1449   3
   8   1  -6 441.462 12.4188   7
  -7  -1   6 562.641 15.1214   7
   7  -1  -6 568.239 15.1084   7
  -7  -1   6 556.016 15.0833   7
   7  -1  -6 570.129 15.2145   7
   7   1  -6 569.136 11.6821   2
   7   1  -6 556.223 15.0946   7
  -7   1   6 558.925 12.4056   3
  -7   1   6 574.240 15.1046   7
  -7   1   6 583.215 15.2887   7
   7   1  -6 559.710 14.9016   7
  -6  -1   6 74.9952 3.68777   7
   6  -1  -6 79.3486 3.70904   7
   6  -1  -6 74.3984 3.67851   7
   6   1  -6 73.4666 3.55481   7
  -6   1   6 74.2355 3.18360   3
   6   1  -6 72.1852 2.67061   2
  -6   1   6 77.9582 3.60304   7
  -6   1   6 73.4601 3.52164   7
   6   1  -6 70.0815 3.46680   7
   5  -1  -6 1219.24 28.9581   7
  -5  -1   6 1253.47 28.8917   7
   5  -1  -6 1225.85 28.9833   7
  -5   1   6 1204.61 28.9294   7
   5   1  -6 1224.52 28.6197   7
   5   1  -6 1238.49 28.8513   7
  -5   1   6 1232.87 28.9928   7
   5   1  -6 1242.66 23.7763   2
   4  -1  -6 1880.47 41.9668   7
   4  -1  -6 1856.73 41.9634   7
  -4  -1   6 1748.24 41.8482   7
  -4  -1   6 1880.05 41.9029   7
   4   1  -6 1830.65 41.5967   7
   4   1  -6 1796.38 43.8068   4
   4   1  -6 1889.81 41.7920   7
  -4   1   6 1866.85 41.9018   7
  -4   1   6 1860.05 41.8917   7
   4   1  -6 1824.92 34.8952   2
  -3  -1   6 241.247 7.01806   7
  -3  -1   6 243.350 7.01233   7
   3  -1  -6 250.227 7.20596   7
   3  -1  -6 260.922 7.14106   7
   3   1  -6 242.598 6.55030   4
   3   1  -6 240.328 6.03745   2
   3   1  -6 242.937 6.79113   7
   3   1  -6 233.096 6.76240   7
  -3   1   6 257.192 7.07168   7
  -3   1   6 258.936 7.08705   7
   2  -1  -6 261.512 7.39580   7
  -2  -1   6 288.973 7.39708   7
  -2  -1   6 287.256 7.57916   7
   2  -1  -6 278.148 7.62872   7
   2   1  -6 278.696 7.13496   4
  -2   1   6 267.619 7.45859   7
   2   1  -6 284.401 7.39224   7
   2   1  -6 278.900 7.36145   7
   2   1  -6 282.137 6.62438   2
  -2   1   6 272.615 7.52347   7
   2   1  -6 279.577 5.89571   5
   2   1  -6 293.936 7.28042   7
  -1  -1   6 2858.27 67.7493   7
  -1  -1   6 2921.23 66.8153   7
   1  -1  -6 3022.17 68.6023   7
   1  -1  -6 2775.27 67.8833   7
  -1   1   6 2864.64 68.1356   7
   1   1  -6 2942.62 56.5033   2
  -1   1   6 2860.49 50.3713   1
   1   1  -6 2920.55 48.9289   5
   1   1  -6 2911.31 66.2188   7
   1   1  -6 2820.29 67.5501   4
   1   1  -6 2905.52 67.4139   7
  -1   1   6 3002.69 67.5038   7
  -1   1   6 2897.79 54.7761   6
   0  -1   6 -1.5046 0.44690   7
   0  -1   6 -1.7232 0.44861   6
   0  -1  -6 -1.9477 0.50403   7
   0  -1   6 -2.1233 0.47335   7
   0  -1  -6 -1.6154 0.53030   7
   0   1  -6 -0.7897 0.84578   2
   0   1  -6 -0.5109 1.04774   5
   0   1   6 -1.4097 0.24434   4
   0   1   6 -2.0118 0.37159   7
   0   1  -6 -2.0940 0.50973   7
   0   1  -6 -1.6476 0.47448   1
   0   1  -6 -2.2587 0.40626   4
   0   1  -6 -1.4722 0.37641   7
  -1  -1  -6 231.075 6.49127   7
   1  -1   6 229.545 6.14860   7
   1  -1   6 228.592 5.35238   6
  -1  -1  -6 222.102 6.18597   7
   1  -1   6 235.012 5.91943   7
  -1   1  -6 230.519 5.75671   7
  -1   1  -6 229.176 5.99073   7
  -1   1  -6 227.440 5.39379   6
  -1   1  -6 229.877 5.75358   2
   1   1   6 228.308 6.49562   7
  -1   1  -6 228.905 5.01775   1
   1   1   6 225.433 6.17163   7
  -1   1  -6 223.187 5.41584   5
   2  -1   6 1275.19 28.9756   7
   2  -1   6 1287.42 24.9110   6
  -2  -1  -6 1322.84 29.3630   7
   2  -1   6 1286.58 29.3061   7
  -2   1  -6 1284.07 23.1530   5
  -2   1  -6 1320.54 25.0275   2
   2   1   6 1287.22 29.3303   7
  -2   1  -6 1303.72 22.9348   1
  -2   1  -6 1271.99 24.9152   6
  -2   1  -6 1295.43 29.5928   7
   2   1   6 1301.09 29.8684   7
  -2   1  -6 1265.92 29.0448   7
   3  -1   6 532.634 12.8081   7
   3  -1   6 525.394 11.2792   6
   3  -1   6 540.550 13.2318   7
  -3  -1  -6 532.830 13.0858   7
  -3   1  -6 528.508 11.3430   6
  -3   1  -6 515.375 12.8564   7
   3   1   6 529.968 13.7198   7
  -3   1  -6 533.416 10.4445   1
  -3   1  -6 532.111 12.7152   7
   3   1   6 533.842 13.1305   7
  -3   1  -6 549.549 10.9428   5
  -3   1  -6 531.021 11.1993   2
  -3   1  -6 539.391 10.6244   3
   4  -1   6 877.861 20.8527   7
  -4  -1  -6 913.812 21.2479   7
   4  -1   6 896.859 21.5118   7
   4   1   6 911.124 22.0713   7
  -4   1  -6 886.473 17.0157   5
  -4   1  -6 928.976 16.8773   3
  -4   1  -6 861.400 18.1934   6
  -4   1  -6 893.993 21.0584   7
  -4   1  -6 906.151 17.8193   2
  -4   1  -6 902.328 20.7823   7
  -4   1  -6 887.249 16.7224   1
   5  -1   6 1168.87 27.8309   7
  -5  -1  -6 1158.85 27.4818   7
  -5  -1  -6 1162.37 28.1863   7
   5  -1   6 1221.49 27.3526   7
   5   1   6 1145.18 27.3096   7
  -5   1  -6 1167.91 23.6004   6
  -5   1  -6 1127.88 21.4916   1
   5   1   6 1150.05 28.3215   7
  -5   1  -6 1209.12 21.6069   3
  -5   1  -6 1154.98 22.7078   2
  -5   1  -6 1181.92 27.3827   7
  -5   1  -6 1201.92 21.8054   5
  -5   1  -6 1198.29 27.0715   7
  -6  -1  -6 230.558 7.88105   7
   6  -1   6 250.630 7.16659   7
   6  -1   6 241.939 7.82625   7
  -6  -1  -6 240.479 7.36642   7
  -6   1  -6 241.743 5.77064   2
  -6   1  -6 237.949 7.27944   7
  -6   1  -6 245.124 6.40744   5
   6   1   6 237.287 8.04122   7
  -6   1  -6 238.473 5.78776   3
  -6   1  -6 228.980 5.98493   1
  -6   1  -6 240.663 7.00569   7
   6   1   6 228.931 7.19810   7
  -6   1  -6 230.730 6.52926   6
   7  -1   6 799.679 21.3121   7
  -7  -1  -6 860.200 20.9087   7
  -7  -1  -6 837.265 21.6688   7
   7  -1   6 839.836 20.4987   7
   7   1   6 813.729 21.6473   7
  -7   1  -6 873.149 16.6672   2
   7   1   6 841.649 20.7492   7
  -7   1  -6 869.588 20.4492   7
  -7   1  -6 790.158 16.4065   1
  -7   1  -6 817.136 20.6904   7
  -7   1  -6 850.373 16.5578   5
  -7   1  -6 811.226 18.0396   6
  -7   1  -6 833.087 16.0754   3
   8  -1   6 541.487 14.3391   7
  -8  -1  -6 548.410 14.7685   7
   8  -1   6 550.309 15.4200   7
  -8  -1  -6 523.627 15.4178   7
  -8   1  -6 544.674 11.1444   2
   8   1   6 542.593 15.5968   7
  -8   1  -6 521.900 14.5273   7
  -8   1  -6 540.980 12.9456   6
  -8   1  -6 542.656 11.2108   3
  -8   1  -6 542.267 11.8476   5
   8   1   6 523.424 14.3748   7
  -8   1  -6 546.293 14.2605   7
  -8   1  -6 529.570 11.8035   1
  -9  -1  -6 48.1593 3.69099   7
   9  -1   6 45.9536 3.59534   7
   9  -1   6 42.1995 3.10748   7
  -9   1  -6 45.4930 2.37061   3
  -9   1  -6 50.3203 3.13725   6
  -9   1  -6 43.5263 3.03186   7
  -9   1  -6 47.1580 3.10232   5
  -9   1  -6 49.7403 2.94085   1
  -9   1  -6 44.8037 3.15031   7
   9   1   6 41.0655 3.07658   7
  10  -1   6 130.653 6.37080   7
 -10   1  -6 137.079 5.56062   6
 -10   1  -6 126.387 5.86060   7
 -10   1  -6 136.682 5.04895   5
 -10   1  -6 128.730 4.20354   3
 -10   1  -6 127.346 4.99925   1
 -11   1  -6 20.7961 2.57757   1
 -11   1  -6 21.8573 2.81452   6
 -11   1  -6 23.1470 2.74007   5
 -12   1  -6 0.21727 1.45241   1
 -12   1  -6 0.93275 1.57017   6
 -13   1  -6 87.8494 4.82468   1
 -13   1  -6 80.7109 4.94068   6
 -14  -1  -6 81.4989 4.59141   1
 -14   1  -6 88.8408 5.44632   6
 -14   1  -6 83.3014 5.00051   1
 -15  -1  -6 3.91551 1.95545   1
 -15  -1  -6 3.81359 1.94580   6
 -15   1  -6 1.44974 1.99522   1
 -16  -1  -6 55.1027 4.38869   1
 -16   1  -6 48.8657 4.39537   1
 -17  -1  -6 17.8747 3.40730   1
 -17   1  -6 20.4329 3.69782   1
 -18  -1  -6 0.24175 2.03840   1
 -18   1  -6 -2.2007 1.86874   1
 -19  -1  -6 26.0889 4.17294   1
 -19   1  -6 24.6758 4.18822   1
 -19   2   6 6.61898 3.00976   1
 -18   2   6 34.1883 4.76387   1
 -17   2   6 0.27071 2.11622   1
 -16   2   6 3.20725 2.01555   1
 -15   2   6 146.343 6.58008   3
 -15   2   6 143.402 6.78653   1
 -14   2   6 8.28342 2.31405   1
 -14   2   6 15.2245 2.65668   3
 -14   2   6 16.8248 2.95444   6
 -13   2   6 11.0589 2.33004   3
 -13   2   6 13.0740 2.69495   6
 -13   2   6 10.3111 2.33217   1
 -12   2   6 327.799 9.68941   1
 -12   2   6 334.252 10.4742   6
 -12   2   6 330.891 9.61940   3
 -11   2   6 28.8671 3.09788   1
 -11   2   6 29.7390 2.88915   6
 -11   2   6 26.8587 3.03560   3
  10  -2  -6 6.50280 1.73122   7
 -10   2   6 6.56488 1.60675   1
  10   2  -6 5.99086 1.86646   7
 -10   2   6 7.83099 1.74465   3
 -10   2   6 3.53827 1.39757   6
  -9  -2   6 1227.79 30.2208   7
   9  -2  -6 1212.15 30.0100   7
   9  -2  -6 1251.92 30.4382   7
  -9  -2   6 1171.58 30.8018   7
  -9   2   6 1247.74 24.5412   3
  -9   2   6 1205.20 25.9029   6
  -9   2   6 1202.70 24.0351   1
  -9   2   6 1195.99 29.9442   7
  -9   2   6 1229.81 29.7704   7
   9   2  -6 1261.86 30.5380   7
   9   2  -6 1199.62 29.6051   7
   9   2  -6 1240.36 23.8910   2
   8  -2  -6 30.0584 2.75197   7
  -8  -2   6 28.4265 2.85763   7
   8  -2  -6 26.2518 2.90782   7
  -8  -2   6 35.4307 3.18759   7
   8  -2  -6 24.8637 2.77268   7
  -8   2   6 29.0288 2.50412   3
  -8   2   6 30.8051 2.34910   1
  -8   2   6 31.9521 2.39799   6
   8   2  -6 31.7446 2.04899   2
  -8   2   6 28.9528 2.47276   7
   8   2  -6 31.2140 2.64386   7
   8   2  -6 32.7551 2.68244   7
  -8   2   6 28.7492 2.45186   7
   7  -2  -6 39.2735 2.81596   7
  -7  -2   6 33.1329 2.81683   7
  -7  -2   6 38.5539 3.01557   7
   7  -2  -6 39.4362 2.96845   7
  -7   2   6 32.6393 2.41733   7
  -7   2   6 30.6237 2.25174   1
   7   2  -6 35.9064 2.65198   7
  -7   2   6 32.3254 2.35896   6
   7   2  -6 35.9050 2.54983   7
   7   2  -6 25.7493 2.11803   4
  -7   2   6 37.0772 2.52547   7
   7   2  -6 41.2020 2.21892   2
  -7   2   6 33.1133 2.60481   3
   6  -2  -6 3377.22 75.1961   7
   6  -2  -6 3444.44 75.3009   7
  -6  -2   6 3315.29 74.9639   7
  -6  -2   6 3352.64 75.5956   7
   6   2  -6 3288.03 77.5659   4
  -6   2   6 3333.87 58.4325   1
  -6   2   6 3278.69 74.8238   7
   6   2  -6 3339.33 62.5444   2
  -6   2   6 3368.26 59.4009   3
  -6   2   6 3374.39 74.7960   7
   6   2  -6 3400.01 74.7038   7
   6   2  -6 3368.33 74.9647   7
  -6   2   6 3333.66 63.5732   6
   5  -2  -6 169.456 5.93465   7
   5  -2  -6 168.644 5.89077   7
  -5  -2   6 178.205 5.82859   7
  -5  -2   6 172.871 5.97134   7
   5   2  -6 180.663 5.52262   7
   5   2  -6 178.563 5.65442   7
  -5   2   6 170.501 5.01603   6
   5   2  -6 177.449 5.69849   4
  -5   2   6 168.143 5.65548   7
  -5   2   6 168.422 5.49253   7
  -5   2   6 175.011 5.45079   3
  -5   2   6 174.584 4.76220   1
   5   2  -6 185.420 4.95262   2
  -4  -2   6 16.7293 1.64505   7
   4  -2  -6 16.9407 1.65342   7
  -4  -2   6 16.5410 1.75125   7
   4  -2  -6 15.5959 1.54519   7
   4   2  -6 17.5198 1.45709   7
  -4   2   6 20.2051 1.50614   7
  -4   2   6 19.0678 1.40211   6
  -4   2   6 22.1643 1.43616   1
  -4   2   6 20.1140 1.71767   3
   4   2  -6 24.6395 1.71127   4
   4   2  -6 16.3918 1.58827   2
  -4   2   6 17.4540 1.44359   7
   4   2  -6 16.3979 1.38023   7
  -3  -2   6 1543.71 34.5042   7
   3  -2  -6 1523.05 34.6900   7
   3  -2  -6 1481.50 34.6946   7
  -3  -2   6 1516.35 34.6430   7
  -3   2   6 1512.70 28.0405   3
   3   2  -6 1510.50 35.0760   4
   3   2  -6 1545.91 29.4448   2
  -3   2   6 1538.60 26.8755   1
   3   2  -6 1531.12 34.0586   7
  -3   2   6 1515.83 34.3765   7
  -3   2   6 1538.62 34.5019   7
   3   2  -6 1539.80 34.0555   7
  -3   2   6 1467.35 29.1075   6
   2  -2  -6 31.1440 1.81702   7
   2  -2  -6 34.8792 1.91388   7
  -2  -2   6 29.6825 1.74675   7
  -2  -2   6 28.3145 1.63371   7
   2  -2  -6 31.9199 1.42305   6
  -2  -2   6 28.5543 1.74142   7
   2   2  -6 28.2545 1.27823   7
   2   2  -6 25.8726 1.67516   4
  -2   2   6 29.8475 1.42405   6
  -2   2   6 28.4100 1.30374   4
  -2   2   6 34.0356 1.80095   7
   2   2  -6 29.2355 1.36751   7
  -2   2   6 29.1621 1.87342   3
   2   2  -6 27.6562 1.92817   2
  -2   2   6 28.0337 1.35450   1
  -2   2   6 28.7279 1.62598   7
  -1  -2   6 518.475 12.1587   7
   1  -2  -6 518.079 12.7731   7
   1  -2  -6 510.694 12.6804   7
  -1  -2   6 520.605 12.3107   7
   1  -2  -6 513.059 10.3612   6
   1   2  -6 522.766 11.2293   2
  -1   2   6 512.880 9.61210   1
  -1   2   6 510.950 10.4088   6
  -1   2   6 525.725 10.7385   3
  -1   2   6 515.639 12.1069   4
   1   2  -6 519.765 10.7281   1
  -1   2   6 510.921 12.5625   7
  -1   2   6 512.058 12.5842   7
   1   2  -6 512.181 12.8295   4
   0  -2  -6 514.264 12.8793   7
   0  -2  -6 539.592 12.7315   7
   0  -2   6 510.536 11.9802   7
   0  -2   6 522.251 12.2672   7
   0  -2  -6 506.100 10.2378   6
   0  -2   6 487.612 11.3419   6
   0   2  -6 494.139 12.8805   4
   0   2  -6 542.137 10.7279   1
   0   2   6 533.644 10.5838   3
   0   2   6 523.498 12.7296   7
   0   2   6 491.864 12.1769   4
   0   2   6 528.223 9.52316   1
   0   2  -6 525.381 11.2988   2
   0   2   6 539.519 12.6361   7
  -1  -2  -6 684.566 16.7173   7
   1  -2   6 697.076 15.9198   7
   1  -2   6 679.223 15.6368   7
  -1  -2  -6 708.986 16.3910   7
  -1  -2  -6 697.596 13.4034   6
   1   2   6 710.238 16.3747   7
   1   2   6 682.444 16.6136   7
  -1   2  -6 680.888 13.4474   1
  -1   2  -6 665.483 16.7513   4
  -1   2  -6 667.876 14.2885   2
  -1   2  -6 685.782 14.5524   6
   1   2   6 678.237 16.1286   4
   1   2   6 709.668 13.1908   3
  -1   2  -6 681.407 13.6141   3
  -1   2  -6 690.316 13.3297   5
  -2  -2  -6 1051.99 25.4789   7
  -2  -2  -6 1092.10 25.0011   7
   2  -2   6 1104.31 24.2734   7
   2  -2   6 1077.01 24.4886   7
  -2   2  -6 1121.74 21.5763   2
   2   2   6 1084.13 25.0530   4
   2   2   6 1057.50 24.8639   7
  -2   2  -6 1069.43 21.8260   6
  -2   2  -6 1077.76 19.9028   5
   2   2   6 1061.30 25.4019   7
  -2   2  -6 1061.95 25.5099   4
   2   2   6 1113.72 19.5642   3
  -2   2  -6 1068.06 20.0807   1
  -2   2  -6 1107.54 20.4221   3
   3  -2   6 344.583 8.99055   7
   3  -2   6 360.838 8.75098   7
  -3  -2  -6 353.535 9.36035   7
  -3  -2  -6 356.896 9.94085   7
  -3   2  -6 356.885 8.02154   5
   3   2   6 363.689 7.07956   3
  -3   2  -6 344.393 8.06908   3
   3   2   6 350.347 9.88665   7
  -3   2  -6 342.174 7.89277   1
  -3   2  -6 361.745 8.25588   2
   3   2   6 357.640 9.28012   7
  -3   2  -6 348.405 8.62493   6
   4  -2   6 2103.19 48.4707   7
   4  -2   6 2127.81 47.2149   7
  -4  -2  -6 2170.97 47.4547   7
  -4  -2  -6 2055.30 48.0974   7
  -4   2  -6 2078.04 39.8524   2
   4   2   6 2163.83 47.2850   7
   4   2   6 2134.32 48.0842   7
  -4   2  -6 2083.02 40.7251   6
  -4   2  -6 1986.91 37.4634   3
  -4   2  -6 2027.91 46.4835   7
  -4   2  -6 2116.38 36.8457   5
  -4   2  -6 2049.36 46.6693   7
  -4   2  -6 2142.70 37.5249   1
   4   2   6 2144.65 35.9194   3
   5  -2   6 1261.42 29.5073   7
  -5  -2  -6 1281.06 30.5133   7
   5  -2   6 1260.76 28.8628   7
  -5  -2  -6 1267.14 29.5575   7
  -5   2  -6 1263.56 23.2260   5
  -5   2  -6 1260.27 28.3725   7
  -5   2  -6 1261.96 28.4692   7
  -5   2  -6 1200.20 23.4652   1
   5   2   6 1311.77 30.4161   7
  -5   2  -6 1228.41 25.6825   6
  -5   2  -6 1295.01 24.7745   2
  -5   2  -6 1228.16 23.6416   3
   6  -2   6 263.410 7.63443   7
  -6  -2  -6 263.915 8.02996   7
   6  -2   6 269.228 8.26176   7
   6   2   6 266.244 8.00527   7
   6   2   6 259.111 8.66156   7
  -6   2  -6 264.820 7.24976   7
  -6   2  -6 265.638 6.90963   3
  -6   2  -6 278.966 6.71731   2
  -6   2  -6 263.468 7.45776   6
  -6   2  -6 265.878 6.90027   1
  -6   2  -6 264.514 7.18355   7
  -6   2  -6 259.907 6.87206   5
   7  -2   6 617.698 16.5758   7
  -7  -2  -6 646.816 16.4590   7
   7  -2   6 611.809 15.7272   7
  -7   2  -6 618.445 13.4783   1
   7   2   6 641.937 17.2420   7
  -7   2  -6 604.861 14.5311   6
  -7   2  -6 615.911 15.2711   7
  -7   2  -6 623.542 13.1831   2
   7   2   6 640.598 16.1815   7
  -7   2  -6 616.722 15.4208   7
  -7   2  -6 618.949 13.0595   5
  -7   2  -6 611.916 13.1512   3
  -8  -2  -6 1331.13 33.4985   7
   8  -2   6 1335.36 32.6570   7
   8  -2   6 1323.06 31.6858   7
  -8  -2  -6 1313.69 32.1929   7
  -8   2  -6 1359.22 31.2131   7
   8   2   6 1316.79 31.9313   7
  -8   2  -6 1350.90 28.1537   6
  -8   2  -6 1384.04 26.1986   2
  -8   2  -6 1323.56 25.4348   3
  -8   2  -6 1350.01 25.9547   1
   8   2   6 1353.48 33.3091   7
  -8   2  -6 1346.09 25.0296   5
   9  -2   6 77.1884 4.08868   7
   9  -2   6 79.4881 4.57647   7
  -9   2  -6 83.2945 3.97094   1
  -9   2  -6 84.9144 4.30804   6
  -9   2  -6 85.5420 3.98210   7
  -9   2  -6 83.1730 3.05835   2
  -9   2  -6 81.2046 3.95586   5
  -9   2  -6 81.4761 3.60850   3
   9   2   6 77.2976 4.10402   7
  10  -2   6 267.588 9.74879   7
 -10   2  -6 253.196 8.22844   7
 -10   2  -6 247.445 8.38851   6
 -10   2  -6 259.397 8.34083   7
 -10   2  -6 256.998 7.23979   3
 -10   2  -6 268.568 7.36013   5
 -10   2  -6 249.918 7.69459   1
 -11   2  -6 178.450 5.85085   5
 -11   2  -6 171.604 6.94418   6
 -11   2  -6 164.820 6.28074   1
 -11   2  -6 170.163 5.73312   3
 -12   2  -6 23.2159 3.16326   6
 -12   2  -6 29.0758 3.37945   1
 -13   2  -6 149.713 7.00786   6
 -13   2  -6 149.207 6.49597   1
 -14   2  -6 68.0452 4.90937   6
 -14   2  -6 78.8920 4.96075   1
 -15   2  -6 24.5958 3.66579   1
 -16   2  -6 25.6804 3.96871   1
 -17  -2  -6 24.6449 3.58998   1
 -17   2  -6 20.6225 3.75069   1
 -18  -2  -6 27.5558 4.01935   1
 -18   2  -6 28.1494 4.38619   1
 -19   2  -6 2.18465 2.33791   1
 -19   3   6 12.0373 3.47744   1
 -18   3   6 2.41060 2.56298   1
 -17   3   6 3.24623 2.38240   1
  16   3  -6 77.6331 5.92434   4
 -16   3   6 64.4563 5.09638   1
 -15   3   6 26.7291 3.97350   1
  15   3  -6 28.9560 4.21855   4
 -15   3   6 21.8249 3.46279   3
 -14   3   6 23.2443 3.62876   6
 -14   3   6 18.2541 3.11443   3
 -14   3   6 18.7783 3.30253   1
  14   3  -6 26.3966 3.82797   4
 -13   3   6 48.0795 4.02289   3
 -13   3   6 51.3586 4.16627   1
  13   3  -6 50.6609 4.41727   4
 -13   3   6 52.4932 4.28230   6
 -12   3   6 -0.5705 1.31718   3
 -12   3   6 0.27184 1.45663   6
 -12   3   6 2.71346 1.78706   1
  12   3  -6 1.10202 1.47040   4
 -11   3   6 67.6378 4.34051   3
  11   3  -6 79.1230 4.76730   4
 -11   3   6 78.2107 4.40561   1
 -11   3   6 73.1527 4.41348   6
  10  -3  -6 84.2283 4.89953   7
 -10   3   6 75.3998 4.35709   6
  10   3  -6 75.0615 4.43510   4
 -10   3   6 81.9836 4.48651   3
 -10   3   6 72.6840 4.12161   1
   9  -3  -6 36.1089 3.23907   7
  -9   3   6 24.3193 2.86046   3
   9   3  -6 31.9375 2.83940   4
  -9   3   6 32.3391 2.46709   7
  -9   3   6 32.4411 2.69779   1
  -9   3   6 31.6649 2.77351   6
   8  -3  -6 473.566 13.3827   7
  -8  -3   6 448.709 13.8484   7
  -8  -3   6 461.307 13.1899   7
   8  -3  -6 447.072 13.0199   7
   8   3  -6 442.297 12.3020   7
   8   3  -6 477.435 13.3968   4
  -8   3   6 459.479 10.9782   1
  -8   3   6 450.919 11.7187   6
   8   3  -6 452.080 12.7807   7
  -8   3   6 450.730 11.5298   3
  -8   3   6 452.970 12.0197   7
   8   3  -6 460.374 10.6646   2
   7  -3  -6 46.2205 3.24386   7
   7  -3  -6 48.3534 3.12392   7
  -7  -3   6 39.6906 3.12382   7
  -7  -3   6 43.1690 3.25501   7
  -7   3   6 47.6883 2.78863   1
   7   3  -6 42.8069 2.62385   7
  -7   3   6 46.7800 2.85517   6
  -7   3   6 42.2560 2.94147   3
   7   3  -6 41.3714 2.66993   7
   7   3  -6 43.3261 2.90037   4
  -7   3   6 46.6843 2.42693   7
   7   3  -6 44.9765 2.66741   2
  -6  -3   6 9.51522 1.67310   7
  -6  -3   6 4.59851 1.33334   7
   6  -3  -6 11.1589 1.78479   7
   6  -3  -6 9.06160 1.71586   7
  -6   3   6 10.3127 1.58806   1
  -6   3   6 8.77678 1.51403   6
  -6   3   6 6.07805 1.51789   3
  -6   3   6 8.08630 1.08462   7
   6   3  -6 7.85805 1.25945   7
   6   3  -6 6.76056 1.38465   4
   6   3  -6 7.81756 1.39282   7
  -6   3   6 7.24475 1.10799   7
   6   3  -6 6.70755 1.34320   2
   5  -3  -6 856.468 20.8225   7
  -5  -3   6 844.206 20.5681   7
  -5  -3   6 847.752 21.0915   7
   5  -3  -6 858.021 20.9100   7
   5   3  -6 828.967 21.1631   4
  -5   3   6 871.691 19.9599   7
  -5   3   6 836.385 17.7051   3
  -5   3   6 854.062 19.7305   7
   5   3  -6 848.997 19.9589   7
   5   3  -6 836.787 19.7084   7
   5   3  -6 839.666 17.7638   2
  -5   3   6 844.301 18.0668   6
  -5   3   6 844.039 16.7114   1
  -4  -3   6 6.44657 1.17144   7
   4  -3  -6 3.25927 0.93166   7
  -4  -3   6 4.39773 1.02205   7
   4  -3  -6 4.65847 1.05420   7
  -4   3   6 4.66944 1.06660   6
   4   3  -6 4.63435 0.71591   7
   4   3  -6 4.34473 0.66068   7
  -4   3   6 6.51312 1.35498   3
  -4   3   6 4.57151 0.71221   7
   4   3  -6 4.95100 1.21176   2
  -4   3   6 4.22711 0.98376   1
   4   3  -6 3.07242 0.94954   4
  -4   3   6 7.63724 0.91010   7
   3  -3  -6 213.586 6.39807   7
   3  -3  -6 234.929 6.62273   7
  -3  -3   6 204.396 6.27627   7
  -3  -3   6 214.438 6.17971   7
  -3   3   6 218.284 5.75023   7
  -3   3   6 215.412 5.71251   7
   3   3  -6 212.006 6.92842   4
   3   3  -6 204.417 6.04881   2
  -3   3   6 217.511 5.85391   6
  -3   3   6 222.488 5.45615   1
  -3   3   6 217.650 6.25068   3
   2  -3  -6 2008.53 44.9806   7
   2  -3  -6 1990.49 44.9702   7
   2  -3  -6 2023.97 38.1538   6
  -2  -3   6 2050.26 44.5847   7
  -2  -3   6 1977.42 44.3763   7
  -2   3   6 1969.46 36.3252   3
  -2   3   6 2026.68 44.2096   7
  -2   3   6 2007.60 35.1451   1
  -2   3   6 2008.42 44.2280   7
   2   3  -6 1970.24 46.0686   4
  -2   3   6 1990.43 38.2384   6
   2   3  -6 1989.35 38.7218   2
  -2   3   6 1961.96 45.2023   4
  -1  -3   6 173.852 4.62360   7
   1  -3  -6 178.463 5.31312   7
   1  -3  -6 168.645 4.54349   6
  -1  -3   6 164.781 4.51698   7
   1  -3  -6 167.719 5.27795   7
  -1   3   6 165.410 4.94817   4
   1   3  -6 170.175 5.23169   2
  -1   3   6 167.061 4.73870   7
  -1   3   6 171.236 4.63803   6
  -1   3   6 176.469 4.70779   7
  -1   3   6 168.915 4.98931   3
   1   3  -6 159.254 5.58586   4
   1   3  -6 162.153 5.11403   1
  -1   3   6 174.503 4.35300   1
   0  -3   6 12.7138 1.02496   7
   0  -3   6 13.3391 0.83813   7
   0  -3  -6 19.3259 1.52491   7
   0  -3  -6 14.9701 1.22108   6
   0  -3  -6 16.7617 1.47542   7
   0   3   6 16.0964 1.19898   7
   0   3  -6 14.3170 1.71107   1
   0   3  -6 11.9642 1.51802   3
   0   3   6 16.2618 1.28170   4
   0   3   6 17.0588 1.22849   7
   0   3  -6 11.8581 1.57260   4
   0   3   6 16.1392 1.23561   1
   0   3   6 16.5904 1.70684   3
   0   3  -6 13.7257 1.64874   2
  -1  -3  -6 1119.14 22.2547   6
   1  -3   6 1134.74 25.1158   7
  -1  -3  -6 1175.43 26.4020   7
  -1  -3  -6 1145.08 26.7496   7
   1  -3   6 1159.48 25.3041   7
   1   3   6 1165.92 26.2595   7
  -1   3  -6 1095.96 21.7760   3
  -1   3  -6 1101.00 27.1969   4
  -1   3  -6 1099.86 21.7146   1
   1   3   6 1134.91 21.2552   3
   1   3   6 1149.41 25.9211   7
  -1   3  -6 1154.12 23.6224   6
   1   3   6 1160.09 20.6723   1
   1   3   6 1104.24 26.4904   4
  -1   3  -6 1179.00 23.1697   2
  -2  -3  -6 23.8602 1.78464   7
  -2  -3  -6 27.4484 1.61214   6
  -2  -3  -6 24.3027 1.98822   7
   2  -3   6 25.1120 1.27404   7
   2  -3   6 25.6970 1.19597   7
   2   3   6 23.8136 1.66070   7
  -2   3  -6 27.0325 2.22220   6
   2   3   6 26.4941 1.61694   3
  -2   3  -6 27.4132 2.07256   4
  -2   3  -6 24.4082 2.02677   2
  -2   3  -6 27.5921 2.09118   1
   2   3   6 27.9186 1.85951   7
   2   3   6 26.7314 1.69822   4
  -2   3  -6 29.5435 2.20818   3
  -3  -3  -6 391.123 9.90294   7
  -3  -3  -6 368.429 10.3929   7
   3  -3   6 361.366 8.77403   7
   3  -3   6 364.080 8.95809   7
  -3   3  -6 356.073 9.39618   6
  -3   3  -6 361.637 8.75724   1
   3   3   6 362.009 9.95755   7
   3   3   6 351.435 9.79855   4
   3   3   6 362.889 7.71290   3
  -3   3  -6 351.907 8.80870   3
  -3   3  -6 363.533 8.89826   2
   3   3   6 356.537 9.43906   7
  -4  -3  -6 1932.54 43.5200   7
  -4  -3  -6 1949.52 44.5206   7
   4  -3   6 1929.15 42.4940   7
   4  -3   6 1952.65 42.8837   7
  -4   3  -6 1859.79 35.1681   3
  -4   3  -6 1949.76 37.1038   2
   4   3   6 1908.10 33.3284   3
   4   3   6 1832.63 44.0162   4
   4   3   6 1894.74 43.2037   7
  -4   3  -6 1880.56 34.9754   1
  -4   3  -6 1920.04 37.9541   6
   4   3   6 1909.99 43.8741   7
  -5  -3  -6 162.317 5.62230   7
   5  -3   6 151.395 5.13002   7
   5  -3   6 150.905 4.78688   7
  -5  -3  -6 158.801 6.26983   7
  -5   3  -6 144.654 4.98395   1
  -5   3  -6 147.376 5.38870   6
  -5   3  -6 148.969 5.17088   3
   5   3   6 151.778 5.78079   7
   5   3   6 157.932 3.62231   3
  -5   3  -6 151.076 4.88535   2
   5   3   6 157.000 5.27569   7
   6  -3   6 38.4228 2.41224   7
  -6  -3  -6 39.3891 2.85797   7
  -6  -3  -6 39.9929 3.26664   7
   6  -3   6 42.1041 2.64423   7
  -6   3  -6 37.7601 2.44390   2
  -6   3  -6 44.4311 2.96111   6
   6   3   6 40.4675 3.04416   7
   6   3   6 41.6085 2.64781   7
  -6   3  -6 38.9613 2.70866   3
  -6   3  -6 43.6339 2.77967   1
  -7  -3  -6 561.381 16.1232   7
   7  -3   6 553.914 14.9637   7
   7  -3   6 568.605 14.3154   7
  -7  -3  -6 543.797 14.9990   7
  -7   3  -6 575.546 12.5550   2
   7   3   6 543.853 15.5070   7
  -7   3  -6 542.416 12.7025   3
  -7   3  -6 578.919 13.9556   6
   7   3   6 538.399 14.5716   7
  -7   3  -6 541.545 12.7261   1
   8  -3   6 76.2139 4.10758   7
  -8  -3  -6 71.6551 4.28671   7
   8  -3   6 73.8726 3.74422   7
  -8   3  -6 75.6303 3.37371   2
  -8   3  -6 75.7545 3.79506   1
  -8   3  -6 72.6660 3.71406   3
   8   3   6 70.8079 3.71426   7
  -8   3  -6 70.4836 4.09728   6
   9  -3   6 0.52001 0.97239   7
   9  -3   6 0.65790 1.11183   7
   9   3   6 0.34154 0.96661   7
  -9   3  -6 -0.6557 1.05122   3
  -9   3  -6 2.40771 1.43719   6
  -9   3  -6 1.38081 1.14061   1
  10  -3   6 41.6319 3.61703   7
 -10   3  -6 40.8184 3.57291   6
 -10   3  -6 40.8548 3.19547   1
 -10   3  -6 39.4365 3.08064   3
  11  -3   6 115.604 6.23964   7
 -11   3  -6 114.920 5.48343   1
 -11   3  -6 109.936 5.83818   6
 -11   3  -6 106.811 4.94119   3
 -12   3  -6 7.03622 1.86845   3
 -12   3  -6 6.34859 2.02444   1
 -12   3  -6 5.18466 1.92145   6
 -13   3  -6 11.8458 2.67610   6
 -13   3  -6 17.9300 3.01895   1
 -14   3  -6 72.6432 4.91414   1
 -15   3  -6 18.6072 3.22168   1
 -16   3  -6 5.14352 2.61763   1
 -17   3  -6 39.3220 4.99237   1
 -18   3  -6 2.40250 2.50898   1
 -18   4   6 4.25709 2.61617   1
 -17   4   6 6.91537 2.99293   1
 -16   4   6 16.8327 3.35731   3
 -16   4   6 10.0613 3.13669   1
 -15   4   6 11.0299 2.94544   3
 -15   4   6 9.33314 2.69416   1
  15   4  -6 15.6652 3.44079   4
  14   4  -6 16.9740 3.36810   4
 -14   4   6 12.6199 2.97113   1
 -14   4   6 19.5510 3.33257   3
 -13   4   6 37.6475 4.46774   6
  13   4  -6 41.5214 4.24261   4
 -13   4   6 32.6644 4.06741   3
 -13   4   6 34.0269 3.91412   1
  12   4  -6 9.70376 2.64657   4
 -12   4   6 7.95069 2.31477   3
 -12   4   6 9.88717 2.51657   6
 -12   4   6 9.62017 2.43134   1
  11   4  -6 50.4957 4.15194   4
 -11   4   6 52.2727 4.09651   6
 -11   4   6 52.2904 4.30192   3
 -11   4   6 51.0683 3.88762   1
  10  -4  -6 97.8143 5.44247   7
 -10   4   6 107.526 5.37453   6
 -10   4   6 99.6720 5.37307   3
  10   4  -6 106.205 5.46373   4
 -10   4   6 100.404 5.02209   1
  -9  -4   6 37.2150 3.61368   7
   9  -4  -6 43.3302 3.57879   7
   9   4  -6 45.5181 3.44883   4
  -9   4   6 47.2683 3.45738   6
  -9   4   6 49.2092 3.93354   3
  -9   4   6 47.5154 3.33289   1
   8  -4  -6 159.315 6.61110   7
   8  -4  -6 176.586 6.73137   7
  -8  -4   6 167.579 6.69465   7
  -8   4   6 150.061 6.27104   3
  -8   4   6 163.367 5.94200   1
  -8   4   6 156.022 6.17750   6
   8   4  -6 160.958 6.76477   4
   7  -4  -6 162.735 6.31807   7
  -7  -4   6 167.362 6.87715   7
   7  -4  -6 157.506 6.20190   7
  -7  -4   6 167.503 6.40412   7
  -7   4   6 164.926 6.06464   6
  -7   4   6 165.753 5.73831   1
   7   4  -6 159.950 6.52010   4
  -7   4   6 159.837 6.26285   3
   6  -4  -6 39.1255 2.89089   7
  -6  -4   6 32.1713 2.79698   7
  -6  -4   6 37.5818 3.01617   7
   6  -4  -6 37.3027 2.76984   7
   6   4  -6 42.5043 3.18814   4
  -6   4   6 39.6281 2.67316   1
  -6   4   6 40.1142 3.27699   3
  -6   4   6 41.2617 2.87118   6
  -5  -4   6 104.479 4.35603   7
  -5  -4   6 100.345 4.47067   7
   5  -4  -6 101.483 4.32974   7
   5  -4  -6 113.126 4.49383   7
  -5   4   6 102.495 3.99944   1
  -5   4   6 102.410 4.30132   6
   5   4  -6 96.7480 4.62514   4
   5   4  -6 104.681 4.41157   2
  -5   4   6 100.944 4.61380   3
  -4  -4   6 207.362 6.72247   7
   4  -4  -6 211.367 6.61811   7
  -4  -4   6 213.570 6.49693   7
   4  -4  -6 210.480 6.68403   7
   4   4  -6 209.647 6.56425   2
  -4   4   6 203.909 6.73023   3
  -4   4   6 211.525 6.01202   1
  -4   4   6 208.628 6.40307   6
   4   4  -6 204.994 7.16944   4
  -3  -4   6 221.199 6.66030   7
  -3  -4   6 227.415 6.43957   7
   3  -4  -6 223.000 6.72583   7
   3  -4  -6 228.987 6.85100   7
  -3   4   6 228.344 6.87500   3
  -3   4   6 224.065 6.09986   1
  -3   4   6 215.053 6.74625   4
  -3   4   6 221.440 6.49483   6
   3   4  -6 222.375 7.45896   4
   3   4  -6 224.445 6.85494   2
   2  -4  -6 239.745 6.99911   7
  -2  -4   6 238.142 6.38656   7
  -2  -4   6 236.712 6.57119   7
   2  -4  -6 262.332 7.17756   7
  -2   4   6 222.138 6.96904   4
   2   4  -6 236.985 7.07157   2
  -2   4   6 241.654 6.66907   6
   2   4  -6 220.532 7.65845   4
  -2   4   6 240.046 6.96248   3
  -2   4   6 242.598 6.29410   1
   1  -4  -6 167.363 5.41440   7
  -1  -4   6 173.091 4.53641   7
   1  -4  -6 163.968 5.33361   7
  -1  -4   6 175.976 4.59416   7
  -1   4   6 162.969 5.15122   6
   1   4  -6 163.428 5.66122   1
  -1   4   6 164.649 5.40942   3
   1   4  -6 167.654 5.43893   3
   1   4  -6 171.463 5.79875   2
   1   4  -6 161.686 5.94343   4
  -1   4   6 168.544 5.49382   4
  -1   4   6 165.067 4.85221   1
   0  -4  -6 233.524 6.55463   7
   0  -4  -6 222.104 6.73703   7
   0   4  -6 216.595 6.66322   1
   0   4   6 210.772 6.56707   4
   0   4  -6 228.428 6.85580   2
   0   4   6 215.608 5.71008   1
   0   4  -6 212.739 7.24304   4
   0   4   6 223.231 6.25266   3
   0   4  -6 206.193 6.34889   3
  -1  -4  -6 17.2306 1.63665   7
  -1  -4  -6 10.7824 1.45084   7
   1   4   6 10.3714 1.42409   1
  -1   4  -6 11.2991 1.88804   2
  -1   4  -6 12.1540 1.96294   3
   1   4   6 10.4974 1.46781   4
  -1   4  -6 8.51686 1.66830   1
   1   4   6 12.1585 1.69758   3
  -1   4  -6 10.7250 1.83590   4
  -2  -4  -6 9.51302 1.36462   7
  -2  -4  -6 10.1653 1.47797   7
   2   4   6 12.4022 1.60416   3
  -2   4  -6 14.2267 1.91756   3
  -2   4  -6 15.6101 2.19374   4
  -2   4  -6 16.3274 2.12116   1
   2   4   6 11.3271 1.12162   7
   2   4   6 11.9511 1.08122   7
   2   4   6 12.2939 1.47467   4
  -2   4  -6 16.5411 2.35661   6
  -2   4  -6 12.8480 1.92567   2
  -3  -4  -6 533.000 13.3932   7
  -3  -4  -6 509.344 13.9617   7
   3  -4   6 509.611 11.8159   7
   3   4   6 488.280 13.4874   4
  -3   4  -6 520.265 12.2295   3
   3   4   6 509.765 12.8146   7
  -3   4  -6 513.891 12.0491   1
  -3   4  -6 525.417 12.3742   2
  -3   4  -6 507.032 14.2252   4
   3   4   6 510.420 10.9003   3
  -3   4  -6 533.340 13.1230   6
  -4  -4  -6 21.2983 2.35140   7
  -4  -4  -6 26.2112 2.24157   7
   4  -4   6 21.9485 1.42130   7
   4  -4   6 20.9141 1.40999   7
  -4   4  -6 17.5680 2.30381   3
   4   4   6 22.6571 1.77094   3
   4   4   6 22.8865 1.86373   7
  -4   4  -6 24.4907 2.82273   6
  -4   4  -6 16.6828 2.03855   2
  -4   4  -6 19.8629 2.45053   1
   4   4   6 24.2914 2.18425   4
   5  -4   6 4.89011 1.01859   7
  -5  -4  -6 3.37223 1.20966   7
  -5  -4  -6 3.99336 1.36414   7
   5  -4   6 4.36176 0.99102   7
   5   4   6 6.18042 1.08267   3
   5   4   6 3.50374 1.11119   7
  -5   4  -6 7.05271 1.60288   2
  -5   4  -6 6.06041 1.60698   6
   5   4   6 4.82349 1.29438   4
  -5   4  -6 6.22654 1.68513   1
  -5   4  -6 5.03058 1.52154   3
   6  -4   6 395.910 10.0417   7
  -6  -4  -6 394.059 11.2029   7
   6  -4   6 380.379 10.5082   7
  -6  -4  -6 364.742 11.9000   7
  -6   4  -6 374.794 10.1398   3
   6   4   6 379.883 11.0647   7
   6   4   6 357.397 11.1586   4
  -6   4  -6 388.347 10.9519   6
  -6   4  -6 377.560 10.0274   1
   7  -4   6 1.08852 0.85585   7
  -7  -4  -6 1.23308 1.17075   7
   7  -4   6 4.34469 1.19052   7
   7   4   6 1.75087 1.07642   7
  -7   4  -6 1.11866 1.25034   1
  -7   4  -6 2.09448 1.51511   3
   7   4   6 3.63551 1.45525   4
  -7   4  -6 5.35496 1.85106   6
   8  -4   6 0.45794 0.95298   7
   8  -4   6 -0.5408 0.88146   7
  -8   4  -6 1.64080 1.47925   3
  -8   4  -6 1.89771 1.52485   6
   8   4   6 0.61335 1.13000   4
  -8   4  -6 2.91194 1.43259   1
   9  -4   6 292.823 10.0158   7
  -9   4  -6 298.737 9.17076   3
  -9   4  -6 296.737 9.87564   6
  -9   4  -6 293.416 9.13788   1
   9   4   6 307.143 10.4338   4
  10   4   6 1.16687 1.36048   4
 -10   4  -6 1.39019 1.59273   6
 -10   4  -6 -0.0122 1.51140   1
 -10   4  -6 -1.8222 1.42275   3
 -11   4  -6 3.84856 1.97470   1
 -11   4  -6 1.29501 1.63422   3
 -11   4  -6 0.48289 1.41974   6
 -12   4  -6 89.2970 5.11804   3
 -12   4  -6 91.4208 5.40175   1
 -12   4  -6 89.3093 5.60581   6
 -13   4  -6 -1.3223 1.54103   3
 -13   4  -6 4.90434 2.21310   1
 -14   4  -6 8.14216 2.71816   1
 -15   4  -6 24.2689 3.94420   1
 -16   4  -6 1.27268 2.09479   1
 -17   4  -6 1.73550 2.59560   1
 -18   4  -6 2.28587 2.44944   1
 -17   5   6 16.0237 3.88602   1
 -17   5   6 20.1014 4.02091   3
 -16   5   6 -0.0745 2.22494   3
 -16   5   6 -5.3140 1.77676   1
 -15   5   6 8.02667 2.86676   1
 -15   5   6 8.96844 2.89015   3
 -14   5   6 26.5824 4.14501   1
  14   5  -6 27.4058 4.28867   4
 -14   5   6 20.3408 3.73388   3
  13   5  -6 0.11879 1.55553   4
 -13   5   6 -0.5783 1.70021   1
 -13   5   6 0.79095 1.98015   3
 -12   5   6 0.49683 1.82339   3
 -12   5   6 1.55926 1.52925   6
 -12   5   6 0.97304 1.69895   1
  12   5  -6 1.04978 1.56263   4
 -11   5   6 13.4334 2.90812   3
  11   5  -6 10.8950 2.63589   4
 -11   5   6 11.3825 2.63862   6
 -11   5   6 10.3844 2.60058   1
 -10   5   6 15.6265 2.73770   6
 -10   5   6 13.3436 2.75772   3
  10   5  -6 11.7403 2.43220   4
 -10   5   6 14.7279 2.58914   1
  -9   5   6 15.2544 2.58635   1
  -9   5   6 14.6184 2.99535   3
  -9   5   6 10.3446 2.29302   6
   9   5  -6 11.3689 2.38355   4
  -8  -5   6 6.29231 1.95146   7
   8   5  -6 8.94405 2.16720   4
  -8   5   6 9.72533 2.26295   6
  -8   5   6 14.3562 2.76923   3
  -8   5   6 13.0872 2.38749   1
  -7  -5   6 156.661 6.45631   7
   7  -5  -6 154.133 6.13631   7
   7  -5  -6 149.778 6.15771   7
  -7   5   6 150.614 6.57475   3
  -7   5   6 151.866 6.21357   6
   7   5  -6 157.283 6.89820   4
  -7   5   6 159.360 5.96564   1
   6  -5  -6 35.5062 2.86576   7
   6  -5  -6 39.9374 2.88505   7
  -6  -5   6 30.8965 3.02105   7
  -6  -5   6 37.6576 3.13645   7
  -6   5   6 37.8844 2.85853   1
   6   5  -6 49.4594 3.65723   4
  -6   5   6 42.5888 3.65769   3
  -6   5   6 37.9354 3.12116   6
   5  -5  -6 19.5283 2.18795   7
  -5  -5   6 17.5055 2.19801   7
  -5  -5   6 14.9385 2.11383   7
   5  -5  -6 16.3265 1.96465   7
   5   5  -6 18.1240 2.61691   4
  -5   5   6 21.9382 3.06998   3
  -5   5   6 20.4129 2.69242   6
  -5   5   6 21.3584 2.63346   1
  -4  -5   6 354.475 10.3441   7
   4  -5  -6 361.402 10.0823   7
  -4  -5   6 372.940 10.0964   7
   4  -5  -6 369.050 10.2681   7
  -4   5   6 362.517 10.0089   6
  -4   5   6 360.785 10.2230   3
   4   5  -6 344.553 11.1540   4
  -4   5   6 362.104 9.37842   1
   3  -5  -6 420.416 11.5270   7
  -3  -5   6 439.395 11.5087   7
   3  -5  -6 421.486 11.6093   7
  -3  -5   6 451.142 11.1918   7
  -3   5   6 413.867 11.2269   3
  -3   5   6 440.193 10.4706   1
   3   5  -6 446.884 13.0416   4
  -3   5   6 432.169 11.2227   6
  -3   5   6 423.994 11.9519   4
  -2  -5   6 26.0257 1.84425   7
  -2  -5   6 24.7413 1.77354   7
   2  -5  -6 26.6899 2.20263   7
   2  -5  -6 25.5955 2.02676   7
   2   5  -6 23.5540 2.59157   4
  -2   5   6 23.4462 2.40362   1
   2   5  -6 23.4871 2.64169   3
  -2   5   6 30.1190 2.47442   6
  -2   5   6 23.4375 2.14168   4
  -2   5   6 28.7094 3.04785   3
   1  -5  -6 249.038 7.44762   7
  -1  -5   6 254.920 6.36856   7
  -1  -5   6 245.023 6.42381   7
   1  -5  -6 254.304 7.37727   7
  -1   5   6 245.996 7.50818   3
   1   5  -6 245.909 8.53792   4
  -1   5   6 247.659 6.91797   1
   1   5  -6 247.948 7.96329   1
  -1   5   6 236.111 7.69365   4
   1   5  -6 246.220 7.61237   3
   0  -5  -6 54.2547 2.86117   7
   0  -5  -6 49.5243 2.80490   7
   0   5   6 48.2774 2.90105   4
   0   5  -6 54.3072 3.43770   3
   0   5   6 53.8736 3.22444   3
   0   5  -6 57.3210 3.57692   1
   0   5   6 49.2046 2.82427   1
   0   5  -6 47.9306 3.34642   4
  -1  -5  -6 18.9616 2.00148   7
  -1  -5  -6 19.3184 1.86174   7
  -1   5  -6 16.6806 2.42196   3
  -1   5  -6 18.1304 2.46216   4
   1   5   6 18.8675 2.07010   4
   1   5   6 19.8466 2.45607   3
  -1   5  -6 20.9356 2.69876   1
   1   5   6 18.4716 2.20110   1
  -2  -5  -6 430.406 11.3871   7
  -2  -5  -6 419.606 12.0155   7
   2   5   6 430.694 10.3374   3
  -2   5  -6 424.963 12.7576   4
  -2   5  -6 443.122 12.0644   6
  -2   5  -6 428.290 11.2037   1
   2   5   6 402.016 11.9264   4
  -2   5  -6 424.088 11.1252   3
  -3  -5  -6 165.953 5.91755   7
  -3  -5  -6 164.632 6.41767   7
   3   5   6 172.312 6.39578   4
   3   5   6 173.272 5.50100   3
  -3   5  -6 173.247 6.43232   3
  -3   5  -6 182.106 6.58530   1
  -3   5  -6 175.893 6.85730   6
  -3   5  -6 169.270 6.84678   4
   4  -5   6 0.31778 0.59827   7
  -4  -5  -6 0.86351 0.96368   7
  -4  -5  -6 0.44065 0.99109   7
  -4   5  -6 1.90366 1.39602   3
  -4   5  -6 -0.3649 1.40011   6
   4   5   6 0.32065 0.90908   4
   4   5   6 1.28559 0.96964   3
  -4   5  -6 -0.0723 1.12462   1
   5  -5   6 248.490 6.80821   7
  -5  -5  -6 257.338 8.32046   7
  -5   5  -6 253.659 8.49726   3
  -5   5  -6 253.904 8.21933   1
  -5   5  -6 250.475 8.74233   6
   5   5   6 252.418 8.59616   4
   6  -5   6 16.2635 1.72747   7
  -6  -5  -6 17.8567 2.29251   7
  -6   5  -6 22.2920 3.06773   3
  -6   5  -6 17.3744 2.59338   1
   6   5   6 18.5192 2.53377   4
  -6   5  -6 25.6798 3.33069   6
   7  -5   6 25.5216 2.24935   7
  -7  -5  -6 24.6513 2.93501   7
  -7   5  -6 22.3866 3.00215   1
  -7   5  -6 28.1500 3.46830   3
  -7   5  -6 31.8141 3.83211   6
   7   5   6 27.5091 2.86296   4
   8  -5   6 31.9748 2.67580   7
  -8   5  -6 38.7932 3.75074   6
  -8   5  -6 36.9497 3.42860   1
  -8   5  -6 40.9507 4.15832   3
   8   5   6 40.4978 3.56466   4
  -9   5  -6 17.3236 2.81996   1
  -9   5  -6 17.3097 2.98993   3
  -9   5  -6 13.9159 2.68084   6
   9   5   6 14.3504 2.71760   4
 -10   5  -6 100.612 5.67299   3
 -10   5  -6 104.351 5.77756   1
  10   5   6 99.5395 5.90378   4
 -10   5  -6 104.094 6.15826   6
 -11   5  -6 10.1455 2.67312   3
 -11   5  -6 14.9051 3.07697   1
  11   5   6 12.2555 2.72088   4
 -12   5  -6 7.88224 2.37432   3
 -12   5  -6 7.45108 2.63275   1
  12   5   6 7.16780 2.20698   4
  13   5   6 7.44429 2.60380   4
 -13   5  -6 10.2857 2.84803   3
 -13   5  -6 12.0213 2.96237   1
 -14   5  -6 2.02684 2.18256   3
  14   5   6 2.87007 2.18322   4
 -14   5  -6 0.24969 2.39267   1
 -15   5  -6 2.57360 2.39088   1
 -16   5  -6 18.4095 4.09408   1
 -17   5  -6 1.27923 2.68148   1
 -16   6   6 5.65150 2.92465   3
 -16   6   6 4.85966 2.90848   1
 -15   6   6 2.44689 2.65035   3
 -15   6   6 1.10445 2.38629   1
 -14   6   6 -2.5419 1.90287   3
 -14   6   6 1.93733 2.10624   1
 -13   6   6 8.50294 2.93300   3
 -13   6   6 4.91926 2.40242   1
 -12   6   6 6.95909 2.57310   1
 -12   6   6 8.99532 2.90675   3
  12   6  -6 7.53070 2.59666   4
 -11   6   6 3.93789 2.06844   1
  11   6  -6 6.16726 2.44166   4
 -11   6   6 1.78147 2.18005   3
 -10   6   6 1.47184 1.69843   1
  10   6  -6 2.41666 1.71604   4
 -10   6   6 -0.6166 1.43913   6
 -10   6   6 -0.2929 1.82869   3
   9   6  -6 8.14585 2.34226   4
  -9   6   6 7.01008 2.30280   1
  -9   6   6 8.74010 2.66077   3
  -9   6   6 6.83967 2.22319   6
  -8   6   6 8.41092 2.32319   6
   8   6  -6 10.2080 2.59967   4
  -8   6   6 8.94196 2.40840   3
  -8   6   6 11.4722 2.40878   1
  -7   6   6 -0.4298 1.38711   1
  -7   6   6 2.92447 1.98884   3
   7   6  -6 2.93299 1.79532   4
  -7   6   6 1.22175 1.37009   6
   6  -6  -6 26.3630 2.44076   7
   6   6  -6 27.4014 3.63308   4
  -6   6   6 27.3012 3.28324   6
  -6   6   6 30.0484 3.74346   3
  -6   6   6 27.0596 3.28678   1
   5  -6  -6 4.39077 1.11493   7
  -5  -6   6 3.68091 1.39202   7
   5   6  -6 2.14335 1.59942   4
  -5   6   6 4.62282 1.60360   1
  -5   6   6 6.40965 2.05228   3
  -5   6   6 2.97368 1.64068   6
   4  -6  -6 28.1095 2.29663   7
  -4  -6   6 24.4648 2.48433   7
   4   6  -6 31.3883 3.20333   4
  -4   6   6 30.4402 3.07464   6
  -4   6   6 32.9806 3.83955   3
  -4   6   6 28.2907 3.08093   1
   3  -6  -6 44.1092 2.73260   7
  -3  -6   6 41.5921 2.68624   7
  -3   6   6 40.5978 3.02812   4
  -3   6   6 43.7263 3.66636   3
  -3   6   6 42.8192 3.28274   1
  -3   6   6 40.6179 3.25790   6
   3   6  -6 41.2165 3.59103   4
  -2  -6   6 21.8725 1.93442   7
   2  -6  -6 25.9873 2.13542   7
  -2   6   6 26.7879 3.03484   1
   2   6  -6 29.7665 3.22137   4
  -2   6   6 27.5992 2.61803   4
   2   6  -6 25.7878 3.14845   3
  -2   6   6 24.5219 3.10065   3
   1  -6  -6 0.17464 0.73601   7
  -1   6   6 -0.8649 1.31552   3
   1   6  -6 -0.1089 1.41195   3
   1   6  -6 0.96487 1.30013   4
  -1   6   6 1.31428 1.17485   4
  -1   6   6 2.02098 1.35027   1
   1   6  -6 -0.0557 1.52251   1
   0  -6  -6 8.49360 1.51413   7
   0   6   6 7.13060 1.85994   1
   0   6   6 7.49188 1.73906   4
   0   6   6 8.61314 2.12180   3
   0   6  -6 8.64459 2.22141   4
   0   6  -6 8.98745 2.36481   1
   0   6  -6 7.36779 1.87352   3
  -1  -6  -6 36.6403 2.72478   7
  -1   6  -6 38.0330 3.30617   3
  -1   6  -6 33.8917 3.23453   4
   1   6   6 32.3907 3.26426   3
   1   6   6 37.5864 3.00373   4
  -1   6  -6 34.1095 3.78793   1
  -2  -6  -6 5.42563 1.36354   7
   2   6   6 5.08466 1.58328   4
   2   6   6 5.46320 1.67072   3
  -2   6  -6 5.43387 1.79976   3
  -2   6  -6 4.90349 1.94736   4
  -2   6  -6 5.62532 1.85791   1
  -3  -6  -6 20.6936 2.51213   7
  -3   6  -6 19.1215 2.95981   1
   3   6   6 26.3811 2.84500   3
  -3   6  -6 24.8274 3.37934   6
  -3   6  -6 31.8270 3.68402   3
  -3   6  -6 27.1933 2.96855   4
   3   6   6 29.1024 2.77760   4
   4   6   6 8.94864 2.06237   4
  -4   6  -6 6.32259 1.93527   1
   4   6   6 11.5239 2.03125   3
  -4   6  -6 9.36726 2.24705   3
  -4   6  -6 9.14850 2.46106   6
  -5   6  -6 14.0896 2.70089   1
  -5   6  -6 14.0945 2.94764   6
   5   6   6 12.7751 2.38974   4
  -5   6  -6 10.7070 2.62733   3
  -6   6  -6 13.1011 2.73172   6
   6   6   6 14.3722 2.61923   4
  -6   6  -6 10.8026 2.59180   3
  -6   6  -6 12.0467 2.46661   1
  -7   6  -6 11.2744 2.43805   1
  -7   6  -6 10.9730 2.76986   3
   7   6   6 12.3889 2.51379   4
  -7   6  -6 12.4452 2.68758   6
  -8   6  -6 -0.1330 1.34968   6
   8   6   6 2.00998 1.63890   4
  -8   6  -6 0.81730 1.76787   3
  -8   6  -6 1.06975 1.71486   1
   9   6   6 3.24778 1.83434   4
  -9   6  -6 1.30459 2.03799   3
  -9   6  -6 4.64536 2.05692   1
 -10   6  -6 2.08178 2.07244   1
 -10   6  -6 -1.1023 1.66251   3
  10   6   6 1.72964 1.80402   4
 -11   6  -6 6.88562 2.60733   3
 -11   6  -6 4.17348 2.23585   1
  11   6   6 2.85194 1.94202   4
 -12   6  -6 -0.1783 2.17371   1
  12   6   6 1.73689 1.87865   4
 -12   6  -6 2.91685 2.28863   3
 -13   6  -6 -1.2606 2.01910   3
 -13   6  -6 1.44868 2.38492   1
 -14   6  -6 2.55395 2.33053   3
 -14   6  -6 -1.9958 2.24328   1
 -15   6  -6 6.78193 3.12650   1
 -14   7   6 0.55732 2.60958   3
 -14   7   6 -0.0237 2.13498   1
 -13   7   6 4.42968 2.99134   3
 -13   7   6 3.81613 2.66810   1
 -12   7   6 3.27021 2.38171   1
 -12   7   6 -3.1366 2.12130   3
 -11   7   6 1.26842 2.28433   3
 -11   7   6 -1.0669 1.69871   1
 -10   7   6 -1.8336 1.98448   3
 -10   7   6 -0.6400 1.62466   1
  10   7  -6 2.30902 2.15630   4
  -9   7   6 0.49962 1.82048   1
  -9   7   6 1.23299 1.95816   3
   9   7  -6 -0.7863 1.79386   4
   8   7  -6 5.25399 2.39683   4
  -8   7   6 4.86034 2.23047   1
  -8   7   6 6.05050 2.61273   3
  -8   7   6 4.96591 2.11704   6
  -7   7   6 7.39241 2.59048   3
  -7   7   6 5.86182 2.28250   1
  -7   7   6 5.18306 2.15907   6
   7   7  -6 8.62025 2.57321   4
  -6   7   6 5.35109 2.00883   6
   6   7  -6 3.34064 1.94072   4
  -6   7   6 6.70819 2.17075   1
  -6   7   6 4.00727 2.05545   3
  -5   7   6 26.3532 3.70387   3
   5   7  -6 31.1517 3.53609   4
  -5   7   6 29.0708 3.57509   1
  -5   7   6 29.9556 3.70171   6
  -4   7   6 24.6302 3.36291   6
   4   7  -6 30.3860 4.10922   4
  -4   7   6 21.3141 3.05070   1
  -4   7   6 23.9596 3.69976   3
  -3   7   6 13.0599 2.51437   1
   3   7  -6 12.2818 2.74732   4
  -3   7   6 14.4806 2.91422   3
  -3   7   6 16.8394 2.61952   4
   2   7  -6 40.1236 3.93939   4
  -2   7   6 34.4160 3.82420   3
  -2   7   6 32.3371 3.62484   1
   2   7  -6 38.3266 4.09875   3
  -2   7   6 30.7569 3.08571   4
  -1   7   6 18.7151 2.79550   4
  -1   7   6 22.4267 3.10654   1
   1   7  -6 25.2491 3.60335   4
  -1   7   6 25.9254 3.56906   3
   1   7  -6 17.5591 2.95370   3
   0   7   6 21.1894 3.13476   3
   0   7   6 22.4249 3.01620   1
   0   7  -6 19.7595 3.29439   1
   0   7   6 18.3008 2.76145   4
   0   7  -6 20.2722 3.24030   3
   0   7  -6 20.1706 3.25394   4
  -1   7  -6 19.3925 3.32586   4
  -1   7  -6 16.1384 2.87185   3
  -1   7  -6 21.0459 3.54327   1
   1   7   6 20.6338 3.11916   3
   1   7   6 19.9042 2.82638   4
   2   7   6 0.46243 1.39251   4
  -2   7  -6 -1.8039 1.64622   3
  -2   7  -6 0.02251 1.52471   4
  -2   7  -6 1.02634 1.81435   1
   2   7   6 1.60087 1.58345   3
  -3   7  -6 29.4893 3.91147   1
   3   7   6 25.6875 3.30776   4
  -3   7  -6 28.8650 3.74987   3
  -3   7  -6 31.2464 3.70519   4
   3   7   6 26.6504 3.19566   3
   4   7   6 23.3309 3.38931   4
  -4   7  -6 22.4072 3.46130   1
  -4   7  -6 19.8364 3.22139   6
  -4   7  -6 23.5703 3.77271   3
  -5   7  -6 13.1930 3.04616   3
   5   7   6 10.4242 2.50349   4
  -5   7  -6 13.7904 2.90161   1
  -5   7  -6 12.2028 2.72781   6
  -6   7  -6 3.86167 2.15896   3
  -6   7  -6 4.67434 2.30730   1
   6   7   6 4.17492 1.89161   4
  -7   7  -6 1.72826 2.04248   1
   7   7   6 5.16894 2.20761   4
  -7   7  -6 1.03966 1.87271   3
  -8   7  -6 0.30089 2.27126   3
  -8   7  -6 -0.1050 1.82233   1
   8   7   6 -0.0870 1.68465   4
  -9   7  -6 -1.0712 1.72606   3
   9   7   6 0.60255 1.73462   4
  -9   7  -6 2.92875 2.38023   1
 -10   7  -6 8.32212 3.02557   3
 -10   7  -6 2.73897 2.48152   1
  10   7   6 4.07651 2.26953   4
  11   7   6 11.0984 3.26122   4
 -11   7  -6 14.4952 3.63990   1
 -11   7  -6 14.8523 3.64564   3
 -12   7  -6 3.54663 2.58909   3
 -12   7  -6 4.38301 2.59565   1
 -13   7  -6 1.84247 2.41624   1
 -13   7  -6 2.18320 2.62444   3
 -14   7  -6 6.41014 3.27296   1
 -14   7  -6 1.12319 2.57158   3
 -12   8   6 1.01172 2.55701   3
 -12   8   6 -0.4521 2.01213   1
 -11   8   6 -0.7287 2.13276   1
 -11   8   6 0.71735 2.80984   3
 -10   8   6 3.46866 2.89747   3
 -10   8   6 5.47070 2.51721   1
  -9   8   6 0.06305 2.01605   3
  -9   8   6 1.22519 2.20914   1
  -8   8   6 3.97247 2.19478   1
  -8   8   6 0.54469 2.38607   3
   7   8  -6 1.39661 1.84723   4
  -7   8   6 1.29581 1.99986   1
  -7   8   6 2.67307 2.27388   3
  -6   8   6 1.66322 2.01079   1
  -6   8   6 2.07828 2.47354   3
   6   8  -6 3.41483 2.03214   4
  -5   8   6 4.10432 2.20718   1
   5   8  -6 2.38547 2.25840   4
  -5   8   6 2.30557 2.23903   3
   4   8  -6 5.54898 2.24366   4
  -4   8   6 8.56564 2.69985   3
  -4   8   6 6.54759 2.39204   1
  -3   8   6 5.34024 2.13998   1
   3   8  -6 6.81988 2.60289   4
  -3   8   6 2.78795 1.77508   4
  -3   8   6 9.24033 2.71773   3
  -2   8   6 4.72886 2.02805   1
  -2   8   6 2.60069 1.76493   4
   2   8  -6 2.88571 2.05829   4
  -2   8   6 6.58900 2.28377   3
  -1   8   6 1.99808 1.98283   3
  -1   8   6 2.99019 1.92569   1
   1   8  -6 1.84760 1.95079   3
   1   8  -6 2.59885 2.10292   4
  -1   8   6 3.25364 1.85417   4
   0   8   6 0.99236 1.69642   3
   0   8  -6 -2.3364 1.57935   4
   0   8  -6 -1.0872 1.74654   3
   0   8   6 0.00613 1.38553   4
   1   8   6 0.44425 1.73286   3
   1   8   6 0.09275 1.48295   4
  -1   8  -6 -0.7264 1.48866   4
  -1   8  -6 4.38577 2.32712   3
  -1   8  -6 3.13845 2.16886   1
   2   8   6 -0.5893 1.46321   4
   2   8   6 -0.5900 1.62155   3
  -2   8  -6 0.66659 1.98827   3
  -2   8  -6 0.24707 1.94049   4
  -2   8  -6 0.76206 1.98312   1
  -3   8  -6 15.9465 3.52510   3
  -3   8  -6 16.4640 3.37510   1
   3   8   6 20.9073 3.34446   4
  -3   8  -6 15.8339 3.25705   4
  -4   8  -6 0.07622 1.83273   1
   4   8   6 0.94134 1.58310   4
  -4   8  -6 1.87752 2.15650   3
  -5   8  -6 5.53089 2.53665   1
   5   8   6 2.96162 1.89815   4
  -5   8  -6 2.74209 2.23646   3
  -6   8  -6 2.18434 2.33522   3
  -6   8  -6 -0.2557 2.05715   1
   6   8   6 1.30965 1.78083   4
   7   8   6 3.54022 1.97034   4
  -7   8  -6 2.42229 2.14188   1
  -7   8  -6 0.67372 2.48423   3
  -8   8  -6 5.98130 2.65787   1
   8   8   6 1.67961 1.82514   4
  -8   8  -6 1.29327 2.23876   3
  -9   8  -6 12.8702 3.68751   1
  -9   8  -6 10.2396 3.40809   3
 -10   8  -6 1.92449 2.70316   3
 -10   8  -6 1.54151 2.29129   1
 -11   8  -6 -2.0288 2.39713   3
 -11   8  -6 6.86759 3.03790   1
 -12   8  -6 -0.4639 2.26214   1
 -12   8  -6 2.37115 2.90755   3
  -9   9   6 4.93025 2.63377   1
  -9   9   6 10.3945 3.78555   3
  -8   9   6 4.50673 2.98951   3
  -8   9   6 8.07759 3.01680   1
  -7   9   6 1.56131 2.28791   1
  -7   9   6 0.67405 2.22440   3
  -6   9   6 7.96077 2.84087   1
  -6   9   6 5.23375 2.85733   3
  -5   9   6 4.18561 2.40936   1
  -5   9   6 2.83353 2.65274   3
  -4   9   6 1.06577 2.09158   1
  -4   9   6 6.21090 2.93385   3
  -3   9   6 3.12858 2.45773   3
  -2   9   6 10.7142 3.04775   3
  -1   9   6 1.70146 2.23029   3
   1   9  -6 0.57006 1.98306   3
   0   9   6 1.40201 2.18421   3
   0   9  -6 4.08544 2.36750   3
   1   9   6 10.1837 2.82754   3
  -1   9  -6 10.5364 3.26585   3
   1   9   6 8.23138 2.47409   4
   2   9   6 -1.8678 1.42161   4
  -2   9  -6 0.15780 1.93562   1
  -2   9  -6 0.96614 2.20478   3
  -3   9  -6 5.61316 2.78287   3
   3   9   6 1.74447 1.99016   4
  -3   9  -6 2.61898 2.56528   1
  -4   9  -6 14.8487 3.66198   1
   4   9   6 14.9635 3.30683   4
  -4   9  -6 10.0818 3.26501   3
  -5   9  -6 1.10155 2.46373   3
  -5   9  -6 -1.9241 2.10572   1
  -6   9  -6 1.85076 2.69909   3
  -6   9  -6 -0.9761 2.08140   1
  -7   9  -6 1.73270 2.28741   1
  -7   9  -6 -2.8184 2.09226   3
  -8   9  -6 5.47377 3.20403   3
  -8   9  -6 2.43940 2.42268   1
  -9   9  -6 1.19871 2.73448   3
  -9   9  -6 0.70820 2.51125   1
  -4  10   6 3.67762 2.80151   3
  -3  10   6 8.23222 3.25596   3
  -2  10   6 2.18319 2.69642   3
  -1  10   6 -0.9481 2.21573   3
  -1  10  -6 -1.1448 2.02075   3
  -2  10  -6 -2.2169 2.31372   3
  -3  10  -6 3.66612 2.86597   3
  -3  10  -6 8.49364 3.44972   1
 -20   0   7 -0.2448 2.58970   1
 -19   0   7 5.02576 2.71366   1
 -12   0   7 0.67672 1.07879   3
 -11   0   7 2.27752 1.16256   3
 -10   0   7 3.13618 1.47080   7
  -9   0   7 -0.4710 0.63984   7
  -9   0   7 -0.1271 1.19354   7
   9   0  -7 0.54206 0.93575   2
   9   0  -7 0.81261 1.00259   7
   9   0  -7 -0.3883 1.16613   7
   8   0  -7 -0.4236 1.14982   7
  -8   0   7 -0.9247 1.07054   7
  -8   0   7 -1.2447 0.62972   7
   8   0  -7 -0.0945 1.00169   2
   8   0  -7 -0.8895 0.79016   7
   7   0  -7 2.66676 1.34769   7
  -7   0   7 2.02683 1.13058   7
   7   0  -7 3.99518 1.34462   7
  -7   0   7 2.02359 1.29931   7
   6   0  -7 0.96587 1.03198   7
   6   0  -7 0.88587 0.76661   7
  -6   0   7 0.60617 0.89661   7
  -6   0   7 0.04870 0.65060   7
  -5   0   7 0.38142 0.65429   7
  -5   0   7 0.11794 0.71662   7
   5   0  -7 -0.0314 0.55760   7
   5   0  -7 -0.2979 0.78316   7
   5   0  -7 -0.0169 0.85339   7
   4   0  -7 1.49535 0.77018   7
   4   0  -7 1.17305 0.87781   7
  -4   0   7 0.42308 0.70795   7
  -4   0   7 0.81204 0.64698   7
  -3   0   7 -0.3899 0.57985   7
   3   0  -7 -0.3127 0.63928   7
   3   0  -7 -0.2058 0.49695   7
  -3   0   7 -0.1083 0.24005   7
   3   0  -7 -0.2826 0.28779   4
   2   0  -7 -1.4829 0.46148   7
   2   0  -7 -1.3026 0.21731   4
  -2   0   7 -1.3447 0.56754   7
   2   0  -7 -1.6555 0.57138   7
  -1   0   7 1.08779 0.55366   7
  -1   0   7 0.51896 0.39283   7
   1   0  -7 1.02620 0.54759   7
   1   0  -7 0.14869 0.51834   7
  -1   0   7 0.38269 0.21827   4
   1   0  -7 0.33177 0.23245   4
   0   0  -7 -2.1324 0.46584   7
   0   0   7 -2.4805 0.44639   7
   0   0   7 -2.6560 0.26694   6
   0   0  -7 -2.3278 0.45113   7
   0   0   7 -2.8721 0.37625   7
   0   0   7 -2.1261 0.26594   4
   1   0   7 -1.3789 0.24810   6
  -1   0  -7 -1.5995 0.37232   7
  -1   0  -7 -1.2612 0.26320   1
   1   0   7 -0.9662 0.48400   7
  -1   0  -7 -1.4462 0.40642   7
   1   0   7 -1.3454 0.41312   7
  -1   0  -7 -1.4232 0.27726   6
  -2   0  -7 -0.4721 0.34004   7
   2   0   7 0.53159 0.33983   6
  -2   0  -7 0.31861 0.49351   7
   2   0   7 -0.0695 0.47279   7
   2   0   7 0.74102 0.48139   7
  -2   0  -7 0.82664 0.35354   1
  -2   0  -7 0.19634 0.35940   6
  -3   0  -7 -0.9381 0.41867   6
   3   0   7 -1.6577 0.47911   7
  -3   0  -7 -1.3909 0.47024   7
  -3   0  -7 -0.7053 0.38872   1
   3   0   7 -1.0799 0.38398   7
  -3   0  -7 -0.9675 0.45602   7
   4   0   7 -1.2220 0.54928   7
  -4   0  -7 -0.6586 0.44358   6
  -4   0  -7 -0.6332 0.50872   7
   4   0   7 -0.9481 0.50165   7
  -4   0  -7 3.67709 1.05123   7
  -4   0  -7 -0.2540 0.43865   1
   5   0   7 -0.4208 0.55745   7
   5   0   7 -0.8573 0.51171   7
  -5   0  -7 -0.6118 0.48297   6
  -5   0  -7 -0.5589 0.44993   1
  -5   0  -7 0.15162 0.67106   7
  -5   0  -7 -0.3488 0.43826   7
  -6   0  -7 0.36466 0.69127   7
  -6   0  -7 -0.0310 0.53050   1
  -6   0  -7 -0.2050 0.49395   7
   6   0   7 -0.5702 0.55724   7
  -6   0  -7 0.83233 0.66761   6
   6   0   7 -0.6004 0.57809   7
  -7   0  -7 0.61902 0.63774   1
  -7   0  -7 -0.2052 0.79615   7
  -7   0  -7 0.49843 0.67012   7
   7   0   7 0.26771 0.76017   7
   7   0   7 0.19609 0.67733   7
  -7   0  -7 -0.4634 0.67598   6
  -8   0  -7 0.90656 0.82562   1
  -8   0  -7 1.22392 1.07604   2
  -8   0  -7 2.53589 1.11484   6
  -8   0  -7 -0.5230 0.59782   7
   8   0   7 -0.4395 0.80078   7
  -8   0  -7 -0.0985 0.89934   7
  -9   0  -7 0.02994 0.78260   7
  -9   0  -7 1.58118 1.00118   1
   9   0   7 0.17353 1.08458   7
  -9   0  -7 2.79938 1.26974   6
 -10   0  -7 -0.2856 0.69682   7
 -10   0  -7 -0.1421 0.83971   1
 -10   0  -7 -0.0624 1.01434   6
 -11   0  -7 0.45514 1.06592   1
 -11   0  -7 0.52123 1.24064   6
 -12   0  -7 1.57233 1.36277   1
 -12   0  -7 -0.0467 1.92142   5
 -12   0  -7 -0.6555 1.24577   6
 -13   0  -7 1.28834 1.33691   6
 -13   0  -7 1.39555 1.40914   1
 -14   0  -7 0.87079 1.56537   1
 -14   0  -7 1.65934 1.54272   6
 -15   0  -7 0.18775 1.55940   1
 -15   0  -7 0.33650 1.56252   6
 -16   0  -7 -0.9851 1.50459   1
 -17   0  -7 1.26398 2.01768   1
 -18   0  -7 0.40133 2.18527   1
 -19   0  -7 0.42464 2.12122   1
 -20   1   7 14.4419 3.69081   1
 -19   1   7 13.3092 3.69753   1
 -18   1   7 1.74549 2.53272   1
 -17   1   7 35.4419 4.50987   1
 -16   1   7 54.4186 4.44782   1
 -15   1   7 32.0747 3.76024   1
 -14   1   7 138.008 6.02866   3
 -13   1   7 70.1812 4.22377   3
 -12   1   7 6.41703 1.74380   3
 -11   1   7 26.9006 3.04304   7
 -11   1   7 26.4241 2.80863   3
  10  -1  -7 1.63389 1.30789   7
 -10   1   7 0.61323 1.06757   3
  10   1  -7 -1.5065 1.22384   7
 -10   1   7 0.20926 1.02615   7
   9  -1  -7 10.9882 2.00602   7
  -9  -1   7 7.65033 1.67005   7
   9  -1  -7 4.81280 1.64095   7
  -9  -1   7 9.59320 1.89497   7
   9   1  -7 12.5349 2.15722   7
   9   1  -7 13.0252 2.16340   7
  -9   1   7 9.09865 1.77091   3
   9   1  -7 12.5596 1.30279   2
  -9   1   7 9.79942 1.91732   7
  -9   1   7 9.17181 1.88736   7
  -8  -1   7 42.7108 3.37352   7
  -8  -1   7 43.2279 3.24680   7
   8  -1  -7 33.9845 3.26388   7
   8  -1  -7 38.2021 3.05455   7
  -8   1   7 38.2837 2.95313   7
   8   1  -7 43.5093 2.23776   2
  -8   1   7 38.2022 2.63236   3
   8   1  -7 41.3885 3.17447   7
  -8   1   7 37.9316 2.99120   7
   8   1  -7 46.0703 3.22785   7
  -7  -1   7 131.757 5.47209   7
   7  -1  -7 130.306 5.39732   7
   7  -1  -7 129.885 5.36537   7
   7  -1  -7 128.051 5.37372   7
  -7   1   7 125.929 5.31840   7
   7   1  -7 131.905 5.23299   7
  -7   1   7 130.987 5.29644   7
   7   1  -7 135.002 3.96080   2
   7   1  -7 133.259 5.32340   7
  -7   1   7 127.412 4.61798   3
   6  -1  -7 250.386 8.07854   7
  -6  -1   7 265.184 8.15641   7
   6  -1  -7 249.688 8.11174   7
   6   1  -7 264.092 7.93511   7
  -6   1   7 251.375 7.97199   7
   6   1  -7 265.478 6.36271   2
  -6   1   7 244.666 7.99216   7
   6   1  -7 259.916 7.99021   7
  -5  -1   7 285.057 8.84514   7
   5  -1  -7 315.626 8.98413   7
   5  -1  -7 316.432 9.05321   7
  -5  -1   7 295.245 8.83796   7
   5   1  -7 304.722 7.22600   2
   5   1  -7 307.929 8.32015   4
  -5   1   7 296.669 8.86224   7
   5   1  -7 308.148 8.72477   7
  -5   1   7 314.752 8.90259   7
   5   1  -7 301.786 8.79410   7
  -4  -1   7 405.405 10.6947   7
  -4  -1   7 398.598 10.7188   7
   4  -1  -7 383.564 10.7029   7
   4  -1  -7 384.218 10.6107   7
  -4   1   7 402.732 10.6586   7
   4   1  -7 395.119 10.4164   7
   4   1  -7 383.637 10.0261   4
  -4   1   7 388.850 10.5760   7
   4   1  -7 407.613 8.94204   2
   4   1  -7 384.536 10.2809   7
   3  -1  -7 2187.08 50.4651   7
  -3  -1   7 2208.08 48.7766   7
   3  -1  -7 2074.08 48.7776   7
  -3  -1   7 2229.52 48.8204   7
  -3   1   7 2219.28 48.8240   7
   3   1  -7 2130.75 51.7034   4
   3   1  -7 2195.31 49.6422   7
   3   1  -7 2198.38 36.7861   5
   3   1  -7 2118.41 40.9233   2
  -3   1   7 2108.19 48.6698   7
   3   1  -7 2144.32 48.4976   7
   2  -1  -7 836.752 19.4282   7
   2  -1  -7 807.299 19.5287   7
  -2  -1   7 828.970 19.4458   7
  -2  -1   7 812.900 19.2043   7
   2   1  -7 817.219 14.8570   5
  -2   1   7 817.623 19.4747   7
  -2   1   7 828.865 19.4105   7
   2   1  -7 824.493 19.0068   7
   2   1  -7 777.987 18.9578   4
   2   1  -7 830.967 16.6775   2
   2   1  -7 811.096 19.1643   7
  -1  -1   7 655.725 15.5597   7
  -1  -1   7 671.381 15.8694   7
   1  -1  -7 650.505 15.9311   7
   1  -1  -7 683.870 15.8611   7
  -1   1   7 660.365 12.4384   6
  -1   1   7 655.316 15.8936   7
   1   1  -7 662.064 12.5045   5
  -1   1   7 662.240 15.8129   7
   1   1  -7 645.481 15.3225   7
   1   1  -7 629.682 15.4029   4
   1   1  -7 644.624 13.7599   2
   1   1  -7 652.252 15.6145   7
   0  -1  -7 933.052 22.3229   7
   0  -1   7 965.693 22.0898   7
   0  -1   7 951.523 21.7958   7
   0  -1  -7 976.737 22.1381   7
   0  -1   7 950.962 18.6839   6
   0   1   7 944.232 22.3653   7
   0   1  -7 981.535 19.2091   2
   0   1  -7 952.997 21.9488   7
   0   1  -7 920.414 21.9695   4
   0   1   7 943.461 22.1447   7
   0   1  -7 963.750 17.3508   1
   0   1  -7 934.433 17.4328   5
   0   1  -7 968.348 21.6019   7
   1  -1   7 230.514 5.49445   6
  -1  -1  -7 236.001 6.47100   7
   1  -1   7 231.220 6.44021   7
   1  -1   7 225.045 6.12489   7
   1   1   7 238.056 6.46480   7
  -1   1  -7 243.330 6.12965   2
  -1   1  -7 224.651 6.24955   7
  -1   1  -7 232.364 5.18387   1
   1   1   7 225.491 6.72432   7
  -1   1  -7 238.528 6.03000   7
  -1   1  -7 231.424 5.56086   6
  -2  -1  -7 1168.14 26.7921   7
   2  -1   7 1166.36 26.8193   7
   2  -1   7 1164.82 22.6608   6
   2  -1   7 1137.80 26.4246   7
  -2   1  -7 1190.27 26.2897   7
  -2   1  -7 1153.42 26.5253   7
  -2   1  -7 1162.28 21.3300   5
  -2   1  -7 1172.51 20.8806   1
   2   1   7 1167.73 26.7423   7
  -2   1  -7 1167.15 23.0117   2
  -2   1  -7 1150.21 22.6987   6
   3  -1   7 1882.18 35.3558   6
  -3  -1  -7 1842.48 41.6497   7
   3  -1   7 1836.04 41.8450   7
   3  -1   7 1847.45 41.3487   7
  -3   1  -7 1819.78 41.1604   7
  -3   1  -7 1830.69 35.3102   6
   3   1   7 1841.26 41.6890   7
  -3   1  -7 1861.10 35.3246   2
   3   1   7 1851.20 42.4055   7
  -3   1  -7 1878.71 32.7718   5
  -3   1  -7 1825.44 32.3766   1
  -3   1  -7 1840.16 41.5149   7
   4  -1   7 581.152 14.7453   7
  -4  -1  -7 582.814 14.4065   7
   4  -1   7 563.181 14.0322   7
  -4  -1  -7 557.938 14.9582   7
  -4   1  -7 592.175 12.0853   5
  -4   1  -7 563.356 12.3959   6
  -4   1  -7 588.653 12.2865   2
   4   1   7 580.610 14.3401   7
   4   1   7 577.191 15.1448   7
  -4   1  -7 588.308 14.0228   7
  -4   1  -7 573.214 14.2562   7
  -4   1  -7 569.859 11.3732   1
   5  -1   7 1156.25 27.6521   7
   5  -1   7 1219.47 28.5726   7
  -5  -1  -7 1189.46 28.7642   7
  -5   1  -7 1170.63 21.9424   1
  -5   1  -7 1181.90 23.9566   6
  -5   1  -7 1193.06 27.9241   7
  -5   1  -7 1184.59 23.3783   2
   5   1   7 1181.02 28.9388   7
  -5   1  -7 1198.30 27.6148   7
  -5   1  -7 1189.80 22.3483   5
   5   1   7 1161.84 27.9095   7
  -5   1  -7 1288.77 22.2791   3
   6  -1   7 572.291 14.6539   7
  -6  -1  -7 580.978 14.9616   7
   6  -1   7 597.242 15.6432   7
  -6  -1  -7 583.471 15.7900   7
  -6   1  -7 574.404 13.0333   6
  -6   1  -7 576.969 14.5374   7
   6   1   7 582.334 14.8891   7
  -6   1  -7 584.406 11.7484   3
  -6   1  -7 575.084 11.9557   1
  -6   1  -7 574.808 12.1899   2
   6   1   7 588.363 15.9331   7
  -6   1  -7 581.887 14.9640   7
  -6   1  -7 565.837 12.3527   5
   7  -1   7 53.7531 2.99378   7
   7  -1   7 51.2818 3.39890   7
  -7  -1  -7 53.3359 3.49787   7
  -7  -1  -7 49.0097 3.17500   7
  -7   1  -7 52.0273 2.99781   7
  -7   1  -7 54.7750 2.44758   3
  -7   1  -7 56.5994 3.33301   5
  -7   1  -7 54.5366 2.66361   1
   7   1   7 51.0215 3.63918   7
  -7   1  -7 49.0654 2.79774   6
   7   1   7 52.0146 3.10167   7
  -7   1  -7 54.1103 2.42926   2
  -7   1  -7 52.0816 3.04226   7
  -8  -1  -7 2.75398 1.15176   7
  -8  -1  -7 2.97046 1.23963   7
   8  -1   7 5.55276 1.43529   7
   8  -1   7 4.16698 1.41932   7
  -8   1  -7 4.83281 1.39292   7
  -8   1  -7 8.17591 1.60013   7
  -8   1  -7 5.62721 1.40550   6
  -8   1  -7 6.84984 1.20374   2
  -8   1  -7 6.91375 1.96566   5
  -8   1  -7 7.03396 1.25205   3
   8   1   7 2.91584 1.29451   7
  -8   1  -7 4.18328 1.22396   1
   8   1   7 4.20083 1.17993   7
   9  -1   7 42.2521 3.28669   7
   9  -1   7 44.6084 3.64563   7
  -9  -1  -7 47.7570 3.65775   7
  -9   1  -7 44.9446 3.15340   7
   9   1   7 46.1926 3.30552   7
  -9   1  -7 43.4157 2.78959   1
  -9   1  -7 45.0228 3.16334   6
  -9   1  -7 45.9759 2.47833   3
  -9   1  -7 37.9387 3.14808   5
  -9   1  -7 38.7624 3.05282   7
  10  -1   7 15.2133 2.59660   7
 -10   1  -7 19.2222 2.61533   6
 -10   1  -7 10.8078 2.26111   5
 -10   1  -7 16.2276 1.79001   3
 -10   1  -7 13.2129 2.04802   1
 -11   1  -7 9.42177 1.94477   1
 -11   1  -7 4.58757 1.91044   5
 -11   1  -7 6.16630 1.82196   6
 -12  -1  -7 1.55279 1.24300   1
 -12   1  -7 1.68911 1.50815   1
 -12   1  -7 3.13057 1.94794   5
 -12   1  -7 -0.4343 1.25248   6
 -13  -1  -7 29.1985 3.17205   1
 -13   1  -7 32.2654 3.90837   6
 -13   1  -7 27.8331 3.25367   1
 -14  -1  -7 31.9079 3.80399   6
 -14  -1  -7 31.1300 3.45331   1
 -14   1  -7 31.4250 4.06838   6
 -14   1  -7 29.7660 3.49971   1
 -15  -1  -7 2.49563 1.67120   6
 -15  -1  -7 5.09510 1.98576   1
 -15   1  -7 5.94519 2.21536   1
 -16  -1  -7 33.9639 4.09906   1
 -16   1  -7 37.9838 4.41070   1
 -17  -1  -7 10.6423 2.65666   1
 -17   1  -7 16.9287 3.44538   1
 -18  -1  -7 2.51791 2.17554   1
 -18   1  -7 0.86112 2.10995   1
 -19  -1  -7 10.5281 2.99301   1
 -19   1  -7 9.43246 3.01750   1
 -19   2   7 4.11247 2.81314   1
 -18   2   7 -0.5323 2.10091   1
 -17   2   7 -0.9742 1.73250   1
 -16   2   7 42.0503 4.88051   1
 -15   2   7 2.35026 1.98207   1
 -15   2   7 2.80494 1.84875   3
 -14   2   7 2.25594 1.61070   6
 -14   2   7 2.37609 1.83680   1
 -14   2   7 2.27315 1.67364   3
 -13   2   7 86.6926 5.15749   6
 -13   2   7 85.0163 4.71107   3
 -13   2   7 83.7521 4.87807   1
 -12   2   7 8.15219 1.90261   3
 -12   2   7 5.66507 1.85668   6
 -11   2   7 8.54320 1.83855   1
 -11   2   7 7.90360 1.97053   6
 -11   2   7 7.11936 1.85475   3
  10  -2  -7 138.136 6.31666   7
 -10   2   7 131.496 5.55395   6
 -10   2   7 131.708 5.22827   1
 -10   2   7 129.817 5.43617   3
  10   2  -7 128.562 5.74753   7
   9  -2  -7 53.5757 3.82898   7
   9  -2  -7 50.0142 3.95355   7
  -9  -2   7 43.6129 3.84152   7
  -9  -2   7 41.8886 3.77037   7
  -9   2   7 51.9243 3.42823   3
  -9   2   7 56.1170 3.17188   1
  -9   2   7 53.4636 3.58113   7
  -9   2   7 48.6444 3.38883   7
   9   2  -7 39.3480 3.35520   7
  -9   2   7 58.8335 3.53354   6
   9   2  -7 40.4919 2.48720   2
   8  -2  -7 19.2768 2.55441   7
   8  -2  -7 28.6721 2.72421   7
  -8  -2   7 16.1895 2.29259   7
   8  -2  -7 26.4698 3.04813   7
   8   2  -7 20.2024 2.38821   7
  -8   2   7 28.3432 2.32190   1
  -8   2   7 26.7331 2.44012   3
  -8   2   7 25.9452 2.38951   6
   8   2  -7 19.4111 2.29220   7
   8   2  -7 20.7649 1.98477   2
  -8   2   7 26.6023 2.49793   7
  -8   2   7 24.8553 2.36714   7
  -7  -2   7 359.363 10.6383   7
   7  -2  -7 351.787 10.6336   7
  -7  -2   7 348.653 10.9277   7
  -7  -2   7 345.886 10.5399   7
   7  -2  -7 351.861 10.6484   7
  -7   2   7 372.610 8.73477   1
   7   2  -7 360.166 10.4389   7
   7   2  -7 351.087 10.1124   7
  -7   2   7 347.605 9.11199   6
  -7   2   7 360.697 10.2608   7
  -7   2   7 353.692 10.3759   7
  -7   2   7 344.009 9.19327   3
   7   2  -7 355.798 8.41714   2
   7   2  -7 350.882 10.1682   4
  -6  -2   7 171.981 6.31186   7
   6  -2  -7 198.554 6.58783   7
  -6  -2   7 167.228 6.46595   7
   6  -2  -7 189.198 6.54471   7
  -6  -2   7 178.872 6.37233   7
   6   2  -7 176.493 5.17057   2
  -6   2   7 185.504 5.25084   1
  -6   2   7 182.710 5.55543   6
  -6   2   7 193.786 6.30468   7
  -6   2   7 182.158 5.89335   3
  -6   2   7 183.835 6.09524   7
   6   2  -7 164.456 5.89091   4
   6   2  -7 181.012 6.02588   7
   6   2  -7 179.640 6.14044   7
   5  -2  -7 142.230 5.25344   7
   5  -2  -7 149.246 5.26982   7
  -5  -2   7 130.874 5.09996   7
  -5  -2   7 138.206 5.14940   7
  -5  -2   7 131.998 5.15672   7
  -5   2   7 143.491 4.90726   7
   5   2  -7 134.402 4.83084   4
   5   2  -7 134.582 4.77668   7
   5   2  -7 133.659 4.25645   2
  -5   2   7 147.535 5.02495   7
  -5   2   7 136.783 4.77506   3
  -5   2   7 134.292 4.27761   6
  -5   2   7 139.627 4.12441   1
   5   2  -7 134.903 4.72141   7
  -4  -2   7 601.076 15.0179   7
  -4  -2   7 588.376 15.1577   7
  -4  -2   7 619.609 15.1123   7
   4  -2  -7 592.713 15.2776   7
   4  -2  -7 602.745 15.3045   7
  -4   2   7 593.236 12.7213   6
  -4   2   7 579.579 14.9348   7
   4   2  -7 594.512 12.8955   2
   4   2  -7 602.259 14.6703   7
   4   2  -7 609.286 15.1376   4
  -4   2   7 613.831 14.9410   7
  -4   2   7 587.151 12.8965   3
   4   2  -7 615.415 14.6532   7
  -4   2   7 605.835 11.7960   1
   3  -2  -7 10.9394 1.43263   7
  -3  -2   7 15.0896 1.63327   7
  -3  -2   7 16.0566 1.49166   7
   3  -2  -7 14.8472 1.49712   7
  -3   2   7 12.8969 1.36365   7
   3   2  -7 16.6851 1.36095   7
   3   2  -7 15.4581 1.20239   7
  -3   2   7 14.2000 1.68870   3
  -3   2   7 14.1780 1.28833   7
   3   2  -7 16.2745 1.40669   4
   3   2  -7 14.4053 1.56737   2
  -3   2   7 14.6011 1.17332   6
  -3   2   7 15.4640 1.18459   1
  -2  -2   7 8.48448 1.19751   7
  -2  -2   7 7.52408 1.06423   7
   2  -2  -7 7.22406 1.09898   7
   2  -2  -7 4.55660 0.93480   7
  -2   2   7 8.69058 1.03157   7
   2   2  -7 8.74603 1.15298   4
  -2   2   7 6.56609 1.14413   3
  -2   2   7 4.50847 0.85928   7
   2   2  -7 7.34251 1.30760   2
  -2   2   7 9.02715 0.94473   1
  -2   2   7 8.53850 0.83177   6
   2   2  -7 6.54926 0.78120   7
   2   2  -7 6.96780 0.83010   7
  -1  -2   7 615.515 14.6331   7
   1  -2  -7 605.295 15.1334   7
   1  -2  -7 636.231 12.2192   6
   1  -2  -7 626.962 15.3298   7
   1  -2  -7 679.574 14.6949   4
  -1  -2   7 620.128 14.8450   7
  -1   2   7 614.527 12.2372   6
   1   2  -7 637.998 15.3121   4
  -1   2   7 596.944 14.9952   7
  -1   2   7 621.974 11.3181   1
   1   2  -7 622.312 13.3510   2
  -1   2   7 612.329 12.6066   3
   1   2  -7 608.203 14.1147   7
  -1   2   7 626.156 14.3356   4
  -1   2   7 615.910 15.1202   7
   1   2  -7 604.527 14.0279   7
   0  -2  -7 5.68374 0.56573   6
   0  -2  -7 3.16418 0.79882   7
   0  -2   7 5.41693 0.88118   7
   0  -2  -7 2.90169 0.76488   7
   0  -2   7 5.40208 0.73087   7
   0   2   7 5.23385 0.97227   3
   0   2   7 7.41144 0.68510   1
   0   2   7 9.51836 1.23403   7
   0   2  -7 4.97291 0.93263   4
   0   2  -7 4.00047 1.01045   2
   0   2   7 6.28828 0.62636   4
   0   2   7 5.00726 0.88849   7
   0   2  -7 5.25344 1.01429   1
   0   2  -7 5.66934 1.22037   5
  -1  -2  -7 3.57525 0.82454   7
   1  -2   7 3.55404 0.58070   7
  -1  -2  -7 5.04020 0.56545   6
   1  -2   7 3.89213 0.72829   7
   1   2   7 4.87373 0.69372   4
  -1   2  -7 4.34566 1.15556   2
  -1   2  -7 5.15153 0.96838   1
  -1   2  -7 6.72105 1.10333   4
   1   2   7 3.71547 0.84883   7
  -1   2  -7 4.45760 1.16894   5
   1   2   7 4.89321 0.91492   3
   1   2   7 3.94917 0.83196   7
  -1   2  -7 4.05866 0.98898   6
   2  -2   7 27.9557 1.56944   7
  -2  -2  -7 25.4896 1.77251   7
  -2  -2  -7 27.9970 1.97062   7
   2  -2   7 24.5112 1.36777   7
  -2   2  -7 24.5114 1.96320   2
   2   2   7 24.7895 1.68854   7
  -2   2  -7 26.7606 2.15887   5
   2   2   7 30.2495 1.55460   3
  -2   2  -7 27.8418 1.86536   3
  -2   2  -7 25.6189 1.81426   6
   2   2   7 26.6213 1.94932   7
  -2   2  -7 26.7149 1.72778   1
   3  -2   7 37.6254 1.81832   7
  -3  -2  -7 39.3109 2.48644   7
  -3  -2  -7 39.3231 2.26014   7
   3  -2   7 40.6140 2.09096   7
   3   2   7 43.0263 2.56716   7
   3   2   7 39.2396 1.65777   3
  -3   2  -7 41.5698 2.22873   6
  -3   2  -7 42.3712 1.59828   7
  -3   2  -7 38.1334 1.47083   7
  -3   2  -7 40.0646 2.20991   3
  -3   2  -7 39.1982 2.31221   2
   3   2   7 37.4286 2.13206   7
  -3   2  -7 37.4594 2.47781   5
   4  -2   7 738.996 17.5678   7
  -4  -2  -7 713.633 17.7381   7
  -4  -2  -7 729.563 18.4510   7
   4  -2   7 733.310 17.0737   7
  -4   2  -7 714.061 15.0521   2
  -4   2  -7 725.197 14.6330   3
  -4   2  -7 698.855 14.3718   1
  -4   2  -7 713.109 15.5663   6
  -4   2  -7 723.091 14.5214   5
  -4   2  -7 709.524 16.4520   7
   4   2   7 716.342 18.3871   7
   4   2   7 688.857 17.4520   7
   4   2   7 730.094 13.0943   3
  -4   2  -7 721.041 16.5826   7
   5  -2   7 4.76454 1.11361   7
  -5  -2  -7 5.95997 1.25328   7
  -5  -2  -7 3.58833 1.09563   7
   5  -2   7 3.10910 0.85675   7
  -5   2  -7 5.46189 1.27709   3
  -5   2  -7 4.38729 1.13113   2
  -5   2  -7 4.11324 0.81934   7
  -5   2  -7 5.53246 0.82753   7
  -5   2  -7 5.53394 1.20532   1
   5   2   7 5.61894 1.31867   7
   5   2   7 3.07263 0.85693   7
  -5   2  -7 3.90322 1.41903   5
  -5   2  -7 3.39668 1.03095   6
   5   2   7 6.63778 0.66667   3
   6  -2   7 58.7530 2.92030   7
  -6  -2  -7 56.9034 3.24711   7
   6  -2   7 61.4080 3.30436   7
  -6   2  -7 56.1866 2.83804   1
  -6   2  -7 58.4790 2.59044   7
  -6   2  -7 58.7606 2.64732   7
   6   2   7 60.9566 3.66236   7
   6   2   7 57.8219 3.09325   7
  -6   2  -7 52.2882 2.78155   3
  -6   2  -7 60.2134 3.16173   6
  -6   2  -7 62.2572 2.79464   2
  -6   2  -7 58.6696 3.31988   5
   7  -2   7 153.323 5.50226   7
   7  -2   7 158.644 6.13178   7
  -7  -2  -7 153.181 5.90177   7
   7   2   7 158.631 6.53822   7
  -7   2  -7 159.147 5.27031   7
  -7   2  -7 157.649 5.04075   3
  -7   2  -7 153.034 5.59146   6
  -7   2  -7 153.181 5.12119   7
  -7   2  -7 167.797 5.46678   5
   7   2   7 152.838 5.74450   7
  -7   2  -7 154.150 4.71517   2
  -7   2  -7 154.988 5.12963   1
   8  -2   7 34.2615 2.57681   7
  -8  -2  -7 30.4060 2.99444   7
   8  -2   7 31.8114 2.88318   7
  -8  -2  -7 26.5002 2.95032   7
   8   2   7 28.3870 2.58580   7
  -8   2  -7 38.8918 3.06398   5
  -8   2  -7 32.1491 2.39394   3
  -8   2  -7 35.9170 2.52272   7
  -8   2  -7 34.4702 2.63174   1
  -8   2  -7 42.9761 2.49573   2
  -8   2  -7 32.8959 2.82842   6
   9  -2   7 15.8340 2.42054   7
  -9   2  -7 14.6583 1.56653   2
  -9   2  -7 16.9038 2.23611   1
  -9   2  -7 13.4627 1.90616   7
  -9   2  -7 12.4314 1.82390   3
  -9   2  -7 17.2096 2.36428   6
  -9   2  -7 15.3011 2.39179   5
   9   2   7 12.2411 1.86399   7
  10  -2   7 157.080 7.18078   7
 -10   2  -7 157.888 5.40533   3
 -10   2  -7 158.731 5.90678   1
 -10   2  -7 156.402 5.54385   5
 -10   2  -7 159.822 6.40062   6
 -10   2  -7 163.705 6.13191   7
 -11   2  -7 47.9408 3.14658   3
 -11   2  -7 48.3913 3.56706   1
 -11   2  -7 50.3449 3.82625   6
 -11   2  -7 47.6590 3.58559   5
 -12   2  -7 52.4673 3.84431   1
 -12   2  -7 52.4800 4.08108   6
 -13   2  -7 59.8009 4.08500   1
 -13   2  -7 54.5492 4.32818   6
 -14   2  -7 3.74101 1.86700   1
 -14   2  -7 1.76099 1.56187   6
 -15   2  -7 7.19197 2.49415   1
 -16  -2  -7 5.46545 2.18131   1
 -16   2  -7 7.24985 2.65575   1
 -17  -2  -7 1.45478 1.91080   1
 -17   2  -7 -2.1184 1.77406   1
 -18   2  -7 3.90239 2.42037   1
 -19   2  -7 1.37213 2.32402   1
 -19   3   7 1.61892 2.43340   1
 -18   3   7 30.4897 4.62604   1
 -17   3   7 -0.3847 2.04807   1
  16   3  -7 14.4713 3.13836   4
 -16   3   7 22.3518 3.89004   1
 -16   3   7 19.3103 3.43785   3
 -15   3   7 82.7891 5.41735   3
 -15   3   7 79.7809 5.61456   1
  15   3  -7 86.9644 5.86175   4
  14   3  -7 0.13885 1.58998   4
 -14   3   7 -1.9846 1.39102   3
 -14   3   7 5.73921 2.17023   1
 -14   3   7 -1.6063 1.51892   6
 -13   3   7 34.9721 4.17155   6
  13   3  -7 28.1041 3.78371   4
 -13   3   7 29.0030 3.67441   3
 -13   3   7 20.2231 3.24915   1
 -12   3   7 111.843 5.81352   3
  12   3  -7 120.559 6.05175   4
 -12   3   7 110.892 5.42866   1
 -12   3   7 122.986 6.17319   6
  11   3  -7 40.7525 3.42677   4
 -11   3   7 35.3924 3.83741   3
 -11   3   7 36.3372 3.62137   1
 -11   3   7 35.0515 3.23826   6
  10  -3  -7 1.75706 1.29115   7
 -10   3   7 4.09571 1.54936   1
 -10   3   7 1.57070 1.31223   6
 -10   3   7 0.60590 1.39985   3
  10   3  -7 2.96961 1.47791   4
   9  -3  -7 203.392 7.79835   7
  -9  -3   7 190.093 7.68215   7
   9   3  -7 198.697 5.88565   2
  -9   3   7 199.982 6.75082   7
  -9   3   7 186.488 6.83698   6
   9   3  -7 205.547 7.49091   4
  -9   3   7 190.063 6.87286   3
  -9   3   7 187.227 6.46519   1
   8  -3  -7 63.6829 4.20201   7
  -8  -3   7 77.6025 4.64496   7
   8  -3  -7 62.4691 4.05671   7
  -8  -3   7 81.8852 4.79681   7
  -8   3   7 78.6062 3.82899   1
  -8   3   7 74.9615 3.90603   6
   8   3  -7 72.5120 3.82773   7
  -8   3   7 77.8353 3.58513   7
  -8   3   7 69.0364 3.98212   3
   8   3  -7 73.0418 3.42640   2
   8   3  -7 82.5884 4.24343   4
  -7  -3   7 7.48767 1.68055   7
   7  -3  -7 4.58086 1.23963   7
   7  -3  -7 7.38556 1.70752   7
  -7  -3   7 7.31063 1.74327   7
   7   3  -7 6.55729 1.44827   2
   7   3  -7 7.08145 1.31811   7
  -7   3   7 5.87991 1.31625   1
  -7   3   7 5.58936 1.41883   6
  -7   3   7 6.04781 1.64032   3
   7   3  -7 8.20648 1.65527   4
   7   3  -7 6.19419 1.26438   7
  -7   3   7 7.94698 1.24120   7
   6  -3  -7 4.27516 1.30305   7
  -6  -3   7 3.02815 1.25442   7
  -6  -3   7 2.71245 1.15256   7
   6  -3  -7 5.77973 1.35878   7
  -6   3   7 4.27265 0.95588   7
  -6   3   7 3.88511 1.43715   3
   6   3  -7 5.64334 1.32853   2
[truncated: 560,448 more chars]
