# Supplementary material for: Crystal structure of μ-cyanido-1:2κ2 N:C-dicyanido-1κC,2κC-bis­(quinolin-8-amine-1κ2 N,N′)-2-silver(I)-1-silver(II): rare occurrence of a mixed-valence AgI,II compound
Source: Acta Crystallogr E Crystallogr Commun. 2015 May 23;71(Pt 6):698–701. doi: 10.1107/S2056989015009664 (PMC4459308; doi:10.1107/S2056989015009664)
Supplement: Supplementary file 2 [file e-71-00698-Isup2.hkl]

data_I                                                                          
_shelx_title ' sz71 in P2(1)/c'                                                 
_shelx_refln_list_code          4                                               
_shelx_F_calc_maximum      329.40                                               
_exptl_crystal_F_000      1140.00                                               
_reflns_d_resolution_high  0.6664                                               
                                                                                
loop_                                                                           
 _space_group_symop_operation_xyz                                               
 'x, y, z'                                                                      
 '-x, y+1/2, -z+1/2'                                                            
 '-x, -y, -z'                                                                   
 'x, -y-1/2, z-1/2'                                                             
                                                                                
_cell_length_a    13.5449                                                       
_cell_length_b     6.9385                                                       
_cell_length_c    22.3824                                                       
_cell_angle_alpha  90.000                                                       
_cell_angle_beta   94.767                                                       
_cell_angle_gamma  90.000                                                       
                                                                                
_shelx_F_squared_multiplier     1.000                                           
                                                                                
loop_                                                                           
 _refln_index_h                                                                 
 _refln_index_k                                                                 
 _refln_index_l                                                                 
 _refln_F_squared_calc                                                          
 _refln_F_squared_meas                                                          
 _refln_F_squared_sigma                                                         
 _refln_observed_status                                                         
   3   0   0      31411.61      31927.12       527.70 o                         
   4   0   0        432.48        323.01         7.95 o                         
   5   0   0        198.27        169.97         7.33 o                         
   6   0   0      25679.75      26206.68       273.52 o                         
   7   0   0          0.32          4.47         1.45 o                         
   8   0   0        429.04        534.41        15.49 o                         
   9   0   0       7661.63       7528.93        92.32 o                         
  10   0   0       1637.49       1586.99        36.28 o                         
  11   0   0       3504.61       3502.64        69.71 o                         
  15   0   0        527.51        568.92        47.73 o                         
  16   0   0        298.69        433.07        49.28 o                         
  17   0   0        705.05        725.91        59.51 o                         
  18   0   0          1.79         24.12        27.03 o                         
  19   0   0        831.24        856.96        71.77 o                         
  20   0   0        258.64        280.26        50.45 o                         
   3   1   0       3463.16       3993.39        28.31 o                         
   4   1   0       8629.04       9203.48        61.18 o                         
   5   1   0      14762.25      14990.24       101.56 o                         
   6   1   0       3677.16       3744.77        30.03 o                         
   7   1   0       4733.38       4539.35        32.46 o                         
   8   1   0       2236.53       2136.61        18.08 o                         
   9   1   0        650.86        625.07        10.70 o                         
  10   1   0       5609.92       5597.42        48.31 o                         
  11   1   0        931.42        974.93        24.60 o                         
  12   1   0        149.89        179.79        15.51 o                         
  13   1   0       3273.08       3227.12       148.38 o                         
  14   1   0        749.95        710.34        63.69 o                         
  15   1   0          3.27         11.19        13.31 o                         
  16   1   0        851.18        912.64        63.63 o                         
  17   1   0        133.94         76.19        31.29 o                         
  18   1   0          0.29          5.75        16.17 o                         
  19   1   0         96.81         81.00        23.39 o                         
  20   1   0         80.89         32.07        22.77 o                         
   0   2   0      13709.40      15064.08       221.88 o                         
   1   2   0      97272.38     103172.60      1031.52 o                         
   2   2   0      14808.08      15182.83       100.30 o                         
   3   2   0       4332.60       4885.65        32.24 o                         
   4   2   0      16708.08      16381.41       115.13 o                         
   5   2   0      17098.21      17806.36       114.99 o                         
   6   2   0       1155.73       1199.75        13.86 o                         
   7   2   0       3565.96       3469.18        31.40 o                         
   8   2   0       3626.96       3585.58        31.79 o                         
   9   2   0       5102.77       5125.23        44.37 o                         
  10   2   0        870.02        781.28        17.29 o                         
  11   2   0        489.61        497.37        19.15 o                         
  12   2   0       4268.78       4087.67        74.37 o                         
  13   2   0        100.00         95.33        14.48 o                         
  14   2   0         46.45         43.92        16.38 o                         
  15   2   0       1701.07       1710.83        80.10 o                         
  16   2   0          1.78          1.73        24.57 o                         
  17   2   0         11.53          7.47        25.52 o                         
  18   2   0       1086.02       1041.36        74.74 o                         
  19   2   0         35.62         56.61        29.69 o                         
   1   3   0       4803.93       5025.56        44.45 o                         
   2   3   0      17493.27      18656.77       133.85 o                         
   3   3   0        619.22        656.82        11.13 o                         
   4   3   0       3268.56       3573.76        27.62 o                         
   5   3   0      10895.49      10634.92        76.13 o                         
   6   3   0        568.73        526.80        17.00 o                         
   7   3   0        109.70         94.95         5.61 o                         
   8   3   0       6632.94       6435.28        55.67 o                         
   9   3   0       1138.73       1159.66        21.83 o                         
  10   3   0          2.92          3.96         6.00 o                         
  11   3   0       5621.64       5505.31       118.95 o                         
  12   3   0        864.70        847.01        30.62 o                         
  13   3   0        230.96        204.55        19.72 o                         
  14   3   0        976.05        994.28        35.96 o                         
  15   3   0        111.52        135.37        33.35 o                         
  16   3   0        111.91        134.18        35.55 o                         
  17   3   0        470.21        490.02        59.08 o                         
  18   3   0          4.12         85.30        34.35 o                         
  19   3   0         32.13         50.81        35.06 o                         
   0   4   0      13851.59      14833.83       174.08 o                         
   1   4   0        167.96        148.20         6.59 o                         
   2   4   0         39.51         44.95         6.22 o                         
   3   4   0      10536.75      10439.89        81.69 o                         
   4   4   0        185.98        198.46         6.53 o                         
   5   4   0        120.53        141.00         6.28 o                         
   6   4   0       1651.82       1657.55        20.58 o                         
   7   4   0         23.33         26.60         4.46 o                         
   8   4   0        112.88        130.58        10.08 o                         
   9   4   0       1669.43       1553.44        25.80 o                         
  10   4   0       1038.94        973.97        25.16 o                         
  11   4   0        622.47        574.82        20.65 o                         
  12   4   0        441.86        479.28        23.75 o                         
  13   4   0        240.44        253.31        19.87 o                         
  14   4   0        392.04        409.68        29.45 o                         
  15   4   0         72.62         67.37        16.55 o                         
  16   4   0        191.64        221.58        45.18 o                         
  17   4   0        119.80        201.19        45.20 o                         
  18   4   0          4.25        -13.09        26.89 o                         
   1   5   0       1594.81       1575.83        19.89 o                         
   2   5   0        778.19        799.37        14.17 o                         
   3   5   0        320.31        354.25        10.26 o                         
   4   5   0       3369.86       3265.42        35.08 o                         
   5   5   0         24.87         32.23         4.36 o                         
   6   5   0        364.90        368.11        14.88 o                         
   7   5   0       3375.25       3328.53        40.07 o                         
   8   5   0          1.19          7.83         6.48 o                         
   9   5   0       1321.67       1334.89        29.73 o                         
  10   5   0       2590.93       2415.51        48.18 o                         
  11   5   0         34.30         39.13        11.36 o                         
  12   5   0        512.94        540.41        29.79 o                         
  13   5   0        412.97        429.56        29.22 o                         
  14   5   0          0.29          2.07        12.77 o                         
  15   5   0         55.28         72.07        21.71 o                         
  16   5   0        168.82        262.42        50.33 o                         
  17   5   0         29.05         81.38        36.68 o                         
   0   6   0         36.98         57.90        11.31 o                         
   1   6   0        244.27        255.78        11.43 o                         
   2   6   0        335.51        289.56        13.05 o                         
   3   6   0        259.94        313.44        14.92 o                         
   4   6   0        326.65        329.61        13.77 o                         
   5   6   0         35.83         32.56         7.32 o                         
   6   6   0        212.50        266.76        19.30 o                         
   7   6   0         58.16         98.01        17.94 o                         
   8   6   0         42.34         45.43        16.23 o                         
   9   6   0         82.22        112.55        14.67 o                         
  10   6   0          0.47         12.47        17.20 o                         
  11   6   0          3.50         -2.51        11.47 o                         
  12   6   0         53.60         54.85        15.60 o                         
  13   6   0          0.06         17.99        15.22 o                         
  14   6   0         11.11          9.05        18.94 o                         
  15   6   0        128.88        166.23        29.96 o                         
  16   6   0          0.93         25.97        40.99 o                         
   1   7   0        177.45        155.91        14.11 o                         
   2   7   0        116.59         88.89        11.67 o                         
   3   7   0        255.32        265.31        16.87 o                         
   4   7   0        165.03        180.12        13.57 o                         
   5   7   0        121.89        106.62        12.89 o                         
   6   7   0        303.96        296.96        21.28 o                         
   7   7   0          4.50         38.36        12.20 o                         
   8   7   0        572.42        604.55        55.35 o                         
   9   7   0         75.79         75.77        16.86 o                         
  10   7   0        110.89        180.69        33.74 o                         
  11   7   0        156.22        159.49        22.42 o                         
  12   7   0          2.05         32.83        21.90 o                         
  13   7   0          0.57         -5.07        18.42 o                         
  14   7   0         29.12         74.34        25.96 o                         
   0   8   0       1050.94        999.23        37.89 o                         
   1   8   0         26.68         26.62        10.35 o                         
   2   8   0        101.14         70.50        12.46 o                         
   3   8   0          1.20          4.63         9.41 o                         
   4   8   0         70.98         71.18        14.54 o                         
   5   8   0         10.24         37.11        15.09 o                         
   6   8   0         78.58        108.08        29.86 o                         
   7   8   0         81.93         66.74        17.60 o                         
   8   8   0          2.57         25.19        15.15 o                         
   9   8   0         32.77         61.66        24.22 o                         
  10   8   0         30.05         70.62        24.64 o                         
  11   8   0          7.64         11.11        20.24 o                         
  12   8   0          1.02         -3.93        20.49 o                         
   1   9   0         42.54         69.16        13.06 o                         
   2   9   0          8.24         19.40        10.84 o                         
   3   9   0          9.99         -4.69        11.34 o                         
   4   9   0          0.66          3.53        17.78 o                         
   5   9   0        163.22        227.86        47.25 o                         
   6   9   0          1.50         11.51        20.32 o                         
   7   9   0          0.02         -4.73        17.67 o                         
   8   9   0         36.60         91.58        33.52 o                         
   9   9   0         48.11         39.17        22.74 o                         
  10   9   0          1.39        -12.46        20.96 o                         
   0  10   0        122.23        124.48        40.61 o                         
   1  10   0        134.48        121.08        27.89 o                         
   2  10   0          9.94          6.21        30.50 o                         
   3  10   0         39.48         62.28        23.71 o                         
   4  10   0         40.44         65.62        25.01 o                         
   5  10   0         15.55         33.71        22.63 o                         
 -20   1   1         31.08         14.81        20.71 o                         
 -19   1   1         12.56         22.03        18.92 o                         
 -18   1   1         11.14         -0.20        22.97 o                         
 -17   1   1         92.02         92.40        30.20 o                         
 -16   1   1         11.97         -5.81        22.38 o                         
 -15   1   1        259.84        207.69        25.92 o                         
 -14   1   1         85.18         68.01        33.54 o                         
 -13   1   1        922.78       1009.19        46.38 o                         
 -12   1   1       2101.92       2031.62        42.59 o                         
 -11   1   1       1657.57       1668.62        32.89 o                         
 -10   1   1       5394.46       5136.46        45.91 o                         
  -9   1   1       8401.93       8123.97        59.57 o                         
  -8   1   1       4071.78       4055.99        40.74 o                         
  -7   1   1      16105.99      15935.84       121.34 o                         
  -6   1   1      10917.50      10392.48        78.51 o                         
  -5   1   1      11917.88      12348.12        84.85 o                         
  -4   1   1       8421.27       8509.66        60.42 o                         
  -3   1   1      29603.24      29891.62       191.06 o                         
   2   1   1         14.01          1.73         1.23 o                         
   3   1   1        375.70        348.89         6.42 o                         
   4   1   1       7329.53       7390.70        48.24 o                         
   5   1   1        860.38        818.49        11.28 o                         
   6   1   1       3075.42       3225.51        31.55 o                         
   7   1   1      10923.12      11112.29        67.20 o                         
   8   1   1       5798.10       5517.38        37.66 o                         
   9   1   1       2461.36       2478.73        24.55 o                         
  10   1   1       5546.35       5254.33        46.02 o                         
  11   1   1       3786.86       3595.91        52.53 o                         
  12   1   1       1479.73       1494.37        36.01 o                         
  13   1   1        772.08        724.05        35.77 o                         
  14   1   1        385.68        384.58        31.83 o                         
  15   1   1        140.54        173.90        27.67 o                         
  16   1   1        783.51        748.52        55.94 o                         
  17   1   1        148.74        219.39        40.78 o                         
  18   1   1          5.35         18.08        18.67 o                         
  19   1   1         17.36         14.61        19.20 o                         
  20   1   1          0.13         12.62        37.54 o                         
 -19   2   1        157.14        154.39        41.27 o                         
 -18   2   1         42.80        123.01        38.20 o                         
 -17   2   1          8.80         21.39        27.10 o                         
 -16   2   1        369.39        362.12        50.01 o                         
 -15   2   1          9.31         57.62        26.09 o                         
 -14   2   1         42.90         26.94        14.13 o                         
 -13   2   1        263.55        289.99        20.77 o                         
 -12   2   1        140.49        158.87        15.77 o                         
 -11   2   1        172.92        179.80        14.18 o                         
 -10   2   1       1066.57       1004.96        19.52 o                         
  -9   2   1        380.44        389.46        11.86 o                         
  -8   2   1       1685.22       1797.01        20.12 o                         
  -7   2   1       1513.41       1564.91        17.38 o                         
  -6   2   1       1484.65       1326.46        14.73 o                         
  -5   2   1       1178.84       1043.31        11.43 o                         
  -4   2   1       3473.04       3524.97        25.73 o                         
  -3   2   1       5499.72       5359.56        37.12 o                         
  -2   2   1        544.52        442.24         7.74 o                         
  -1   2   1       4919.88       5691.65        76.01 o                         
   0   2   1         37.38         32.68         3.71 o                         
   1   2   1      69808.87      72873.91       454.21 o                         
   2   2   1         49.63         51.35         3.59 o                         
   3   2   1       1252.02       1108.71        10.29 o                         
   4   2   1       5093.83       4861.82        38.99 o                         
   5   2   1         48.89         74.98         4.56 o                         
   6   2   1       4785.41       4763.46        36.81 o                         
   7   2   1       4872.81       4899.04        38.89 o                         
   8   2   1         95.57        131.45        10.82 o                         
   9   2   1       1416.63       1407.74        19.09 o                         
  10   2   1        375.64        390.79        16.94 o                         
  11   2   1        738.37        726.89        31.36 o                         
  12   2   1         28.82         27.04        10.80 o                         
  13   2   1         23.50         22.82        10.29 o                         
  14   2   1        452.97        415.71        33.90 o                         
  15   2   1          5.12         35.74        24.11 o                         
  16   2   1          8.63         21.34        23.33 o                         
  17   2   1        267.02        317.77        48.63 o                         
  18   2   1         29.45         25.51        26.66 o                         
  19   2   1          1.85         11.80        26.56 o                         
 -19   3   1         25.28         30.74        33.76 o                         
 -18   3   1         44.52         55.33        33.55 o                         
 -17   3   1         81.78         69.08        30.20 o                         
 -16   3   1          8.22        -18.57        21.40 o                         
 -15   3   1        124.03        141.28        34.21 o                         
 -14   3   1       1005.18        995.24        35.87 o                         
 -13   3   1        120.25         98.04        15.28 o                         
 -12   3   1         72.59         96.86        21.02 o                         
 -11   3   1       2499.62       2449.95        45.43 o                         
 -10   3   1       1108.52       1068.60        24.48 o                         
  -9   3   1          6.28          6.24         4.98 o                         
  -8   3   1      10172.94       9880.41        74.70 o                         
  -7   3   1        790.43        738.62        13.17 o                         
  -6   3   1       2388.50       2353.07        26.39 o                         
  -5   3   1       4200.14       3780.49        32.12 o                         
  -4   3   1        705.21        658.64         9.27 o                         
  -3   3   1         36.58         46.12         2.92 o                         
  -2   3   1      18818.60      18992.77       138.92 o                         
  -1   3   1        296.96        368.88         8.31 o                         
   0   3   1        629.56        557.02        12.06 o                         
   1   3   1       6345.13       6202.58        46.18 o                         
   2   3   1       1358.14       1514.50        17.21 o                         
   3   3   1       4493.57       4265.11        33.09 o                         
   4   3   1        773.24        784.98         9.68 o                         
   5   3   1       2349.85       2423.73        22.23 o                         
   6   3   1      10304.14      10476.41        80.33 o                         
   7   3   1        233.43        268.86         8.54 o                         
   8   3   1       2212.04       2268.01        26.59 o                         
   9   3   1       4818.70       4537.89        48.91 o                         
  10   3   1          3.31         11.96         6.31 o                         
  11   3   1       1756.26       1700.73        41.42 o                         
  12   3   1       2497.35       2539.40        67.03 o                         
  13   3   1         11.59         27.86        11.59 o                         
  14   3   1         33.98         25.56        15.88 o                         
  15   3   1        574.39        696.78        54.75 o                         
  16   3   1         19.36          1.42        21.77 o                         
  17   3   1         11.96         22.50        25.25 o                         
  18   3   1         50.82        -13.22        26.69 o                         
  19   3   1         52.28         60.81        35.25 o                         
 -18   4   1        192.39        225.10        50.11 o                         
 -17   4   1        383.85        454.46        62.41 o                         
 -16   4   1         37.43         49.00        28.96 o                         
 -15   4   1        522.85        511.67        32.59 o                         
 -14   4   1        329.96        366.94        27.56 o                         
 -13   4   1         24.92         30.97        15.60 o                         
 -12   4   1        401.86        393.69        22.70 o                         
 -11   4   1        519.25        545.37        20.44 o                         
 -10   4   1       1120.01       1082.76        30.75 o                         
  -9   4   1        427.29        388.84        13.85 o                         
  -8   4   1        755.50        733.95        16.36 o                         
  -7   4   1       4669.91       4519.82        40.27 o                         
  -6   4   1        179.42        163.69         7.39 o                         
  -5   4   1         96.57        101.29         5.30 o                         
  -4   4   1      11173.66      10777.42        79.45 o                         
  -3   4   1          8.96         20.82         3.95 o                         
  -2   4   1        334.13        339.71        11.56 o                         
  -1   4   1       8525.45       8420.63        70.31 o                         
   0   4   1      17057.88      17629.44       239.13 o                         
   1   4   1        253.74        329.80         7.74 o                         
   2   4   1      23578.02      23388.46       168.95 o                         
   3   4   1         11.88          8.11         3.61 o                         
   4   4   1         13.19         11.35         3.07 o                         
   5   4   1      11987.09      11661.47        82.07 o                         
   6   4   1        210.28        206.75         8.04 o                         
   7   4   1         57.73         71.32         5.87 o                         
   8   4   1       4311.04       4169.91        43.56 o                         
   9   4   1          7.85         -3.24         5.17 o                         
  10   4   1        118.32        129.45        15.53 o                         
  11   4   1        740.55        792.24        26.83 o                         
  12   4   1        207.38        170.70        16.00 o                         
  13   4   1        485.21        454.21        28.14 o                         
  14   4   1        608.37        624.59        31.64 o                         
  15   4   1        149.44        168.90        27.59 o                         
  16   4   1        203.10        196.28        43.38 o                         
  17   4   1         68.39         42.06        31.84 o                         
  18   4   1        200.02        217.45        47.47 o                         
 -17   5   1        224.98        235.29        45.77 o                         
 -16   5   1          2.89         34.29        21.12 o                         
 -15   5   1        197.93        239.65        35.28 o                         
 -14   5   1        258.26        242.24        24.95 o                         
 -13   5   1          4.03         22.71        12.75 o                         
 -12   5   1        702.54        717.92        32.61 o                         
 -11   5   1        371.44        389.64        29.10 o                         
 -10   5   1         90.45        106.46        13.56 o                         
  -9   5   1       1907.04       1975.86        42.34 o                         
  -8   5   1       2391.10       2193.55        34.68 o                         
  -7   5   1        480.56        498.62        16.40 o                         
  -6   5   1       2123.89       2036.69        26.70 o                         
  -5   5   1        913.94        828.61        15.30 o                         
  -4   5   1        444.24        414.90         9.96 o                         
  -3   5   1       3531.93       3501.14        35.93 o                         
  -2   5   1       1765.29       1781.87        22.28 o                         
  -1   5   1          0.62          3.23         3.67 o                         
   0   5   1       1620.32       1626.24        20.22 o                         
   1   5   1       2816.87       2768.85        33.03 o                         
   2   5   1        174.37        189.67         8.41 o                         
   3   5   1       2850.84       2820.66        31.26 o                         
   4   5   1       3839.67       3774.91        38.92 o                         
   5   5   1        156.60        140.09         6.94 o                         
   6   5   1       4116.14       3959.87        41.48 o                         
   7   5   1       4776.61       4424.02        52.72 o                         
   8   5   1        304.52        239.45        12.94 o                         
   9   5   1        381.61        393.90        19.83 o                         
  10   5   1       1328.82       1268.19        34.16 o                         
  11   5   1          5.68         21.39        10.38 o                         
  12   5   1        385.42        381.89        32.12 o                         
  13   5   1        539.76        553.01        31.41 o                         
  14   5   1          0.76         -2.43        17.95 o                         
  15   5   1        139.61        109.22        23.70 o                         
  16   5   1        128.62        140.42        40.98 o                         
  17   5   1          0.09         24.60        32.67 o                         
 -16   6   1        311.25        351.40        39.61 o                         
 -15   6   1          8.94          0.39        19.22 o                         
 -14   6   1          4.54        -10.01        38.87 o                         
 -13   6   1        722.64        771.42        39.69 o                         
 -12   6   1         15.02         20.85        14.16 o                         
 -11   6   1         23.05         37.01        13.83 o                         
 -10   6   1       1400.66       1325.76        37.23 o                         
  -9   6   1        262.05        235.53        21.69 o                         
  -8   6   1        763.41        773.19        27.93 o                         
  -7   6   1       2111.82       2013.55        43.51 o                         
  -6   6   1        976.32        985.76        29.21 o                         
  -5   6   1       1103.98       1126.82        21.32 o                         
  -4   6   1       1319.05       1251.02        20.17 o                         
  -3   6   1       1934.49       1843.63        28.81 o                         
  -2   6   1       1380.47       1359.13        24.49 o                         
  -1   6   1          9.47         12.40         6.58 o                         
   0   6   1       2161.88       2210.90        30.09 o                         
   1   6   1       8222.83       7958.08        73.91 o                         
   2   6   1        562.81        561.29        16.62 o                         
   3   6   1       1802.49       1776.52        27.57 o                         
   4   6   1       2679.70       2652.41        36.39 o                         
   5   6   1       1383.65       1271.84        25.60 o                         
   6   6   1       1840.52       1799.50        39.70 o                         
   7   6   1       1668.36       1576.67        38.17 o                         
   8   6   1        510.90        489.01        25.15 o                         
   9   6   1        592.19        684.04        26.99 o                         
  10   6   1        160.39        188.23        21.28 o                         
  11   6   1        581.95        594.66        32.08 o                         
  12   6   1         48.81         54.83        16.32 o                         
  13   6   1        132.66        158.64        22.23 o                         
  14   6   1        591.13        552.59        46.80 o                         
  15   6   1         23.16         16.23        19.73 o                         
  16   6   1          9.32         -1.00        24.77 o                         
 -15   7   1        130.44        174.74        45.73 o                         
 -14   7   1        119.31        106.78        27.93 o                         
 -13   7   1         40.79         44.26        20.81 o                         
 -12   7   1        414.32        510.28        44.55 o                         
 -11   7   1        289.88        313.87        28.69 o                         
 -10   7   1         26.24         35.80        16.18 o                         
  -9   7   1        962.11       1033.05        40.29 o                         
  -8   7   1        540.61        606.02        49.22 o                         
  -7   7   1         16.54         -4.45         9.43 o                         
  -6   7   1        787.29        802.44        35.57 o                         
  -5   7   1        712.81        674.12        33.01 o                         
  -4   7   1         17.45         12.66         7.58 o                         
  -3   7   1       1234.26       1275.70        30.14 o                         
  -2   7   1        432.16        416.53        19.59 o                         
  -1   7   1         79.17         62.85        11.15 o                         
   0   7   1       1381.29       1379.37        28.47 o                         
   1   7   1       3376.79       3371.53        64.10 o                         
   2   7   1          3.66         -3.28         7.87 o                         
   3   7   1       1654.72       1581.39        36.42 o                         
   4   7   1        897.89        909.84        24.01 o                         
   5   7   1          6.04          8.50         9.10 o                         
   6   7   1       1128.18       1081.06        33.12 o                         
   7   7   1       1037.45       1000.20        32.84 o                         
   8   7   1          0.03         -7.55        11.09 o                         
   9   7   1        527.17        476.44        31.57 o                         
  10   7   1        539.44        639.24        36.93 o                         
  11   7   1         35.47         32.05        15.42 o                         
  12   7   1        388.61        415.12        42.05 o                         
  13   7   1        227.17        251.54        35.09 o                         
  14   7   1          6.29          3.73        20.22 o                         
 -12   8   1        171.56        148.88        30.81 o                         
 -11   8   1        118.42        169.81        45.20 o                         
 -10   8   1        304.16        302.73        37.59 o                         
  -9   8   1        157.77        168.51        30.19 o                         
  -8   8   1        164.19        195.55        27.82 o                         
  -7   8   1        707.70        742.47        37.32 o                         
  -6   8   1        219.76        163.83        21.68 o                         
  -5   8   1        129.87        139.57        27.25 o                         
  -4   8   1       1539.65       1638.37        58.59 o                         
  -3   8   1          9.72          0.93         9.14 o                         
  -2   8   1          0.26         -0.26         8.80 o                         
  -1   8   1        993.17        964.50        28.49 o                         
   0   8   1          3.42         10.16         8.78 o                         
   1   8   1          1.89         -8.82         8.82 o                         
   2   8   1       1456.76       1512.30        35.86 o                         
   3   8   1         32.84         32.36        10.86 o                         
   4   8   1        363.41        338.48        43.20 o                         
   5   8   1       1347.13       1402.29        46.22 o                         
   6   8   1        135.43        125.58        20.89 o                         
   7   8   1         81.40         68.34        18.10 o                         
   8   8   1        708.24        695.43        39.30 o                         
   9   8   1        134.94        154.83        56.53 o                         
  10   8   1        107.15        117.01        39.02 o                         
  11   8   1        146.59        130.65        56.33 o                         
  12   8   1          9.00         27.31        21.61 o                         
 -10   9   1          6.25         16.03        22.05 o                         
  -9   9   1        111.26        164.33        32.08 o                         
  -8   9   1        333.82        417.60        84.54 o                         
  -7   9   1          2.29          0.55        19.76 o                         
  -6   9   1        314.46        282.28        37.04 o                         
  -5   9   1        340.19        324.32        37.90 o                         
  -4   9   1         11.43          1.20        19.03 o                         
  -3   9   1        126.72        135.98        16.37 o                         
  -2   9   1        225.22        231.93        19.31 o                         
  -1   9   1         57.25         60.37        13.13 o                         
   0   9   1        389.34        410.63        27.74 o                         
   1   9   1        445.21        468.21        24.92 o                         
   2   9   1          0.63          3.44        10.72 o                         
   3   9   1        301.40        294.35        24.26 o                         
   4   9   1        389.76        376.93        32.62 o                         
   5   9   1          3.12         -6.67        18.45 o                         
   6   9   1        320.49        324.72        39.19 o                         
   7   9   1        133.98        111.61        29.10 o                         
   8   9   1          1.34         10.94        22.00 o                         
   9   9   1        410.17        469.11        47.77 o                         
  10   9   1         50.78         58.85        27.49 o                         
  -5  10   1         53.06         80.53        78.72 o                         
  -4  10   1        119.87         65.30        56.43 o                         
  -3  10   1         53.88         83.23        26.04 o                         
  -2  10   1         70.89         60.55        33.24 o                         
  -1  10   1        297.42        239.65        33.67 o                         
   0  10   1        156.06        168.25        31.49 o                         
   1  10   1         30.91         26.08        22.98 o                         
   2  10   1         69.78         65.66        35.95 o                         
   3  10   1         56.29         60.75        24.72 o                         
   4  10   1         88.26         79.10        27.45 o                         
   5  10   1        166.17        177.06        32.95 o                         
 -20   0   2          8.22         -7.98        23.55 o                         
 -19   0   2        167.63        202.50        47.47 o                         
 -18   0   2        593.85        681.38        69.20 o                         
 -17   0   2         30.84         73.44        27.73 o                         
 -11   0   2        226.56        259.66        19.15 o                         
 -10   0   2       4700.43       4647.84        55.08 o                         
  -9   0   2       3791.96       3477.84        46.73 o                         
  -8   0   2       3031.78       2910.12        60.34 o                         
  -7   0   2        353.77        348.93        12.34 o                         
  -6   0   2       2113.89       2309.57        34.55 o                         
  -5   0   2      25298.39      25285.63       408.52 o                         
  -4   0   2          1.38         -4.05         4.05 o                         
   3   0   2      14953.25      15417.31       178.65 o                         
   4   0   2      31036.95      32083.22       310.64 o                         
   5   0   2        679.60        595.72        11.73 o                         
   6   0   2       4157.15       3930.20        49.79 o                         
   7   0   2      31818.30      31950.95       332.96 o                         
   8   0   2        323.34        311.58        11.89 o                         
   9   0   2         23.92          7.01         7.61 o                         
  10   0   2      11762.62      11579.24       152.00 o                         
  11   0   2        189.30        189.52        31.10 o                         
  14   0   2         64.88         53.03        22.36 o                         
  15   0   2        803.98        707.67        37.82 o                         
  16   0   2         33.25         14.82        18.82 o                         
  17   0   2        677.77        601.67        54.34 o                         
  18   0   2        583.15        639.26        67.00 o                         
  19   0   2         20.59         24.05        24.13 o                         
  20   0   2        267.14        402.22        57.40 o                         
 -20   1   2         16.70          1.38        20.46 o                         
 -19   1   2        262.53        301.93        35.62 o                         
 -18   1   2        476.25        444.72        56.65 o                         
 -17   1   2          6.41         12.75        22.20 o                         
 -16   1   2        713.82        768.95        58.61 o                         
 -15   1   2        808.41        800.01        41.59 o                         
 -14   1   2        168.70        171.38        22.29 o                         
 -13   1   2       1996.82       1868.84        47.19 o                         
 -12   1   2       3315.14       3154.65        56.06 o                         
 -11   1   2        132.37        166.33        14.71 o                         
 -10   1   2       1346.32       1259.73        19.80 o                         
  -9   1   2       4364.87       4300.57        38.75 o                         
  -8   1   2        782.03        732.55        16.76 o                         
  -7   1   2      10096.97      10480.85        94.02 o                         
  -6   1   2      32526.69      34067.17       277.74 o                         
  -5   1   2          4.45          4.04         2.89 o                         
  -4   1   2       5299.27       5687.87        36.40 o                         
  -3   1   2      88131.44      91824.94       549.85 o                         
  -2   1   2       4555.58       1830.71       309.33 o                         
   2   1   2       7872.96       8644.59        66.89 o                         
   3   1   2       4711.45       4966.73        31.14 o                         
   4   1   2        854.54        969.67        10.04 o                         
   5   1   2      13972.98      14489.65        86.97 o                         
   6   1   2       5960.78       5718.09        39.61 o                         
   7   1   2        295.27        238.51         6.47 o                         
   8   1   2      15113.33      15992.46       100.71 o                         
   9   1   2       3116.34       3085.81        27.22 o                         
  10   1   2        259.49        237.66        10.13 o                         
  11   1   2       4769.69       4668.94        62.83 o                         
  12   1   2       1436.16       1362.83        66.00 o                         
  13   1   2          0.55          8.65        11.48 o                         
  14   1   2       1196.45       1291.18        48.21 o                         
  15   1   2        413.61        398.49        34.04 o                         
  16   1   2         24.92          6.22        22.64 o                         
  17   1   2        482.96        454.74        37.08 o                         
  18   1   2        215.98        225.64        30.82 o                         
  19   1   2          4.47         -2.37        17.46 o                         
  20   1   2        207.26        177.28        31.29 o                         
 -19   2   2          0.42          5.13        28.57 o                         
 -18   2   2         13.39         23.12        27.09 o                         
 -17   2   2       1600.42       1633.15        88.28 o                         
 -16   2   2        116.91         97.10        31.85 o                         
 -15   2   2         20.29         70.18        28.57 o                         
 -14   2   2       2840.15       2640.33        87.75 o                         
 -13   2   2          0.48          6.60         9.64 o                         
 -12   2   2         37.70         46.42        11.20 o                         
 -11   2   2       6707.83       6372.23        81.99 o                         
 -10   2   2        144.76        153.34        12.13 o                         
  -9   2   2         59.29         59.45         5.38 o                         
  -8   2   2       6489.35       6272.93        48.79 o                         
  -7   2   2       1459.83       1502.82        17.00 o                         
  -6   2   2       1735.88       1570.10        16.56 o                         
  -5   2   2      13395.51      14355.24        94.41 o                         
  -4   2   2       9787.42      10238.61        65.56 o                         
  -3   2   2      20405.98      20935.13       137.10 o                         
  -2   2   2       5055.93       5589.44        32.87 o                         
  -1   2   2      31289.32      33530.54       228.62 o                         
   0   2   2      19135.34      20325.48       124.23 o                         
   1   2   2      18020.58      19045.29       101.07 o                         
   2   2   2      43669.53      44581.96       261.81 o                         
   3   2   2      20262.02      21046.28       123.61 o                         
   4   2   2        568.73        618.44         8.27 o                         
   5   2   2      12749.97      12403.44        82.42 o                         
   6   2   2       9443.21       9552.92        66.41 o                         
   7   2   2        891.50        959.68        13.01 o                         
   8   2   2       7927.57       7741.19        60.07 o                         
   9   2   2       6673.90       6615.80        56.99 o                         
  10   2   2       3399.61       3332.31        42.07 o                         
  11   2   2        677.58        629.17        21.83 o                         
  12   2   2        596.98        616.87        25.11 o                         
  13   2   2       1434.11       1355.34        48.32 o                         
  14   2   2        165.77        156.38        24.29 o                         
  15   2   2         74.44        119.02        30.12 o                         
  16   2   2        938.08        919.65        64.17 o                         
  17   2   2          1.37         16.69        22.62 o                         
  18   2   2          0.09          7.81        25.88 o                         
  19   2   2        497.15        446.77        61.40 o                         
 -19   3   2         89.75         37.73        30.45 o                         
 -18   3   2        175.50        123.72        37.22 o                         
 -17   3   2         24.33         50.59        30.43 o                         
 -16   3   2        438.06        488.22        56.34 o                         
 -15   3   2        251.29        212.04        37.43 o                         
 -14   3   2        204.66        217.19        21.01 o                         
 -13   3   2       2118.17       1974.86        47.98 o                         
 -12   3   2        368.30        392.77        35.03 o                         
 -11   3   2        365.71        412.74        19.70 o                         
 -10   3   2       4382.98       4442.66        97.65 o                         
  -9   3   2          0.14          0.07         5.00 o                         
  -8   3   2       1507.69       1491.73        23.42 o                         
  -7   3   2      11327.00      11135.15        74.96 o                         
  -6   3   2          0.13         11.79         3.08 o                         
  -5   3   2       4175.17       4358.84        37.51 o                         
  -4   3   2      21736.57      22188.90       148.10 o                         
  -3   3   2       5986.18       6405.32        46.47 o                         
  -2   3   2       1936.11       1853.09        28.10 o                         
  -1   3   2      17663.00      18493.53       122.88 o                         
   0   3   2       2473.54       2752.13        26.92 o                         
   1   3   2        990.08       1091.18        16.27 o                         
   2   3   2      18113.85      19449.47       139.46 o                         
   3   3   2       3132.65       3095.04        25.88 o                         
   4   3   2         17.41         18.43         2.40 o                         
   5   3   2       1627.62       1594.13        16.00 o                         
   6   3   2       6354.77       6403.13        50.75 o                         
   7   3   2       1263.08       1277.50        17.86 o                         
   8   3   2        352.81        375.82        10.72 o                         
   9   3   2       5698.11       5545.69        56.76 o                         
  10   3   2        919.44        913.63        34.05 o                         
  11   3   2        166.15        142.44        13.61 o                         
  12   3   2       2853.40       2919.87        57.92 o                         
  13   3   2        762.62        781.10        30.65 o                         
  14   3   2        106.02         87.62        27.52 o                         
  15   3   2       1002.27        965.87        66.35 o                         
  16   3   2        101.87         87.55        30.76 o                         
  17   3   2         45.39         36.22        29.11 o                         
  18   3   2        259.87        318.12        54.63 o                         
  19   3   2          5.74         67.82        34.68 o                         
 -18   4   2        104.74        109.16        38.58 o                         
 -17   4   2         18.91         24.35        26.80 o                         
 -16   4   2        264.05        270.17        46.95 o                         
 -15   4   2        239.45        305.44        26.72 o                         
 -14   4   2        105.88        123.43        18.28 o                         
 -13   4   2        494.54        488.69        24.09 o                         
 -12   4   2        841.83        828.47        34.55 o                         
 -11   4   2        628.43        612.47        26.23 o                         
 -10   4   2        516.39        532.04        19.19 o                         
  -9   4   2       1739.23       1652.19        26.79 o                         
  -8   4   2        982.00        950.56        17.63 o                         
  -7   4   2       1062.76       1022.99        16.49 o                         
  -6   4   2        249.61        252.24         8.46 o                         
  -5   4   2       2308.96       2343.15        27.53 o                         
  -4   4   2        399.26        419.14        12.01 o                         
  -3   4   2        298.60        359.99         7.36 o                         
  -2   4   2      11091.48      11245.08        77.58 o                         
  -1   4   2        919.39        962.91        12.74 o                         
   0   4   2         96.10         94.90         6.67 o                         
   1   4   2      12765.74      13326.48        93.87 o                         
   2   4   2        264.07        280.01         8.40 o                         
   3   4   2          0.20         14.35         6.95 o                         
   4   4   2       6758.39       6796.56        53.65 o                         
   5   4   2         89.39        108.81         5.37 o                         
   6   4   2         78.04         96.40         7.41 o                         
   7   4   2       3442.94       3426.81        40.89 o                         
   8   4   2        135.87        147.44        10.21 o                         
   9   4   2        144.09        145.18        10.48 o                         
  10   4   2       2096.26       2075.32        37.59 o                         
  11   4   2        500.22        478.30        22.02 o                         
  12   4   2        161.19        169.29        16.42 o                         
  13   4   2        319.00        329.35        24.59 o                         
  14   4   2        108.33        126.09        18.96 o                         
  15   4   2        251.85        225.05        36.00 o                         
  16   4   2         64.73         46.88        29.50 o                         
  17   4   2        140.84        160.53        42.66 o                         
  18   4   2         69.54         60.12        33.86 o                         
 -17   5   2          0.11        -18.90        24.34 o                         
 -16   5   2        106.02        101.89        23.87 o                         
 -15   5   2        193.14        227.98        31.01 o                         
 -14   5   2         16.80         39.44        20.38 o                         
 -13   5   2          0.38         10.63        12.46 o                         
 -12   5   2        487.30        453.21        28.79 o                         
 -11   5   2        388.67        437.62        28.87 o                         
 -10   5   2          0.41          2.78        11.52 o                         
  -9   5   2       1737.27       1783.93        39.85 o                         
  -8   5   2       1055.68       1049.61        25.58 o                         
  -7   5   2        246.72        263.58        12.07 o                         
  -6   5   2       4358.44       4210.97        43.50 o                         
  -5   5   2       2580.66       2587.80        30.06 o                         
  -4   5   2          1.33          1.42         2.96 o                         
  -3   5   2       5260.08       5070.27        41.48 o                         
  -2   5   2        177.58        182.92         6.79 o                         
  -1   5   2        322.65        324.45         8.81 o                         
   0   5   2       1002.97        999.08        15.42 o                         
   1   5   2       1089.21       1160.65        17.16 o                         
   2   5   2        765.10        745.03        14.10 o                         
   3   5   2       1224.05       1270.86        19.30 o                         
   4   5   2          1.59          7.11         4.56 o                         
   5   5   2       1385.03       1299.03        17.72 o                         
   6   5   2         16.62         26.35         4.86 o                         
   7   5   2        755.02        725.97        18.88 o                         
   8   5   2       2490.40       2329.99        36.01 o                         
   9   5   2          1.21         -6.69         6.69 o                         
  10   5   2        279.50        339.44        25.14 o                         
  11   5   2       1248.39       1253.82        35.67 o                         
  12   5   2         31.28         43.06        13.96 o                         
  13   5   2        169.54        241.72        24.64 o                         
  14   5   2        427.62        432.08        31.21 o                         
  15   5   2          0.38        -12.08        15.89 o                         
  16   5   2         64.34         83.83        34.63 o                         
  17   5   2        170.90        255.90        49.20 o                         
 -16   6   2         29.05          4.91        19.48 o                         
 -15   6   2         27.27         63.24        23.84 o                         
 -14   6   2         70.28         33.87        23.58 o                         
 -13   6   2         13.28         30.36        15.24 o                         
 -12   6   2         83.36         96.11        18.02 o                         
 -11   6   2        112.83        118.17        18.80 o                         
 -10   6   2         26.80         30.51        10.77 o                         
  -9   6   2         12.08         33.18        11.15 o                         
  -8   6   2        598.30        533.48        23.14 o                         
  -7   6   2         63.25         52.14        10.87 o                         
  -6   6   2          2.33         22.49         6.78 o                         
  -5   6   2        250.77        234.77        12.03 o                         
  -4   6   2         27.74         39.24         5.58 o                         
  -3   6   2         85.98         88.82         6.59 o                         
  -2   6   2        487.02        437.36        12.23 o                         
  -1   6   2        164.20        156.11         7.93 o                         
   0   6   2       1089.54       1053.06        19.85 o                         
   1   6   2       1190.87       1030.43        20.02 o                         
   2   6   2        337.06        333.81        14.06 o                         
   3   6   2         22.77         18.96         6.14 o                         
   4   6   2        101.78         86.67         8.65 o                         
   5   6   2        336.88        317.51        16.82 o                         
   6   6   2         45.26         65.38        12.66 o                         
   7   6   2        461.02        425.44        23.22 o                         
   8   6   2          0.30         22.65        10.23 o                         
   9   6   2          0.10          2.11         9.59 o                         
  10   6   2        134.13        139.31        19.57 o                         
  11   6   2          1.05          6.66        11.80 o                         
  12   6   2          0.29         -5.78        12.30 o                         
  13   6   2         73.06         74.50        18.64 o                         
  14   6   2          1.08         10.34        19.74 o                         
  15   6   2          0.10         -6.69        17.30 o                         
  16   6   2         43.22         53.93        32.23 o                         
 -15   7   2         30.02         35.66        32.93 o                         
 -14   7   2          8.62         12.11        30.71 o                         
 -13   7   2         52.76         86.56        25.32 o                         
 -12   7   2         83.58        176.78        29.52 o                         
 -11   7   2         29.02         34.48        15.76 o                         
 -10   7   2        141.75        143.94        21.09 o                         
  -9   7   2         99.98        163.11        21.81 o                         
  -8   7   2        154.83        145.09        19.90 o                         
  -7   7   2        292.71        291.15        22.12 o                         
  -6   7   2        411.69        509.54        25.57 o                         
  -5   7   2        156.19        166.68        16.74 o                         
  -4   7   2        178.97        173.69        15.17 o                         
  -3   7   2         53.61         52.61        10.12 o                         
  -2   7   2        364.37        337.98        17.95 o                         
  -1   7   2         15.88         13.05         8.99 o                         
   0   7   2         39.45         63.48         9.75 o                         
   1   7   2        136.64        175.82        14.81 o                         
   2   7   2         91.49         89.02        14.71 o                         
   3   7   2         69.38         74.87        11.55 o                         
   4   7   2         34.18         59.73         9.73 o                         
   5   7   2          2.29         -8.76        10.46 o                         
   6   7   2        265.31        233.05        20.17 o                         
   7   7   2          4.09          7.56        12.06 o                         
   8   7   2         85.44        108.14        33.43 o                         
   9   7   2        179.64        141.03        21.30 o                         
  10   7   2         84.76         62.05        26.24 o                         
  11   7   2         56.21         67.37        18.97 o                         
  12   7   2        140.51        117.23        49.26 o                         
  13   7   2         76.89         70.65        24.01 o                         
  14   7   2         10.23         26.32        22.21 o                         
 -12   8   2         22.50         19.57        23.96 o                         
 -11   8   2          3.57        -17.49        17.49 o                         
 -10   8   2         13.39         -8.82        35.54 o                         
  -9   8   2          1.61         -7.79        27.47 o                         
  -8   8   2          5.24         20.43        15.07 o                         
  -7   8   2          0.38          1.07        13.29 o                         
  -6   8   2         48.47         76.70        17.86 o                         
  -5   8   2         10.89         35.32        15.06 o                         
  -4   8   2         74.35         92.76        16.74 o                         
  -3   8   2          0.05          8.39         9.17 o                         
  -2   8   2        118.51        146.53        14.88 o                         
  -1   8   2         73.99         64.11        11.73 o                         
   0   8   2        270.81        265.69        17.04 o                         
   1   8   2         20.96          9.91        12.30 o                         
   2   8   2         82.03         84.31        12.68 o                         
   3   8   2         28.72         31.86        10.71 o                         
   4   8   2        141.99        195.07        22.61 o                         
   5   8   2          1.00         17.87        13.15 o                         
   6   8   2         12.29         42.59        15.95 o                         
   7   8   2          6.25         18.28        14.92 o                         
   8   8   2         49.43         42.77        17.08 o                         
   9   8   2          6.61         52.94        22.44 o                         
  10   8   2          8.46         20.40        24.43 o                         
  11   8   2          4.72         15.52        22.59 o                         
  12   8   2         10.40        -16.77        16.77 o                         
 -10   9   2         15.03         -0.71        21.83 o                         
  -9   9   2          9.25         39.65        23.72 o                         
  -8   9   2          3.06         22.79        22.24 o                         
  -7   9   2        225.50        183.43        41.14 o                         
  -6   9   2          2.18         44.09        27.44 o                         
  -5   9   2          8.74         37.09        24.45 o                         
  -4   9   2         29.76         33.96        20.78 o                         
  -3   9   2         45.04         37.34        12.16 o                         
  -2   9   2         54.85         72.40        13.70 o                         
  -1   9   2         61.65         92.16        14.73 o                         
   0   9   2         48.48         57.52        14.24 o                         
   1   9   2          1.05         16.22        10.85 o                         
   2   9   2         82.86        117.39        15.24 o                         
   3   9   2         13.62         13.51        12.86 o                         
   4   9   2          4.36         19.72        13.71 o                         
   5   9   2          6.43         18.01        19.75 o                         
   6   9   2         14.78          7.64        20.29 o                         
   7   9   2         76.12        123.43        29.13 o                         
   8   9   2         15.26         24.40        22.65 o                         
   9   9   2         12.20         22.80        22.97 o                         
  -5  10   2         30.33         69.38        25.74 o                         
  -4  10   2          4.11          5.01        24.66 o                         
  -3  10   2         46.34         51.17        25.38 o                         
  -2  10   2        100.55         89.86        25.50 o                         
  -1  10   2        193.11        161.57        31.13 o                         
   0  10   2          0.14        -17.75        17.75 o                         
   1  10   2          0.16         13.27        20.66 o                         
   2  10   2         43.12         68.57        33.97 o                         
   3  10   2         49.21         97.30        27.60 o                         
   4  10   2         21.88         49.84        23.98 o                         
   5  10   2         11.08         20.96        22.37 o                         
 -20   1   3         34.29         66.77        25.41 o                         
 -19   1   3        145.21        165.31        42.68 o                         
 -18   1   3        156.67        141.40        41.12 o                         
 -17   1   3          0.60          5.51        24.12 o                         
 -16   1   3         73.56        105.76        29.75 o                         
 -15   1   3          1.19          5.97        14.51 o                         
 -14   1   3         51.33         80.17        17.13 o                         
 -13   1   3         51.65         73.51        12.20 o                         
 -12   1   3        311.96        357.72        23.99 o                         
 -11   1   3       2212.34       2048.34        39.87 o                         
 -10   1   3       1177.41       1146.37        19.15 o                         
  -9   1   3       4539.39       4304.13        42.70 o                         
  -8   1   3       5650.24       5335.40        57.26 o                         
  -7   1   3       3976.19       4011.72        49.02 o                         
  -6   1   3      16496.18      16414.87       120.04 o                         
  -5   1   3      40013.18      40417.36       261.52 o                         
  -4   1   3      11465.87      11820.50        82.41 o                         
  -3   1   3        333.63        410.39         6.16 o                         
  -2   1   3       8911.79       8941.04        64.56 o                         
  -1   1   3      14099.93       8842.09       561.48 o                         
   1   1   3      29614.85      31606.80       383.34 o                         
   2   1   3       1102.83       1025.63        10.10 o                         
   3   1   3       6015.63       6247.40        36.58 o                         
   4   1   3       3064.70       2958.92        21.60 o                         
   5   1   3       1146.47       1206.11        11.80 o                         
   6   1   3          0.78         -1.28         1.93 o                         
   7   1   3       1322.29       1479.95        21.15 o                         
   8   1   3       4848.04       4860.67        37.08 o                         
   9   1   3       3707.81       3673.31        31.02 o                         
  10   1   3        462.34        517.29        14.80 o                         
  11   1   3       1887.96       1857.34        38.27 o                         
  12   1   3       2198.78       2110.11        95.25 o                         
  13   1   3       2029.50       2032.18        58.25 o                         
  14   1   3       2047.67       1996.09        60.52 o                         
  15   1   3        461.72        480.46        35.48 o                         
  16   1   3          6.97         45.77        24.81 o                         
  17   1   3        287.23        355.08        34.77 o                         
  18   1   3         91.36        101.28        24.90 o                         
  19   1   3         18.54         25.06        20.42 o                         
 -19   2   3         12.03         17.46        31.23 o                         
 -18   2   3        129.43        153.03        40.16 o                         
 -17   2   3         65.89        111.58        35.81 o                         
 -16   2   3        113.24        104.62        32.81 o                         
 -15   2   3        762.40        747.93        54.88 o                         
 -14   2   3          1.13         34.93        12.27 o                         
 -13   2   3          0.13          8.40         9.38 o                         
 -12   2   3       1209.67       1150.17        33.29 o                         
 -11   2   3        122.20        181.33        21.52 o                         
 -10   2   3        110.39        120.51        10.13 o                         
  -9   2   3       3031.78       2924.02        29.91 o                         
  -8   2   3         43.28         47.51         4.57 o                         
  -7   2   3        679.97        757.93        12.41 o                         
  -6   2   3       2392.76       2216.84        20.16 o                         
  -5   2   3        512.54        475.64         7.53 o                         
  -4   2   3       8138.44       8320.73        51.82 o                         
  -3   2   3        328.45        294.33         4.52 o                         
  -2   2   3       9242.09       9409.41        52.01 o                         
  -1   2   3        287.64        234.01         4.07 o                         
   0   2   3          2.88         16.40         1.91 o                         
   1   2   3      15221.00      15991.46        85.47 o                         
   2   2   3      14684.30      14997.46        93.08 o                         
   3   2   3         73.60        101.46         4.14 o                         
   4   2   3       6489.79       6379.53        46.55 o                         
   5   2   3       4017.42       3963.33        27.65 o                         
   6   2   3        130.01        139.94         6.10 o                         
   7   2   3       2907.36       2833.27        24.31 o                         
   8   2   3       1890.62       1756.96        19.09 o                         
   9   2   3        478.94        469.08        15.98 o                         
  10   2   3        528.71        526.07        14.90 o                         
  11   2   3        723.25        686.80        22.39 o                         
  12   2   3          1.02         10.38         9.20 o                         
  13   2   3        153.73        222.81        40.06 o                         
  14   2   3        138.11        134.24        21.65 o                         
  15   2   3         94.14         70.04        27.10 o                         
  16   2   3         21.27         36.28        24.25 o                         
  17   2   3          7.61         22.83        27.27 o                         
  18   2   3         50.50         95.11        35.29 o                         
  19   2   3          0.04         16.88        20.43 o                         
 -19   3   3          5.79        -23.10        26.78 o                         
 -18   3   3          7.96          3.36        28.66 o                         
 -17   3   3        242.70        272.95        48.35 o                         
 -16   3   3         34.19         15.36        23.75 o                         
 -15   3   3         86.05         45.93        16.43 o                         
 -14   3   3        107.94        138.18        29.72 o                         
 -13   3   3        240.04        336.30        24.38 o                         
 -12   3   3        324.43        376.62        28.78 o                         
 -11   3   3        417.38        414.06        22.65 o                         
 -10   3   3       3038.46       2954.24        57.24 o                         
  -9   3   3       1188.91       1216.79        18.01 o                         
  -8   3   3          0.36          3.69         3.36 o                         
  -7   3   3       8782.28       8279.74        60.67 o                         
  -6   3   3       4916.44       5051.91        42.01 o                         
  -5   3   3        379.83        389.19         7.96 o                         
  -4   3   3      12365.48      12251.42        85.17 o                         
  -3   3   3       7074.76       6960.69        53.63 o                         
  -2   3   3        494.53        480.01        11.27 o                         
  -1   3   3       8227.07       7910.90        51.39 o                         
   0   3   3       8285.08       8855.86        59.48 o                         
   1   3   3       4090.07       3979.79        37.30 o                         
   2   3   3      10876.10      10822.13        70.18 o                         
   3   3   3        494.83        478.96         8.34 o                         
   4   3   3       2261.26       2245.50        24.34 o                         
   5   3   3       1628.18       1656.96        16.52 o                         
   6   3   3        697.55        703.56        12.37 o                         
   7   3   3       2604.96       2417.41        26.73 o                         
   8   3   3         10.94         12.40         4.11 o                         
   9   3   3        886.46        897.12        18.48 o                         
  10   3   3       3359.89       3145.16        45.87 o                         
  11   3   3        100.19         77.82        11.37 o                         
  12   3   3        464.40        474.22        24.23 o                         
  13   3   3       1580.30       1583.90        43.41 o                         
  14   3   3          0.01        -15.97        19.57 o                         
  15   3   3         66.56         23.35        24.83 o                         
  16   3   3        535.03        590.77        64.13 o                         
  17   3   3         15.78        -17.09        22.35 o                         
  18   3   3         31.09         42.63        28.50 o                         
  19   3   3        123.06        123.49        41.81 o                         
 -18   4   3          1.40         13.09        30.12 o                         
 -17   4   3        359.40        289.53        51.95 o                         
 -16   4   3        639.47        728.43        64.25 o                         
 -15   4   3         26.92         38.02        14.61 o                         
 -14   4   3        388.05        451.36        29.24 o                         
 -13   4   3        476.05        508.62        24.97 o                         
 -12   4   3        351.52        385.90        25.43 o                         
 -11   4   3       2589.74       2378.54        41.89 o                         
 -10   4   3       1798.18       1735.78        33.98 o                         
  -9   4   3        156.92        160.39        12.14 o                         
  -8   4   3       1686.28       1615.64        22.24 o                         
  -7   4   3        300.35        290.55         9.56 o                         
  -6   4   3       1596.00       1488.71        19.51 o                         
  -5   4   3        216.22        186.36         7.93 o                         
  -4   4   3       1184.39       1217.85        16.77 o                         
  -3   4   3       7357.33       7316.36        58.12 o                         
  -2   4   3        170.45        176.98         8.03 o                         
  -1   4   3        606.81        728.43        11.22 o                         
   0   4   3      18846.95      19007.95       137.14 o                         
   1   4   3        199.80        186.89         6.87 o                         
   2   4   3       5513.31       5709.94        59.79 o                         
   3   4   3      27441.50      27561.87       197.96 o                         
   4   4   3          6.36          7.33         3.36 o                         
   5   4   3         57.36         57.30         4.31 o                         
   6   4   3       8695.66       8370.00        68.13 o                         
   7   4   3         18.78         18.09         4.43 o                         
   8   4   3        237.02        282.01        13.27 o                         
   9   4   3       4345.44       4167.61        51.54 o                         
  10   4   3        189.23        192.52        14.07 o                         
  11   4   3         20.87         22.98        12.72 o                         
  12   4   3       1105.50       1073.63        32.00 o                         
  13   4   3          4.55          1.33        13.59 o                         
  14   4   3        144.84        115.35        49.21 o                         
  15   4   3        261.17        291.70        47.59 o                         
  16   4   3         79.28        104.11        34.18 o                         
  17   4   3         94.70         62.44        32.76 o                         
  18   4   3         84.13         83.23        37.54 o                         
 -17   5   3         86.60         75.50        35.80 o                         
 -16   5   3        255.93        280.70        35.83 o                         
 -15   5   3         32.00         53.95        20.96 o                         
 -14   5   3         49.67         64.75        17.04 o                         
 -13   5   3        220.44        234.55        23.53 o                         
 -12   5   3         26.76         38.60        12.26 o                         
 -11   5   3        859.95        923.95        30.43 o                         
 -10   5   3       1230.65       1100.79        33.19 o                         
  -9   5   3          8.85         12.06         8.24 o                         
  -8   5   3       2472.31       2343.55        52.16 o                         
  -7   5   3        896.47        839.47        24.17 o                         
  -6   5   3         16.22         19.50         6.76 o                         
  -5   5   3       3852.27       3819.49        39.52 o                         
  -4   5   3       1193.94       1189.34        18.26 o                         
  -3   5   3         57.69         53.86         4.30 o                         
  -2   5   3       6197.76       6240.00        48.73 o                         
  -1   5   3        534.71        530.64        13.19 o                         
   0   5   3        268.81        265.01         8.91 o                         
   1   5   3       4321.45       4362.76        41.61 o                         
   2   5   3       2848.11       2869.49        31.77 o                         
   3   5   3        186.62        190.75         9.08 o                         
   4   5   3       3113.97       3156.06        34.83 o                         
   5   5   3       3789.74       3661.70        35.16 o                         
   6   5   3        263.50        211.04        11.12 o                         
   7   5   3        808.79        751.20        22.83 o                         
   8   5   3       1361.58       1330.36        26.33 o                         
   9   5   3         19.24          3.48         7.22 o                         
  10   5   3        289.55        267.79        19.80 o                         
  11   5   3       1207.27       1173.92        34.87 o                         
  12   5   3         49.26         63.41        15.30 o                         
  13   5   3        307.94        337.18        27.97 o                         
  14   5   3        422.84        449.16        33.04 o                         
  15   5   3          1.62         -5.14        16.97 o                         
  16   5   3        129.98        128.02        37.24 o                         
  17   5   3        161.89        180.49        44.69 o                         
 -16   6   3         31.92         23.70        22.06 o                         
 -15   6   3        689.74        797.52        49.02 o                         
 -14   6   3          3.54         -3.55        17.42 o                         
 -13   6   3         32.21         39.33        15.85 o                         
 -12   6   3       1295.42       1297.21        44.77 o                         
 -11   6   3         70.85         54.96        15.23 o                         
 -10   6   3          3.09         19.42        10.53 o                         
  -9   6   3       2423.25       2326.78        57.82 o                         
  -8   6   3          0.17          8.45         9.52 o                         
  -7   6   3        327.77        367.12        21.79 o                         
  -6   6   3       1857.45       1738.55        41.24 o                         
  -5   6   3        524.30        516.58        18.59 o                         
  -4   6   3        641.07        656.80        14.62 o                         
  -3   6   3        880.17        858.40        17.06 o                         
  -2   6   3       1935.99       1863.09        26.28 o                         
  -1   6   3       3562.69       3418.01        40.08 o                         
   0   6   3       3688.79       3653.53        45.52 o                         
   1   6   3       4389.36       4185.90        46.50 o                         
   2   6   3       2865.47       2865.68        39.56 o                         
   3   6   3        422.04        479.16        16.32 o                         
   4   6   3       2584.40       2526.36        34.90 o                         
   5   6   3       3462.86       3218.63        55.55 o                         
   6   6   3        966.02        960.29        30.73 o                         
   7   6   3       1259.47       1323.91        35.10 o                         
   8   6   3        932.95        941.82        33.92 o                         
   9   6   3        376.72        378.48        23.46 o                         
  10   6   3        674.57        723.90        33.34 o                         
  11   6   3        484.13        475.08        31.28 o                         
  12   6   3        532.88        521.71        33.84 o                         
  13   6   3        213.01        295.08        29.16 o                         
  14   6   3        183.67        197.49        30.91 o                         
  15   6   3        180.20        132.85        28.07 o                         
  16   6   3          4.08         26.02        32.62 o                         
 -15   7   3         17.63         15.96        27.25 o                         
 -14   7   3        277.31        258.48        38.89 o                         
 -13   7   3        233.51        241.05        34.96 o                         
 -12   7   3          4.17          9.24        17.66 o                         
 -11   7   3        591.30        613.61        43.20 o                         
 -10   7   3        438.75        393.73        30.88 o                         
  -9   7   3          5.44          5.85        12.40 o                         
  -8   7   3        629.62        689.41        32.55 o                         
  -7   7   3        283.72        271.06        20.58 o                         
  -6   7   3          1.28         13.90        10.31 o                         
  -5   7   3       1098.12       1150.51        33.36 o                         
  -4   7   3        588.02        539.82        18.53 o                         
  -3   7   3         40.96         42.60         9.36 o                         
  -2   7   3       1076.90       1074.37        27.58 o                         
  -1   7   3       1334.21       1297.47        30.25 o                         
   0   7   3         73.20         71.65        10.52 o                         
   1   7   3       3566.84       3570.66        54.16 o                         
   2   7   3       1196.36       1225.09        30.08 o                         
   3   7   3         16.86          7.22         7.89 o                         
   4   7   3       1266.51       1210.36        27.27 o                         
   5   7   3        775.21        757.65        28.22 o                         
   6   7   3         42.15         43.92        12.06 o                         
   7   7   3        432.09        458.22        30.57 o                         
   8   7   3        531.53        540.74        32.50 o                         
   9   7   3          9.05          7.02        15.60 o                         
  10   7   3        269.08        298.22        27.36 o                         
  11   7   3        217.66        247.98        33.78 o                         
  12   7   3         38.92         34.99        22.64 o                         
  13   7   3        174.02        177.75        38.64 o                         
  14   7   3        361.52        285.97        36.14 o                         
 -12   8   3        181.00        146.21        31.09 o                         
 -11   8   3         87.58         71.38        25.82 o                         
 -10   8   3        236.72        243.30        33.83 o                         
  -9   8   3        201.99        237.09        33.17 o                         
  -8   8   3        159.73        134.01        21.50 o                         
  -7   8   3        288.47        285.73        27.43 o                         
  -6   8   3       1005.05        950.14        45.48 o                         
  -5   8   3        235.10        221.77        26.25 o                         
  -4   8   3        332.49        393.71        30.16 o                         
  -3   8   3        520.39        549.20        31.94 o                         
  -2   8   3         87.01         89.41        12.94 o                         
  -1   8   3        194.79        182.69        16.42 o                         
   0   8   3       2168.15       2177.62        39.41 o                         
   1   8   3        187.39        169.96        15.79 o                         
   2   8   3         65.13         61.93        12.41 o                         
   3   8   3       1715.09       1696.78        38.14 o                         
   4   8   3          2.03         21.52        13.46 o                         
   5   8   3         73.64         71.44        16.98 o                         
   6   8   3       1139.34       1242.97        45.43 o                         
   7   8   3         25.88         24.29        14.60 o                         
   8   8   3         89.03         86.31        19.66 o                         
   9   8   3        957.15        934.35        93.02 o                         
  10   8   3         19.64        -17.06        17.06 o                         
  11   8   3         25.25        -15.07        36.22 o                         
  12   8   3        164.35        202.84        34.35 o                         
 -10   9   3        155.44        127.45        30.42 o                         
  -9   9   3          1.37         10.22        21.76 o                         
  -8   9   3         97.79        139.06        29.10 o                         
  -7   9   3        406.54        374.74        48.03 o                         
  -6   9   3         63.76         61.81        26.16 o                         
  -5   9   3         88.83         65.42        23.41 o                         
  -4   9   3        302.40        308.69        43.81 o                         
  -3   9   3          8.89         11.30        11.65 o                         
  -2   9   3        329.06        345.65        23.19 o                         
  -1   9   3        572.22        552.09        26.18 o                         
   0   9   3          0.75        -11.35        11.51 o                         
   1   9   3        168.41        216.39        19.03 o                         
   2   9   3        262.73        302.32        22.08 o                         
   3   9   3          5.58          0.04        14.12 o                         
   4   9   3        387.79        394.53        32.82 o                         
   5   9   3        348.69        324.43        38.22 o                         
   6   9   3          3.31         13.58        19.18 o                         
   7   9   3        265.29        294.47        38.42 o                         
   8   9   3        102.20        123.31        37.62 o                         
   9   9   3          4.56         10.84        41.53 o                         
  -5  10   3         11.77         24.87        22.29 o                         
  -4  10   3         32.14         -5.55        21.36 o                         
  -3  10   3        209.03        221.33        33.27 o                         
  -2  10   3         86.50         98.26        26.60 o                         
  -1  10   3        130.33        117.77        27.06 o                         
   0  10   3        128.79         89.19        26.71 o                         
   1  10   3         38.46         52.25        31.48 o                         
   2  10   3        106.64         84.84        36.07 o                         
   3  10   3        229.79        195.44        33.95 o                         
   4  10   3         83.44        111.95        28.23 o                         
   5  10   3         33.71         -4.78        22.21 o                         
 -20   0   4        334.33        360.29        57.88 o                         
 -19   0   4        149.47        207.04        45.92 o                         
 -18   0   4        756.55        802.92        62.93 o                         
 -12   0   4       3260.92       3132.95        87.45 o                         
 -11   0   4       5643.77       5323.31       136.54 o                         
 -10   0   4        124.79        139.09        11.74 o                         
  -9   0   4      15876.62      16559.37       168.70 o                         
  -8   0   4      14644.64      14885.74       151.61 o                         
  -7   0   4       3537.47       3979.34        47.52 o                         
  -6   0   4      17618.30      18705.61       251.04 o                         
  -5   0   4       6009.92       5727.94        86.06 o                         
  -4   0   4       7927.19       8199.11       114.48 o                         
  -2   0   4      15289.72      16177.27       258.03 o                         
   3   0   4      15685.15      15459.16       141.60 o                         
   4   0   4       6625.22       6934.30        62.02 o                         
   5   0   4      50112.19      51424.59       490.58 o                         
   6   0   4       1639.08       1619.15        20.39 o                         
   7   0   4        876.18        747.79        13.74 o                         
   8   0   4      26445.25      27210.00       249.22 o                         
   9   0   4        884.27        841.64        20.06 o                         
  10   0   4        192.68        137.92        16.42 o                         
  11   0   4       9502.83       9073.68       118.09 o                         
  12   0   4         35.52         34.34        17.64 o                         
  13   0   4        399.64        415.85        27.39 o                         
  14   0   4       1179.90       1184.78        45.51 o                         
  15   0   4        387.99        402.41        33.12 o                         
  16   0   4         51.86         49.90        24.65 o                         
  17   0   4        566.44        554.92        58.97 o                         
  18   0   4        203.46        221.86        41.21 o                         
  19   0   4        267.53        215.20        44.53 o                         
 -20   1   4         56.82         34.92        20.60 o                         
 -19   1   4         18.74          7.44        27.15 o                         
 -18   1   4        406.18        476.02        61.60 o                         
 -17   1   4        319.07        300.33        49.34 o                         
 -16   1   4          1.16         11.60        22.71 o                         
 -15   1   4        865.83        863.55        42.46 o                         
 -14   1   4       1429.73       1320.55        59.78 o                         
 -13   1   4          8.48          7.66        10.08 o                         
 -12   1   4       1030.18        992.26        42.33 o                         
 -11   1   4       2139.01       2159.61        66.07 o                         
 -10   1   4         83.82         57.36         6.93 o                         
  -9   1   4       1305.45       1256.45        19.55 o                         
  -8   1   4       9778.39      10039.19        75.76 o                         
  -7   1   4       2729.82       2522.16        25.89 o                         
  -6   1   4       6875.95       6932.83        62.87 o                         
  -5   1   4      30410.37      31354.04       212.81 o                         
  -4   1   4       1224.59       1114.16        21.72 o                         
  -3   1   4      16531.21      17974.63       116.95 o                         
  -2   1   4        678.79        931.58        11.96 o                         
  -1   1   4        205.73        324.81        12.78 o                         
   0   1   4        615.84        615.05         9.98 o                         
   1   1   4      21122.37      21417.81       143.93 o                         
   2   1   4       1123.54       1251.79         9.88 o                         
   3   1   4       4118.51       4663.39        28.63 o                         
   4   1   4       8101.61       8278.93        49.64 o                         
   5   1   4        285.34        303.24         5.82 o                         
   6   1   4      18274.14      19135.37       110.82 o                         
   7   1   4      14717.30      14851.16        88.67 o                         
   8   1   4        155.94        191.85         9.59 o                         
   9   1   4       7340.10       7401.36        53.06 o                         
  10   1   4       4923.67       4839.05        46.58 o                         
  11   1   4         34.55         49.68         8.32 o                         
  12   1   4       3421.10       3446.61        76.80 o                         
  13   1   4        378.29        368.47        38.51 o                         
  14   1   4        217.09        204.01        36.50 o                         
  15   1   4       1124.03       1173.31        65.71 o                         
  16   1   4        323.42        289.72        31.23 o                         
  17   1   4          0.54         11.65        16.51 o                         
  18   1   4        506.40        550.03        43.75 o                         
  19   1   4        112.52        140.30        27.63 o                         
 -19   2   4        715.41        781.53        71.38 o                         
 -18   2   4          1.94        -24.79        24.79 o                         
 -17   2   4          6.35         26.66        25.44 o                         
 -16   2   4       1931.42       1860.12        85.75 o                         
 -15   2   4        149.88        172.50        33.73 o                         
 -14   2   4         39.69         29.21        11.64 o                         
 -13   2   4       3403.39       3333.85        63.73 o                         
 -12   2   4        250.45        233.46        18.86 o                         
 -11   2   4         63.27         84.97        12.84 o                         
 -10   2   4      11319.13      10762.23       102.97 o                         
  -9   2   4        288.57        272.80        11.31 o                         
  -8   2   4        395.21        443.18         9.87 o                         
  -7   2   4      19703.86      20260.55       121.51 o                         
  -6   2   4       5086.53       5726.37        39.47 o                         
  -5   2   4       3415.88       3355.75        25.00 o                         
  -4   2   4      19064.50      19423.32       113.77 o                         
  -3   2   4        200.70        204.98         4.18 o                         
  -2   2   4       5598.90       5406.75        31.64 o                         
  -1   2   4       4410.15       4831.58        27.04 o                         
   0   2   4       5334.14       5485.41        32.17 o                         
   1   2   4      31251.40      33230.54       180.93 o                         
   2   2   4          1.25         -1.49         1.49 o                         
   3   2   4      28382.37      29079.54       167.24 o                         
   4   2   4      19281.81      19707.90       121.40 o                         
   5   2   4       1649.50       1774.98        15.41 o                         
   6   2   4      10623.62      10456.31        64.52 o                         
   7   2   4      13438.27      13737.57        85.72 o                         
   8   2   4       1010.34       1154.64        15.13 o                         
   9   2   4       4514.69       4297.66        38.29 o                         
  10   2   4       8200.74       8102.32        72.91 o                         
  11   2   4         95.55        109.90        11.59 o                         
  12   2   4       1451.84       1435.56        36.89 o                         
  13   2   4        404.96        401.91        31.35 o                         
  14   2   4        809.12        790.11        40.19 o                         
  15   2   4        347.12        426.52        50.78 o                         
  16   2   4         62.25         51.67        28.23 o                         
  17   2   4        515.50        510.68        59.13 o                         
  18   2   4          5.11          5.45        16.83 o                         
  19   2   4          5.27        -16.56        16.56 o                         
 -19   3   4         31.20         55.48        30.24 o                         
 -18   3   4         51.09         67.03        31.56 o                         
 -17   3   4        303.05        287.92        47.37 o                         
 -16   3   4         21.77         66.96        31.42 o                         
 -15   3   4        405.92        366.40        37.88 o                         
 -14   3   4        992.35        895.20        35.13 o                         
 -13   3   4          3.84          9.04        10.61 o                         
 -12   3   4       1208.29       1230.02        36.77 o                         
 -11   3   4        344.05        310.91        18.38 o                         
 -10   3   4        595.89        606.09        19.14 o                         
  -9   3   4       5151.99       4965.25        46.32 o                         
  -8   3   4        132.75        138.53         7.03 o                         
  -7   3   4       2479.82       2491.74        24.29 o                         
  -6   3   4      11819.49      11789.81        77.68 o                         
  -5   3   4        114.50         93.54         3.94 o                         
  -4   3   4       4150.90       3895.57        38.80 o                         
  -3   3   4      25490.44      25113.77       164.24 o                         
  -2   3   4       1674.94       1939.35        17.08 o                         
  -1   3   4       2999.81       2913.83        27.59 o                         
   0   3   4      20007.87      20607.79       129.06 o                         
   1   3   4          1.55         14.14         2.31 o                         
   2   3   4        703.42        693.72        13.59 o                         
   3   3   4       6979.03       6889.50        45.82 o                         
   4   3   4       4271.07       4608.58        32.96 o                         
   5   3   4        297.40        292.34         6.33 o                         
   6   3   4       5737.04       5982.58        50.71 o                         
   7   3   4       4552.57       4577.41        42.30 o                         
   8   3   4        198.18        193.77         8.54 o                         
   9   3   4       1439.93       1454.65        25.48 o                         
  10   3   4       3335.00       3215.05        52.63 o                         
  11   3   4        169.82        198.88        17.48 o                         
  12   3   4        179.75        165.39        17.53 o                         
  13   3   4       1574.83       1640.77        44.09 o                         
  14   3   4        419.08        435.74        49.36 o                         
  15   3   4        152.08        232.95        42.03 o                         
  16   3   4        531.94        528.23        59.42 o                         
  17   3   4         33.10         21.37        24.96 o                         
  18   3   4         15.15         14.47        28.63 o                         
  19   3   4        333.41        370.28        57.50 o                         
 -18   4   4         29.76        -10.58        28.18 o                         
 -17   4   4         90.42         97.15        34.08 o                         
 -16   4   4        112.05        126.83        48.63 o                         
 -15   4   4        354.24        329.82        28.08 o                         
 -14   4   4        310.71        353.01        27.61 o                         
 -13   4   4         73.02         86.33        14.14 o                         
 -12   4   4        367.86        364.97        22.45 o                         
 -11   4   4       1373.33       1390.14        31.64 o                         
 -10   4   4        211.24        243.84        15.39 o                         
  -9   4   4       1246.59       1172.36        22.33 o                         
  -8   4   4       2135.50       2010.95        27.65 o                         
  -7   4   4        430.10        448.59        11.27 o                         
  -6   4   4       1242.40       1194.45        18.71 o                         
  -5   4   4        925.68        931.15        15.41 o                         
  -4   4   4       2168.66       2214.72        34.20 o                         
  -3   4   4       1736.34       1747.50        18.92 o                         
  -2   4   4        491.57        517.58         8.63 o                         
  -1   4   4       7693.58       7755.63        62.62 o                         
   0   4   4       1101.48       1127.47        15.63 o                         
   1   4   4        541.98        575.65        10.60 o                         
   2   4   4       9023.33       9008.71        72.59 o                         
   3   4   4        167.45        173.29         5.85 o                         
   4   4   4         30.64         39.38         4.05 o                         
   5   4   4       5195.77       5227.04        42.14 o                         
   6   4   4         11.71         21.98         4.18 o                         
   7   4   4         24.58         32.18         5.43 o                         
   8   4   4       2747.41       2744.85        35.38 o                         
   9   4   4          0.57          4.41         5.36 o                         
  10   4   4        192.81        222.38        15.13 o                         
  11   4   4       1949.78       1848.82        40.56 o                         
  12   4   4        126.60        132.96        17.87 o                         
  13   4   4        138.68        126.03        21.71 o                         
  14   4   4        417.40        431.55        35.90 o                         
  15   4   4         13.48          2.90        22.26 o                         
  16   4   4         57.72         43.38        29.95 o                         
  17   4   4         49.41         52.80        34.77 o                         
  18   4   4         66.85         56.86        35.11 o                         
 -17   5   4         13.23         12.62        24.45 o                         
 -16   5   4          5.72         -6.57        17.57 o                         
 -15   5   4        190.11        195.64        38.59 o                         
 -14   5   4         36.91         35.46        14.66 o                         
 -13   5   4         29.69         38.04        14.85 o                         
 -12   5   4        109.91         87.54        14.12 o                         
 -11   5   4        551.45        521.46        23.67 o                         
 -10   5   4        327.38        378.98        29.41 o                         
  -9   5   4          2.49          4.04         7.67 o                         
  -8   5   4       2817.53       2767.16        40.38 o                         
  -7   5   4        666.83        683.32        17.33 o                         
  -6   5   4        290.62        299.05        10.93 o                         
  -5   5   4       5662.64       5368.56        51.34 o                         
  -4   5   4       1754.79       1734.84        22.60 o                         
  -3   5   4        191.85        199.48         7.31 o                         
  -2   5   4       5341.91       5189.98        42.02 o                         
  -1   5   4       1083.84       1085.40        16.81 o                         
   0   5   4        209.47        216.27         8.51 o                         
   1   5   4       4121.49       4110.93        40.06 o                         
   2   5   4       1077.93       1116.18        18.02 o                         
   3   5   4          4.75          2.27         4.25 o                         
   4   5   4       1650.23       1663.27        25.73 o                         
   5   5   4         80.57         91.19         5.97 o                         
   6   5   4        633.59        585.55        16.17 o                         
   7   5   4        682.21        695.95        18.34 o                         
   8   5   4         35.53         33.60         7.81 o                         
   9   5   4        996.74        925.24        28.66 o                         
  10   5   4         53.78         65.74        13.09 o                         
  11   5   4        294.39        302.67        22.30 o                         
  12   5   4        662.88        669.97        32.44 o                         
  13   5   4         68.32         75.12        17.06 o                         
  14   5   4        207.18        212.76        34.66 o                         
  15   5   4        315.46        310.67        53.33 o                         
  16   5   4         20.84         10.24        26.32 o                         
  17   5   4         36.92         14.08        31.56 o                         
 -16   6   4         50.64         44.12        22.58 o                         
 -15   6   4          2.37          3.40        18.16 o                         
 -14   6   4         14.87         46.52        20.97 o                         
 -13   6   4         58.89         28.40        15.21 o                         
 -12   6   4          8.72         50.41        16.10 o                         
 -11   6   4          0.11         21.58        12.43 o                         
 -10   6   4         70.29         55.19        12.93 o                         
  -9   6   4         56.19         74.53        12.85 o                         
  -8   6   4          0.20         17.16         9.35 o                         
  -7   6   4        125.64        119.14        11.43 o                         
  -6   6   4          5.97         22.90         6.66 o                         
  -5   6   4         58.66         70.46         7.76 o                         
  -4   6   4        350.64        300.60        13.31 o                         
  -3   6   4         24.43         20.29         4.93 o                         
  -2   6   4        671.85        669.80        17.19 o                         
  -1   6   4         47.23         39.46         6.65 o                         
   0   6   4         10.67         17.43         5.77 o                         
   1   6   4         63.88         70.68         7.71 o                         
   2   6   4        505.96        479.28        15.95 o                         
   3   6   4        208.23        205.93        11.76 o                         
   4   6   4          2.49          7.20         5.88 o                         
   5   6   4        449.65        399.89        30.95 o                         
   6   6   4        196.00        217.50        17.71 o                         
   7   6   4         30.37         23.49        10.63 o                         
   8   6   4         40.14         66.35        15.73 o                         
   9   6   4          0.18          7.10        10.11 o                         
  10   6   4         77.62         68.70        16.34 o                         
  11   6   4        220.13        192.57        22.64 o                         
  12   6   4          0.03         -0.70        13.31 o                         
  13   6   4         17.55        -10.55        18.92 o                         
  14   6   4         16.09          1.84        18.29 o                         
  15   6   4          4.22        -12.37        18.79 o                         
  16   6   4          0.01         15.89        30.41 o                         
 -14   7   4          0.20         36.89        28.28 o                         
 -13   7   4         42.46         38.34        20.82 o                         
 -12   7   4         27.77         55.94        23.04 o                         
 -11   7   4          2.04          4.31        13.56 o                         
 -10   7   4         28.98         29.45        14.92 o                         
  -9   7   4         70.66         51.34        16.20 o                         
  -8   7   4         47.56        103.72        15.04 o                         
  -7   7   4        115.07        115.32        15.24 o                         
  -6   7   4        361.44        367.51        29.92 o                         
  -5   7   4         73.64        100.88        13.94 o                         
  -4   7   4        385.17        368.69        19.23 o                         
  -3   7   4        383.97        360.30        18.67 o                         
  -2   7   4         39.93         57.05        10.05 o                         
  -1   7   4         45.80         70.30        10.79 o                         
   0   7   4       1036.07        921.80        23.87 o                         
   1   7   4        171.37        212.83        15.73 o                         
   2   7   4        444.09        473.14        18.39 o                         
   3   7   4        107.84         95.72        12.07 o                         
   4   7   4          2.93          1.45         8.41 o                         
   5   7   4          7.06         -2.15         9.03 o                         
   6   7   4          1.94          5.14         9.81 o                         
   7   7   4         76.42         70.86        26.81 o                         
   8   7   4          1.49         25.65        13.45 o                         
   9   7   4         91.43        105.95        18.27 o                         
  10   7   4         25.68         35.06        16.19 o                         
  11   7   4         58.23         22.80        19.58 o                         
  12   7   4         13.96         19.87        19.98 o                         
  13   7   4         71.48         79.84        25.82 o                         
  14   7   4         23.90         22.70        41.92 o                         
 -12   8   4          3.29         21.76        20.86 o                         
 -11   8   4          0.31        -17.08        18.99 o                         
 -10   8   4          0.06         13.92        19.71 o                         
  -9   8   4         47.68         72.81        24.98 o                         
  -8   8   4         32.70         25.45        20.22 o                         
  -7   8   4         12.20          3.84        14.45 o                         
  -6   8   4          0.05         30.29        20.63 o                         
  -5   8   4         20.09         35.46        15.26 o                         
  -4   8   4          9.32         17.17        13.22 o                         
  -3   8   4          3.15         15.00         9.47 o                         
  -2   8   4          0.00         -7.89         7.89 o                         
  -1   8   4          5.77          4.72         9.20 o                         
   0   8   4         21.47         15.55         9.96 o                         
   1   8   4          7.89         16.94        10.04 o                         
   2   8   4        137.52        173.52        16.31 o                         
   3   8   4         19.44         35.13        12.09 o                         
   4   8   4          0.31         12.55        12.87 o                         
   5   8   4         34.94         43.86        15.17 o                         
   6   8   4          9.70         10.70        14.06 o                         
   7   8   4          0.19         25.34        13.87 o                         
   8   8   4          4.26         13.59        14.54 o                         
   9   8   4         28.29         61.54        24.82 o                         
  10   8   4         28.95         36.35        20.89 o                         
  11   8   4         45.57         43.79        24.09 o                         
  12   8   4          8.70         18.63        23.93 o                         
 -10   9   4          0.62         23.21        23.73 o                         
  -9   9   4         86.94         86.89        26.92 o                         
  -8   9   4         15.19         20.72        41.62 o                         
  -7   9   4          0.62         12.15        20.12 o                         
  -6   9   4          5.14         38.50        52.10 o                         
  -5   9   4          3.03         -5.69        16.24 o                         
  -4   9   4         38.12         49.16        53.50 o                         
  -3   9   4        173.92        160.37        24.68 o                         
  -2   9   4         65.93         78.02        15.11 o                         
  -1   9   4        142.81        124.27        20.04 o                         
   0   9   4          3.68         12.50        12.17 o                         
   1   9   4          0.05         -9.12         9.12 o                         
   2   9   4          2.70         13.52        14.24 o                         
   3   9   4         72.36        109.38        20.85 o                         
   4   9   4          0.41          8.16        13.87 o                         
   5   9   4          2.15         -1.28        20.13 o                         
   6   9   4         48.06         30.73        21.93 o                         
   7   9   4         13.68         -8.89        18.31 o                         
   8   9   4         10.25         14.89        24.39 o                         
   9   9   4         10.12         -9.44        18.19 o                         
  -5  10   4          5.33          2.86        20.82 o                         
  -4  10   4         36.51         58.84        24.15 o                         
  -3  10   4         20.70         -3.06        27.01 o                         
  -2  10   4          1.12        -13.12        26.84 o                         
  -1  10   4         15.38         44.24        33.60 o                         
   0  10   4          0.72         10.12        21.00 o                         
   1  10   4        140.76        123.17        41.01 o                         
   2  10   4         63.90        103.49        38.95 o                         
   3  10   4         27.73         -4.35        18.93 o                         
   4  10   4         75.11        122.42        28.63 o                         
 -20   1   5         32.11          1.37        33.42 o                         
 -19   1   5         33.92        139.30        40.58 o                         
 -18   1   5        152.25        117.53        35.03 o                         
 -17   1   5        303.98        259.79        43.81 o                         
 -16   1   5        117.64        131.10        32.45 o                         
 -15   1   5        649.12        609.32        37.38 o                         
 -14   1   5        218.81        245.72        34.27 o                         
 -13   1   5          3.81         -2.39        12.79 o                         
 -12   1   5        174.51        185.84        28.14 o                         
 -11   1   5          7.99         13.09         7.01 o                         
 -10   1   5        471.87        434.39        16.54 o                         
  -9   1   5        263.04        253.57        12.51 o                         
  -8   1   5       6405.63       6328.38        49.52 o                         
  -7   1   5       6836.33       6791.76        65.68 o                         
  -6   1   5       3599.47       3393.06        38.11 o                         
  -5   1   5       4751.54       4384.51        34.51 o                         
  -4   1   5      29344.60      29225.47       204.26 o                         
  -3   1   5      29309.78      30547.29       215.88 o                         
  -2   1   5      22251.99      21635.55       138.78 o                         
  -1   1   5      11679.57      11958.95        71.29 o                         
   0   1   5       6862.33       6611.75        37.18 o                         
   1   1   5      18585.50      19100.18       110.09 o                         
   2   1   5      37566.26      38899.57       214.49 o                         
   3   1   5       3384.76       3761.24        24.97 o                         
   4   1   5       8005.94       8088.86        49.05 o                         
   5   1   5       1925.78       1794.94        15.57 o                         
   6   1   5        469.56        517.17         8.05 o                         
   7   1   5         17.93         21.19         2.99 o                         
   8   1   5        214.32        195.57         8.37 o                         
   9   1   5        103.76        110.64         9.24 o                         
  10   1   5       2361.63       2251.30        30.79 o                         
  11   1   5        688.64        722.50        25.11 o                         
  12   1   5        946.23        951.30        38.07 o                         
  13   1   5        498.82        468.24        30.24 o                         
  14   1   5        146.27        178.04        25.96 o                         
  15   1   5        656.90        644.87        36.09 o                         
  16   1   5        269.47        340.06        32.21 o                         
  17   1   5         40.95         45.79        18.89 o                         
  18   1   5        155.74        216.06        30.76 o                         
  19   1   5         75.34         68.66        28.40 o                         
 -19   2   5         36.95        102.13        37.60 o                         
 -18   2   5          0.08          5.51        23.47 o                         
 -17   2   5        192.71        227.28        43.89 o                         
 -16   2   5         10.11         41.87        28.02 o                         
 -15   2   5        109.71        125.90        31.45 o                         
 -14   2   5        990.10        967.81        34.23 o                         
 -13   2   5        139.96        170.71        17.19 o                         
 -12   2   5          7.32         22.03        10.17 o                         
 -11   2   5       1611.53       1503.95        41.08 o                         
 -10   2   5        345.57        454.35        33.67 o                         
  -9   2   5        199.61        183.25        12.74 o                         
  -8   2   5       6015.42       5788.95        43.49 o                         
  -7   2   5         74.96         76.61         4.88 o                         
  -6   2   5       1583.06       1707.18        16.32 o                         
  -5   2   5       2287.48       2313.41        19.23 o                         
  -4   2   5         81.36        108.30         6.36 o                         
  -3   2   5          0.59          7.24         1.69 o                         
  -2   2   5       7461.63       7624.63        43.40 o                         
  -1   2   5       5975.28       6240.46        35.50 o                         
   0   2   5        261.52        230.11         4.21 o                         
   1   2   5        529.71        498.03        10.29 o                         
   2   2   5       3606.00       3591.76        23.54 o                         
   3   2   5       8128.31       8172.96        50.90 o                         
   4   2   5         43.33         72.52         3.82 o                         
   5   2   5       2432.15       2340.01        18.20 o                         
   6   2   5       1236.83       1121.83        12.33 o                         
   7   2   5        181.81        165.95         6.55 o                         
   8   2   5       2195.68       2202.30        20.98 o                         
   9   2   5       3584.65       3406.30        33.49 o                         
  10   2   5        114.49        151.29         9.39 o                         
  11   2   5       2459.12       2408.90        39.88 o                         
  12   2   5        311.21        325.09        27.70 o                         
  13   2   5         83.38         92.24        18.18 o                         
  14   2   5        112.46        133.50        22.43 o                         
  15   2   5        220.26        247.98        40.48 o                         
  16   2   5        112.80        155.12        36.12 o                         
  17   2   5         70.21         81.97        29.54 o                         
  18   2   5         13.69          4.02        17.72 o                         
  19   2   5         48.34         20.15        22.26 o                         
 -19   3   5         78.55         55.19        35.57 o                         
 -18   3   5          1.33         -7.35        24.17 o                         
 -17   3   5         72.27        118.21        35.90 o                         
 -16   3   5        479.94        534.55        58.57 o                         
 -15   3   5         19.58         23.54        15.79 o                         
 -14   3   5        180.27        201.80        20.90 o                         
 -13   3   5       1154.49       1088.73        36.14 o                         
 -12   3   5        502.12        498.17        22.78 o                         
 -11   3   5         55.43         57.47         9.42 o                         
 -10   3   5        405.13        411.79        16.37 o                         
  -9   3   5       3232.49       3185.03        36.29 o                         
  -8   3   5        629.16        637.56        11.38 o                         
  -7   3   5        171.46        189.50         7.06 o                         
  -6   3   5       3429.90       3255.15        25.79 o                         
  -5   3   5       2304.80       2216.94        18.71 o                         
  -4   3   5        881.51        878.28        11.73 o                         
  -3   3   5      15715.01      15695.24       110.27 o                         
  -2   3   5       1377.78       1330.97        13.37 o                         
  -1   3   5         70.23        101.44         4.34 o                         
   0   3   5      18597.45      18491.85       108.38 o                         
   1   3   5       4639.32       4744.50        32.73 o                         
   2   3   5       1643.80       1585.99        22.01 o                         
   3   3   5      12293.35      11980.50        74.64 o                         
   4   3   5       1500.23       1564.77        15.15 o                         
   5   3   5        111.89        105.62         4.94 o                         
   6   3   5       2367.51       2223.44        24.10 o                         
   7   3   5        104.39        112.12         6.60 o                         
   8   3   5        984.86        845.16        18.63 o                         
   9   3   5         14.87         20.75         5.76 o                         
  10   3   5          1.81          0.49         6.06 o                         
  11   3   5       2979.26       2815.58        49.91 o                         
  12   3   5          5.63         -7.36         8.89 o                         
  13   3   5        155.03        173.89        24.63 o                         
  14   3   5       1146.94       1017.80        63.20 o                         
  15   3   5          1.30        -11.57        18.58 o                         
  16   3   5         45.24         37.83        28.79 o                         
  17   3   5        236.73        320.48        52.36 o                         
  18   3   5          0.04        -16.38        25.73 o                         
 -18   4   5        204.47        235.71        46.28 o                         
 -17   4   5         43.70         70.96        31.89 o                         
 -16   4   5        249.91        235.73        30.22 o                         
 -15   4   5        700.61        785.73        36.49 o                         
 -14   4   5          0.20          8.14        11.22 o                         
 -13   4   5       1135.40       1075.26        32.78 o                         
 -12   4   5       1202.33       1189.19        33.54 o                         
 -11   4   5        271.60        272.64        16.40 o                         
 -10   4   5       2307.78       2203.28        38.85 o                         
  -9   4   5       2848.77       2915.86        41.40 o                         
  -8   4   5         42.38         67.26         6.58 o                         
  -7   4   5       2421.36       2218.14        26.29 o                         
  -6   4   5       3167.78       3198.05        36.07 o                         
  -5   4   5       1877.94       1921.52        23.88 o                         
  -4   4   5       1385.48       1349.29        18.60 o                         
  -3   4   5       2895.03       2965.56        27.03 o                         
  -2   4   5       6491.63       6442.02        46.16 o                         
  -1   4   5        435.02        406.10        12.33 o                         
   0   4   5         48.01         49.27         4.33 o                         
   1   4   5      10267.77      10144.55        70.50 o                         
   2   4   5          0.23          2.72         3.39 o                         
   3   4   5        185.85        180.92         6.15 o                         
   4   4   5       9362.61       8902.83        64.79 o                         
   5   4   5         47.39         49.29         4.28 o                         
   6   4   5        147.92        146.11         7.33 o                         
   7   4   5       6400.07       6145.02        57.44 o                         
   8   4   5         22.67         17.31         5.53 o                         
   9   4   5        254.87        291.23        14.28 o                         
  10   4   5       2993.94       2960.69        80.75 o                         
  11   4   5        104.12        112.90        16.32 o                         
  12   4   5         25.36         38.80        13.11 o                         
  13   4   5       1212.02       1114.10        46.37 o                         
  14   4   5          1.63        -10.49        18.23 o                         
  15   4   5         55.31         53.09        28.66 o                         
  16   4   5        709.85        769.11        66.30 o                         
  17   4   5         19.88         46.00        28.97 o                         
  18   4   5         43.01         24.50        30.94 o                         
 -17   5   5         15.93         22.67        30.45 o                         
 -16   5   5         94.61        101.46        25.67 o                         
 -15   5   5        295.76        310.53        35.30 o                         
 -14   5   5         90.23         93.29        19.17 o                         
 -13   5   5        320.59        338.63        27.59 o                         
 -12   5   5        725.32        716.93        28.40 o                         
 -11   5   5          1.91          1.97         9.30 o                         
 -10   5   5       1102.69       1139.41        32.22 o                         
  -9   5   5       1030.21       1006.42        37.18 o                         
  -8   5   5          7.88         20.23         6.94 o                         
  -7   5   5       2543.84       2538.13        36.95 o                         
  -6   5   5       1186.23       1133.71        19.42 o                         
  -5   5   5        635.87        564.95        13.42 o                         
  -4   5   5       3277.16       3243.58        34.76 o                         
  -3   5   5       2450.86       2302.81        25.23 o                         
  -2   5   5         29.36         34.54         4.02 o                         
  -1   5   5       4268.21       4252.15        41.10 o                         
   0   5   5       2332.64       2313.47        27.04 o                         
   1   5   5        111.70        110.52         7.03 o                         
   2   5   5       4168.51       4130.74        41.54 o                         
   3   5   5       2999.65       2859.49        36.49 o                         
   4   5   5        151.10        140.16         8.71 o                         
   5   5   5       2799.38       2644.65        28.92 o                         
   6   5   5       1472.62       1349.97        24.47 o                         
   7   5   5        162.25        160.25        10.97 o                         
   8   5   5        905.32        891.96        36.50 o                         
   9   5   5        561.63        533.73        24.39 o                         
  10   5   5        366.65        352.62        21.70 o                         
  11   5   5       1062.32       1042.62        40.78 o                         
  12   5   5        719.70        698.91        32.28 o                         
  13   5   5         52.32         25.66        14.53 o                         
  14   5   5        101.20         87.84        23.12 o                         
  15   5   5        325.18        339.46        54.12 o                         
  16   5   5         12.30         19.11        28.61 o                         
  17   5   5         92.89         22.05        31.90 o                         
 -16   6   5          2.35        -14.48        18.75 o                         
 -15   6   5          8.07         17.02        19.04 o                         
 -14   6   5        772.44        846.27        49.79 o                         
 -13   6   5          0.05         14.39        13.77 o                         
 -12   6   5          4.13         -2.84        12.56 o                         
 -11   6   5       1710.38       1618.80       105.55 o                         
 -10   6   5          0.30          4.02         9.67 o                         
  -9   6   5          0.86          0.92         9.04 o                         
  -8   6   5       2415.84       2367.61        47.49 o                         
  -7   6   5         70.44        102.05        11.02 o                         
  -6   6   5        206.85        235.75        14.39 o                         
  -5   6   5       3422.66       3304.10        44.40 o                         
  -4   6   5        564.77        514.23        15.59 o                         
  -3   6   5         36.37         53.22         6.07 o                         
  -2   6   5       5126.54       4983.35        51.85 o                         
  -1   6   5        744.33        704.73        16.74 o                         
   0   6   5       1643.22       1640.54        25.84 o                         
   1   6   5        388.52        394.60        15.69 o                         
   2   6   5       2562.16       2400.78        35.71 o                         
   3   6   5       2572.80       2478.62        38.69 o                         
   4   6   5        247.21        261.68        15.41 o                         
   5   6   5        921.76        894.95        28.14 o                         
   6   6   5       1509.05       1508.71        37.12 o                         
   7   6   5        504.01        464.48        23.63 o                         
   8   6   5       1896.02       1942.01        44.07 o                         
   9   6   5        617.65        624.43        30.55 o                         
  10   6   5         41.44         50.47        16.86 o                         
  11   6   5        595.98        646.32        37.20 o                         
  12   6   5        736.01        736.92        36.11 o                         
  13   6   5        430.46        488.96        43.13 o                         
  14   6   5         50.96         80.37        24.14 o                         
  15   6   5         98.98         86.53        62.39 o                         
  16   6   5        117.40        136.40        46.42 o                         
 -14   7   5          0.04         35.20        23.41 o                         
 -13   7   5        509.07        594.43        48.69 o                         
 -12   7   5        290.20        323.56        36.64 o                         
 -11   7   5          7.82          0.92        37.09 o                         
 -10   7   5        634.49        679.31        36.02 o                         
  -9   7   5        322.34        349.63        28.92 o                         
  -8   7   5         17.60         12.14        10.69 o                         
  -7   7   5       1140.42       1201.91        52.28 o                         
  -6   7   5        653.76        613.66        25.83 o                         
  -5   7   5        112.44         94.64        13.95 o                         
  -4   7   5       1115.94       1167.10        33.42 o                         
  -3   7   5        544.41        544.19        20.59 o                         
  -2   7   5         20.32         14.24         8.34 o                         
  -1   7   5       2624.81       2636.53        44.40 o                         
   0   7   5       1962.41       1844.70        33.35 o                         
   1   7   5          1.81         -0.02         8.17 o                         
   2   7   5       2798.34       2734.63        50.52 o                         
   3   7   5       1261.53       1225.17        34.66 o                         
   4   7   5          6.28         11.46         9.87 o                         
   5   7   5        483.68        537.87        26.25 o                         
   6   7   5        573.42        527.53        31.84 o                         
   7   7   5          6.19         12.47        12.40 o                         
   8   7   5        745.64        779.15        35.47 o                         
   9   7   5        329.45        378.75        29.03 o                         
  10   7   5          7.38         -8.22        13.89 o                         
  11   7   5        536.00        566.43        38.70 o                         
  12   7   5        307.02        324.50        37.02 o                         
  13   7   5          4.86          6.96        20.81 o                         
  14   7   5        261.85        255.54        37.08 o                         
 -12   8   5        150.36        189.62        33.87 o                         
 -11   8   5         83.41        125.39        28.26 o                         
 -10   8   5        114.27        112.77        26.49 o                         
  -9   8   5        170.49        194.69        37.57 o                         
  -8   8   5        125.68        112.06        24.42 o                         
  -7   8   5        371.41        395.30        31.25 o                         
  -6   8   5        622.34        682.63        40.08 o                         
  -5   8   5        739.45        731.76        34.87 o                         
  -4   8   5        337.64        296.19        26.89 o                         
  -3   8   5        228.31        281.34        21.53 o                         
  -2   8   5        901.67        891.87        27.59 o                         
  -1   8   5        247.64        249.33        18.15 o                         
   0   8   5          6.07         -6.64         9.10 o                         
   1   8   5       1066.71       1086.34        30.58 o                         
   2   8   5          0.29         -8.67         8.67 o                         
   3   8   5         94.11         84.97        14.76 o                         
   4   8   5        970.43       1061.68        40.46 o                         
   5   8   5         10.05        -11.26        11.95 o                         
   6   8   5         58.58         31.70        19.25 o                         
   7   8   5        950.54       1044.95        42.59 o                         
   8   8   5         77.54         83.81        18.53 o                         
   9   8   5         28.75         14.11        41.78 o                         
  10   8   5        253.77        269.42        37.05 o                         
  11   8   5          1.62          1.21        35.79 o                         
  12   8   5         42.42         44.85        25.58 o                         
  -9   9   5        286.78        303.69        39.76 o                         
  -8   9   5         10.93         38.20        23.42 o                         
  -7   9   5        189.51        205.97        32.12 o                         
  -6   9   5        332.09        387.60        41.06 o                         
  -5   9   5          3.72         17.59        18.77 o                         
  -4   9   5        237.39        228.34        32.74 o                         
  -3   9   5        407.55        416.24        40.14 o                         
  -2   9   5         25.25         20.58        14.59 o                         
  -1   9   5        303.40        315.81        27.80 o                         
   0   9   5        412.35        400.50        29.79 o                         
   1   9   5         57.32         62.48        18.15 o                         
   2   9   5        252.20        296.52        28.72 o                         
   3   9   5        571.30        563.43        36.20 o                         
   4   9   5          0.12         -4.90        14.28 o                         
   5   9   5        140.05        146.25        38.18 o                         
   6   9   5        197.94        231.80        33.86 o                         
   7   9   5         52.59         46.62        24.05 o                         
   8   9   5        195.46        246.80        36.25 o                         
   9   9   5        204.00        251.77        40.18 o                         
  -4  10   5         15.88          5.09        29.80 o                         
  -3  10   5         52.47         72.48        33.76 o                         
  -2  10   5        273.03        225.84        47.71 o                         
  -1  10   5         68.59         58.81        33.76 o                         
   0  10   5         34.56         33.52        24.80 o                         
   1  10   5        112.64        164.55        44.88 o                         
   2  10   5         22.98          3.12        29.55 o                         
   3  10   5        132.61        144.68        36.50 o                         
   4  10   5        195.47        191.30        35.13 o                         
 -20   0   6         17.92        -24.83        29.53 o                         
 -19   0   6         76.38         69.60        31.68 o                         
 -18   0   6        167.21        166.30        39.60 o                         
 -13   0   6       3129.46       3054.84        93.61 o                         
 -12   0   6         74.01         79.61        18.83 o                         
 -11   0   6       7227.80       7514.78       168.34 o                         
 -10   0   6      13132.30      12472.92       168.20 o                         
  -9   0   6          0.41         -0.01         4.84 o                         
  -8   0   6      13109.16      13337.05       138.42 o                         
  -7   0   6      25726.40      24844.59       286.63 o                         
  -6   0   6       1154.10       1258.08        26.34 o                         
  -5   0   6      13538.21      13785.11       163.00 o                         
  -4   0   6      10250.61      10048.93       120.70 o                         
  -3   0   6       1810.51       1674.39        31.86 o                         
  -2   0   6       3453.21       3337.19        43.67 o                         
  -1   0   6      22685.95      23786.33       268.25 o                         
   0   0   6      47153.57      48558.17       435.06 o                         
   1   0   6       1122.61       1226.53        14.64 o                         
   2   0   6         96.79         95.37         4.60 o                         
   3   0   6     108501.71     116138.39      1412.83 o                         
   4   0   6         10.21          2.23         2.38 o                         
   5   0   6        953.31       1242.05        18.18 o                         
   6   0   6      25675.15      25605.45       219.89 o                         
   7   0   6        234.89        236.09         8.31 o                         
   8   0   6        197.76        183.90         8.78 o                         
   9   0   6      25441.45      24811.84       207.97 o                         
  10   0   6        349.41        310.06        17.13 o                         
  11   0   6        162.70        137.96        21.64 o                         
  12   0   6       8884.44       8605.94       142.38 o                         
  13   0   6        124.49        149.53        33.49 o                         
  14   0   6          0.55          5.86        12.38 o                         
  15   0   6       2120.51       1947.04        60.46 o                         
  16   0   6          3.49         -1.03        18.82 o                         
  17   0   6        181.72        159.73        36.32 o                         
  18   0   6        627.53        624.99        63.97 o                         
  19   0   6         31.64         54.14        31.46 o                         
 -20   1   6        262.11        317.77        57.33 o                         
 -19   1   6        265.17        231.49        47.49 o                         
 -18   1   6          9.58         49.03        30.61 o                         
 -17   1   6        512.05        646.78        59.21 o                         
 -16   1   6        171.59        136.17        35.00 o                         
 -15   1   6          5.20         19.57        21.56 o                         
 -14   1   6       1070.25       1004.13        54.71 o                         
 -13   1   6        957.51        925.62        50.40 o                         
 -12   1   6          0.01          4.94        19.24 o                         
 -11   1   6       1882.58       1719.08        51.01 o                         
 -10   1   6       3211.29       3122.95        52.25 o                         
  -9   1   6         53.83         40.20         4.59 o                         
  -8   1   6       5038.15       5013.70        41.59 o                         
  -7   1   6       6578.26       6736.06        53.87 o                         
  -6   1   6       1036.00        884.40        13.49 o                         
  -5   1   6      14135.73      14656.47       118.13 o                         
  -4   1   6      21278.82      21952.40       154.88 o                         
  -3   1   6       2997.72       2939.13        30.74 o                         
  -2   1   6       3162.63       3331.51        24.63 o                         
  -1   1   6      32684.08      34545.43       203.23 o                         
   0   1   6          9.96         -1.43         1.43 o                         
   1   1   6       2735.34       2719.23        19.16 o                         
   2   1   6      14964.92      15384.77        92.10 o                         
   3   1   6       6025.75       6347.56        39.47 o                         
   4   1   6      10399.19      10679.67        68.72 o                         
   5   1   6      13393.82      13975.30        82.87 o                         
   6   1   6       2712.13       2834.69        22.50 o                         
   7   1   6       9480.66       9935.27        72.05 o                         
   8   1   6       6492.72       6414.65        44.14 o                         
   9   1   6        556.42        547.04        11.52 o                         
  10   1   6       1499.71       1561.31        25.27 o                         
  11   1   6        268.32        261.09        18.59 o                         
  12   1   6         24.52          6.68        12.69 o                         
  13   1   6        992.26       1006.19        42.49 o                         
  14   1   6       1021.57       1002.98        34.21 o                         
  15   1   6         27.45         36.57        13.51 o                         
  16   1   6        626.48        621.18        37.13 o                         
  17   1   6        227.75        227.81        29.83 o                         
  18   1   6          0.10        -12.29        16.40 o                         
  19   1   6        276.30        302.45        35.19 o                         
 -19   2   6         41.54         78.80        35.83 o                         
 -18   2   6        383.54        407.03        56.72 o                         
 -17   2   6         19.95          3.22        25.19 o                         
 -16   2   6          1.90         38.18        24.00 o                         
 -15   2   6       1686.69       1725.48        56.24 o                         
 -14   2   6        140.62        165.08        27.78 o                         
 -13   2   6        151.19        136.25        16.74 o                         
 -12   2   6       4141.97       3938.73        68.09 o                         
 -11   2   6        311.75        340.23        20.65 o                         
 -10   2   6         73.99         73.50         8.76 o                         
  -9   2   6      15001.01      14545.24        95.85 o                         
  -8   2   6        411.21        360.48         8.49 o                         
  -7   2   6        384.29        417.43        11.82 o                         
  -6   2   6      40235.18      39902.17       230.57 o                         
  -5   2   6       2187.41       2081.57        18.11 o                         
  -4   2   6        224.50        223.08         7.62 o                         
  -3   2   6      17842.71      18103.21       106.28 o                         
  -2   2   6        321.27        352.04         5.30 o                         
  -1   2   6       5985.38       6144.51        36.58 o                         
   0   2   6       5979.25       6185.97        49.66 o                         
   1   2   6       8006.56       8197.17        45.80 o                         
   2   2   6      12350.91      12912.51        72.37 o                         
   3   2   6       4071.39       4212.07        29.41 o                         
   4   2   6      24246.69      24994.59       147.28 o                         
   5   2   6      14660.72      14968.22        92.05 o                         
   6   2   6       3033.92       3164.39        25.50 o                         
   7   2   6       7585.19       7398.41        50.91 o                         
   8   2   6      15629.78      15983.66       100.46 o                         
   9   2   6        930.27        973.54        15.44 o                         
  10   2   6       3212.82       3067.53        36.18 o                         
  11   2   6       2086.47       2042.94        36.61 o                         
  12   2   6        303.87        312.89        34.88 o                         
  13   2   6       1744.59       1779.16        56.72 o                         
  14   2   6        934.33        878.77        64.57 o                         
  15   2   6        295.63        292.82        43.64 o                         
  16   2   6        239.33        305.74        47.25 o                         
  17   2   6        301.83        272.63        30.88 o                         
  18   2   6        276.99        331.33        35.28 o                         
  19   2   6         15.38         26.01        27.83 o                         
 -19   3   6        152.40        143.31        41.40 o                         
 -18   3   6         47.76         28.70        30.51 o                         
 -17   3   6         27.53         38.65        28.36 o                         
 -16   3   6        811.20        841.31        78.44 o                         
 -15   3   6        266.14        305.94        26.43 o                         
 -14   3   6        254.60        257.80        21.67 o                         
 -13   3   6        588.18        602.76        25.09 o                         
 -12   3   6          0.44          8.96         8.82 o                         
 -11   3   6        958.10        888.03        28.43 o                         
 -10   3   6        939.68        924.86        24.70 o                         
  -9   3   6        303.64        377.76        13.54 o                         
  -8   3   6       5592.62       5433.11        42.21 o                         
  -7   3   6        535.22        531.41         9.80 o                         
  -6   3   6         95.03         96.06         4.74 o                         
  -5   3   6      10367.42      10080.14        64.00 o                         
  -4   3   6         32.75         59.66         3.41 o                         
  -3   3   6       2527.21       2574.53        21.87 o                         
  -2   3   6      23608.53      23789.88       136.67 o                         
  -1   3   6       1746.23       2018.94        15.47 o                         
   0   3   6        199.20        180.34         5.98 o                         
   1   3   6      13743.72      13553.48        76.42 o                         
   2   3   6        351.35        310.96         5.46 o                         
   3   3   6       4133.75       4315.51        31.45 o                         
   4   3   6      22318.43      22726.74       136.13 o                         
   5   3   6       1694.37       1823.82        18.06 o                         
   6   3   6        524.79        483.77        10.33 o                         
   7   3   6       6590.89       6613.15        53.05 o                         
   8   3   6        856.15        875.69        16.10 o                         
   9   3   6          0.10          8.12         5.27 o                         
  10   3   6        485.81        483.50        19.90 o                         
  11   3   6       1313.46       1327.20        33.12 o                         
  12   3   6         96.31         74.58        13.30 o                         
  13   3   6        188.44        180.38        36.22 o                         
  14   3   6        832.11        864.85        58.50 o                         
  15   3   6        204.58        221.53        38.36 o                         
  16   3   6         41.84         61.24        31.16 o                         
  17   3   6        468.86        468.14        59.44 o                         
  18   3   6         19.38         28.60        29.87 o                         
 -18   4   6         66.68         50.68        31.15 o                         
 -17   4   6         68.02         82.33        35.63 o                         
 -16   4   6        119.09        167.63        40.31 o                         
 -15   4   6        125.82        143.44        20.63 o                         
 -14   4   6        215.99        197.79        22.05 o                         
 -13   4   6        407.28        435.51        24.75 o                         
 -12   4   6         84.42        110.71        14.69 o                         
 -11   4   6        602.20        613.36        24.41 o                         
 -10   4   6       1255.12       1219.19        28.37 o                         
  -9   4   6        585.44        539.77        17.24 o                         
  -8   4   6       2080.77       1928.93        29.99 o                         
  -7   4   6       1965.93       1943.59        26.41 o                         
  -6   4   6        476.39        461.69        12.28 o                         
  -5   4   6       1214.59       1228.20        17.42 o                         
  -4   4   6       2487.29       2491.28        26.11 o                         
  -3   4   6       2684.56       2663.34        25.21 o                         
  -2   4   6       2821.15       2843.15        28.52 o                         
  -1   4   6       1891.57       1996.63        18.04 o                         
   0   4   6       2755.30       2606.98        30.10 o                         
   1   4   6        111.45        141.61         7.03 o                         
   2   4   6        161.34        148.81         6.98 o                         
   3   4   6       6228.46       6130.73        45.41 o                         
   4   4   6        241.98        260.81         8.30 o                         
   5   4   6         45.92         60.48         4.49 o                         
   6   4   6       4663.26       4524.96        42.57 o                         
   7   4   6         22.44         28.70         6.12 o                         
   8   4   6          4.10         11.20         5.58 o                         
   9   4   6       3600.88       3542.81        51.58 o                         
  10   4   6          0.64          1.93         8.71 o                         
  11   4   6         23.57         20.13        11.21 o                         
  12   4   6       1124.27       1071.60        36.87 o                         
  13   4   6          3.24         14.69        37.07 o                         
  14   4   6         81.25         96.94        32.36 o                         
  15   4   6        256.30        288.93        46.96 o                         
  16   4   6         45.94         15.15        24.94 o                         
  17   4   6         24.12         20.66        30.90 o                         
  18   4   6         56.23         27.21        29.16 o                         
 -17   5   6        248.68        216.96        33.27 o                         
 -16   5   6          8.29        -31.19        31.19 o                         
 -15   5   6         87.42        101.24        24.23 o                         
 -14   5   6        302.19        295.61        27.73 o                         
 -13   5   6          3.56          0.93        11.82 o                         
 -12   5   6          0.02         12.42         9.77 o                         
 -11   5   6        131.48        137.32        16.00 o                         
 -10   5   6        176.82        165.72        15.59 o                         
  -9   5   6        117.15        153.70        15.03 o                         
  -8   5   6        122.83        127.20        15.67 o                         
  -7   5   6       1832.78       1837.19        28.45 o                         
  -6   5   6        448.91        463.41        16.85 o                         
  -5   5   6        230.69        220.56         9.95 o                         
  -4   5   6       4532.46       4304.41        42.78 o                         
  -3   5   6       5182.12       5148.46        45.89 o                         
  -2   5   6        327.77        304.83         8.39 o                         
  -1   5   6       3116.22       2949.25        27.49 o                         
   0   5   6        669.93        615.65        13.96 o                         
   1   5   6        219.75        225.48         9.36 o                         
   2   5   6       5088.65       5070.70        48.57 o                         
   3   5   6       2014.29       2048.72        26.61 o                         
   4   5   6          2.21          6.69         3.97 o                         
   5   5   6       2981.54       3005.55        39.40 o                         
   6   5   6        206.32        225.50        14.06 o                         
   7   5   6        344.36        314.40        14.25 o                         
   8   5   6        416.65        442.63        18.11 o                         
   9   5   6        161.21        187.77        16.64 o                         
  10   5   6       1289.93       1216.09        34.94 o                         
  11   5   6        123.82        148.92        19.30 o                         
  12   5   6         88.31         89.26        16.40 o                         
  13   5   6        135.11        119.64        19.19 o                         
  14   5   6         13.14         20.95        15.44 o                         
  15   5   6         43.24         30.64        28.46 o                         
  16   5   6        251.65        219.17        48.74 o                         
  17   5   6          1.14         15.23        31.92 o                         
 -16   6   6         44.70         62.56        24.55 o                         
 -15   6   6          1.59         20.72        21.11 o                         
 -14   6   6          3.69         -4.95        26.66 o                         
 -13   6   6         72.26         77.78        22.13 o                         
 -12   6   6         66.83         92.80        18.42 o                         
 -11   6   6         61.80         46.21        15.22 o                         
 -10   6   6          0.43          8.32         9.83 o                         
  -9   6   6         98.52         91.33        14.09 o                         
  -8   6   6        146.54        117.46        14.46 o                         
  -7   6   6          2.08         17.48         9.37 o                         
  -6   6   6        340.60        326.20        16.83 o                         
  -5   6   6         55.20         47.78         7.23 o                         
  -4   6   6        323.91        342.97        13.95 o                         
  -3   6   6        563.23        501.98        14.03 o                         
  -2   6   6        278.89        305.50        11.66 o                         
  -1   6   6          0.41          5.75         5.21 o                         
   0   6   6        100.12         96.26         8.54 o                         
   1   6   6        477.73        425.54        15.42 o                         
   2   6   6         52.00         63.50         8.11 o                         
   3   6   6        314.50        306.77        16.73 o                         
   4   6   6         99.59        111.13        11.31 o                         
   5   6   6        153.20        154.48        15.74 o                         
   6   6   6        130.81        150.98        15.46 o                         
   7   6   6        169.87        140.63        15.43 o                         
   8   6   6          0.76         10.54         9.47 o                         
   9   6   6         22.94         36.52        13.53 o                         
  10   6   6          0.83          9.45        12.54 o                         
  11   6   6         40.18         52.87        15.21 o                         
  12   6   6          3.61         17.63        14.38 o                         
  13   6   6          1.71         -0.22        18.35 o                         
  14   6   6          7.23          2.81        27.08 o                         
  15   6   6         87.52         80.74        37.22 o                         
 -14   7   6         26.24          2.83        19.67 o                         
 -13   7   6         37.68         48.88        23.71 o                         
 -12   7   6          3.61         -1.41        38.14 o                         
 -11   7   6          7.98         -0.84        16.23 o                         
 -10   7   6          1.52         -1.86        12.98 o                         
  -9   7   6          0.42          3.43        12.74 o                         
  -8   7   6         77.44         62.50        13.80 o                         
  -7   7   6         33.29         79.98        14.16 o                         
  -6   7   6         55.90         57.40        12.14 o                         
  -5   7   6        376.03        348.65        21.59 o                         
  -4   7   6        222.85        295.59        20.78 o                         
  -3   7   6        152.66        171.30        15.99 o                         
  -2   7   6        447.64        415.95        19.48 o                         
  -1   7   6        211.57        260.25        18.41 o                         
   0   7   6        220.46        242.69        15.06 o                         
   1   7   6        225.38        231.25        16.52 o                         
   2   7   6          0.29          3.11         8.38 o                         
   3   7   6        310.81        336.63        18.86 o                         
   4   7   6        243.86        264.99        20.50 o                         
   5   7   6        119.99        147.24        16.50 o                         
   6   7   6         43.25         50.30        14.42 o                         
   7   7   6         21.95         30.18        13.93 o                         
   8   7   6          1.22          0.17        12.93 o                         
   9   7   6         33.13          7.23        12.96 o                         
  10   7   6         83.78         57.30        17.73 o                         
  11   7   6        178.89        161.07        24.07 o                         
  12   7   6         11.16         47.20        21.82 o                         
  13   7   6          7.34         23.88        21.16 o                         
  14   7   6         11.87         41.07        31.47 o                         
 -12   8   6         11.72          2.29        18.83 o                         
 -11   8   6          2.18         -1.25        20.23 o                         
 -10   8   6         21.50         54.05        22.62 o                         
  -9   8   6          6.78          7.35        17.73 o                         
  -8   8   6         38.19         27.74        20.40 o                         
  -7   8   6          1.38         20.73        13.87 o                         
  -6   8   6         27.91         28.60        14.73 o                         
  -5   8   6          0.04         34.99        15.36 o                         
  -4   8   6         56.40         81.23        16.66 o                         
  -3   8   6         41.50         68.50        13.63 o                         
  -2   8   6         23.47         48.57        11.95 o                         
  -1   8   6         18.71         30.33        10.43 o                         
   0   8   6          1.88         -7.15         9.42 o                         
   1   8   6         16.27         13.38        10.52 o                         
   2   8   6          0.03          0.34         9.35 o                         
   3   8   6        191.14        209.11        20.07 o                         
   4   8   6         20.29         10.93        12.47 o                         
   5   8   6         12.97         43.22        14.97 o                         
   6   8   6          5.95         12.48        13.89 o                         
   7   8   6          5.14         27.66        14.91 o                         
   8   8   6         10.88         32.55        16.12 o                         
   9   8   6        139.85        138.12        29.80 o                         
  10   8   6          7.99         20.44        20.81 o                         
  11   8   6          3.64         22.56        52.96 o                         
  12   8   6          3.39          9.25        21.26 o                         
  -9   9   6         18.66         85.39        32.53 o                         
  -8   9   6         31.44         74.81        25.28 o                         
  -7   9   6          4.81         13.23        18.99 o                         
  -6   9   6         21.89         78.59        23.98 o                         
  -5   9   6         69.82         42.17        21.23 o                         
  -4   9   6         44.15         38.18        30.63 o                         
  -3   9   6         18.39         37.25        29.26 o                         
  -2   9   6         68.18        127.56        36.28 o                         
  -1   9   6          0.30         13.13        17.64 o                         
   0   9   6         14.09         32.02        19.11 o                         
   1   9   6         67.07        113.72        19.26 o                         
   2   9   6          7.77         -5.65        12.10 o                         
   3   9   6         26.94         37.23        16.30 o                         
   4   9   6        150.19        161.64        23.36 o                         
   5   9   6          4.75         -6.31        19.06 o                         
   6   9   6          0.03          3.03        19.62 o                         
   7   9   6          1.58         -7.67        27.09 o                         
   8   9   6         46.66         44.60        23.01 o                         
   9   9   6          6.76         11.23        22.02 o                         
  -4  10   6         31.12         43.78        33.35 o                         
  -3  10   6         95.96         98.01        38.76 o                         
  -2  10   6         27.50         25.99        32.10 o                         
  -1  10   6          5.54        -11.29        26.38 o                         
   1  10   6         25.60        -13.63        24.06 o                         
   2  10   6         36.97        -26.39        27.55 o                         
   3  10   6         62.78         69.73        28.74 o                         
 -20   1   7        115.67        171.94        43.94 o                         
 -19   1   7        146.52        158.45        44.02 o                         
 -18   1   7         66.88         20.78        30.15 o                         
 -17   1   7        429.73        421.95        53.69 o                         
 -16   1   7        614.67        647.87        52.95 o                         
 -15   1   7        450.19        381.86        44.77 o                         
 -14   1   7       1646.87       1643.04        71.77 o                         
 -13   1   7        865.36        835.54        50.29 o                         
 -12   1   7         68.11         76.40        20.76 o                         
 -11   1   7        345.79        317.22        24.57 o                         
 -10   1   7          4.66          2.72         6.78 o                         
  -9   1   7        140.41        124.66         7.91 o                         
  -8   1   7        438.42        484.84        12.03 o                         
  -7   1   7       1723.60       1556.68        19.05 o                         
  -6   1   7       3086.54       3062.20        32.94 o                         
  -5   1   7       3514.85       3629.71        32.38 o                         
  -4   1   7       5000.91       4690.92        38.84 o                         
  -3   1   7      25896.63      25792.82       169.56 o                         
  -2   1   7       9606.49       9740.24        66.23 o                         
  -1   1   7       8171.19       7814.41        50.91 o                         
   0   1   7      11196.96      11351.78        67.93 o                         
   1   1   7       3018.93       2768.80        21.63 o                         
   2   1   7      13409.06      13856.99        86.94 o                         
   3   1   7      21150.45      22000.01       130.50 o                         
   4   1   7       6653.50       6869.31        46.38 o                         
   5   1   7      13847.64      14240.60        87.58 o                         
   6   1   7       7026.75       6893.59        45.56 o                         
   7   1   7        657.36        629.01         9.81 o                         
   8   1   7         65.23         63.42         5.14 o                         
   9   1   7        586.41        522.07        11.71 o                         
  10   1   7        171.56        181.73        13.67 o                         
  11   1   7         71.73         84.74        16.23 o                         
  12   1   7          1.41         15.55         8.44 o                         
  13   1   7        335.66        352.12        23.38 o                         
  14   1   7        341.56        369.26        21.92 o                         
  15   1   7         45.53         51.68        13.18 o                         
  16   1   7        455.34        427.87        35.75 o                         
  17   1   7        123.39        163.08        37.42 o                         
  18   1   7         36.34         19.96        18.03 o                         
  19   1   7        145.09        119.23        25.30 o                         
 -19   2   7         11.08         48.96        33.49 o                         
 -18   2   7          2.62         -6.34        25.01 o                         
 -17   2   7          0.13        -11.60        20.63 o                         
 -16   2   7        439.24        500.63        58.10 o                         
 -15   2   7          1.93         30.78        16.10 o                         
 -14   2   7         22.07         27.37        11.68 o                         
 -13   2   7        991.24       1013.29        33.72 o                         
 -12   2   7         37.90         84.56        15.82 o                         
 -11   2   7         64.80         94.08        12.96 o                         
 -10   2   7       1608.21       1568.49        29.93 o                         
  -9   2   7        539.21        585.88        20.79 o                         
  -8   2   7        315.68        285.35        13.11 o                         
  -7   2   7       4275.08       4218.49        31.55 o                         
  -6   2   7       2181.37       2158.49        22.66 o                         
  -5   2   7       1667.49       1641.99        15.26 o                         
  -4   2   7       7433.12       7146.27        45.08 o                         
  -3   2   7        158.46        177.14         4.55 o                         
  -2   2   7         73.89         88.80         3.90 o                         
  -1   2   7       7281.18       7404.59        41.18 o                         
   0   2   7         71.46         68.74         3.94 o                         
   1   2   7         65.75         53.78         2.67 o                         
   2   2   7        334.15        317.83         5.99 o                         
   3   2   7        505.87        472.08         6.62 o                         
   4   2   7       8173.88       8554.63        50.77 o                         
   5   2   7         47.31         59.85         3.41 o                         
   6   2   7        732.37        696.71        10.26 o                         
   7   2   7       1991.19       1861.97        18.73 o                         
   8   2   7        339.17        408.18        13.25 o                         
   9   2   7        174.34        174.13         8.43 o                         
  10   2   7       1917.17       1891.78        29.24 o                         
  11   2   7        649.45        577.49        20.86 o                         
  12   2   7        569.79        624.72        33.31 o                         
  13   2   7        743.35        683.92        35.37 o                         
  14   2   7          3.86         31.70        14.26 o                         
  15   2   7        104.50         85.62        29.69 o                         
  16   2   7         49.51         74.65        20.07 o                         
  17   2   7          5.43         -4.74        21.27 o                         
  18   2   7         20.83         46.46        28.82 o                         
  19   2   7         32.04         16.34        27.67 o                         
 -19   3   7         14.62         19.27        28.97 o                         
 -18   3   7        282.60        362.99        55.07 o                         
 -17   3   7          0.19         -4.58        24.38 o                         
 -16   3   7        232.49        223.09        23.72 o                         
 -15   3   7        921.86        990.10        38.65 o                         
 -14   3   7          1.80          1.19        16.27 o                         
 -13   3   7        290.77        335.53        26.89 o                         
 -12   3   7       1417.02       1385.03        35.76 o                         
 -11   3   7        400.43        441.30        20.89 o                         
 -10   3   7         46.59         25.47         7.43 o                         
  -9   3   7       2452.00       2323.48        30.23 o                         
  -8   3   7        862.73        885.00        19.99 o                         
  -7   3   7         80.74         80.31         4.94 o                         
  -6   3   7         44.71         50.47         3.74 o                         
  -5   3   7       6391.50       6235.91        42.59 o                         
  -4   3   7       1837.12       1900.35        20.17 o                         
  -3   3   7        140.90        164.20         5.26 o                         
  -2   3   7      16441.56      16452.09        96.74 o                         
  -1   3   7       2403.74       2362.27        17.73 o                         
   0   3   7       1164.38       1252.21        18.57 o                         
   1   3   7      13052.42      12392.17        68.13 o                         
   2   3   7       3390.70       3375.27        24.02 o                         
   3   3   7       1441.07       1694.96        26.81 o                         
   4   3   7       9378.97       9109.29        60.36 o                         
   5   3   7       2455.42       2440.43        22.36 o                         
   6   3   7         10.53          8.73         3.66 o                         
   7   3   7        635.09        617.20        11.66 o                         
   8   3   7          0.39          2.95         4.21 o                         
   9   3   7       1485.94       1364.76        24.35 o                         
  10   3   7       3048.64       2930.53        74.96 o                         
  11   3   7        200.03        200.27        16.07 o                         
  12   3   7        807.83        738.28        29.32 o                         
  13   3   7        127.48        130.12        22.86 o                         
  14   3   7         15.23          7.18        18.17 o                         
  15   3   7        756.64        710.31        55.94 o                         
  16   3   7         26.38         21.84        25.62 o                         
  17   3   7         45.75         72.53        31.65 o                         
  18   3   7        141.33        113.89        35.89 o                         
 -18   4   7         26.97         29.41        29.19 o                         
 -17   4   7        183.84        151.88        42.93 o                         
 -16   4   7         89.76         60.94        21.69 o                         
 -15   4   7        340.65        345.62        28.38 o                         
 -14   4   7        787.77        859.82        51.99 o                         
 -13   4   7        145.71        148.35        16.38 o                         
 -12   4   7       1267.89       1261.01        34.67 o                         
 -11   4   7       1022.10       1081.48        30.83 o                         
 -10   4   7         86.07        101.95        10.75 o                         
  -9   4   7       1667.02       1547.13        28.65 o                         
  -8   4   7       2398.12       2351.92        38.49 o                         
  -7   4   7        144.36        153.69         8.27 o                         
  -6   4   7       5225.86       4979.88        45.34 o                         
  -5   4   7       5340.01       5200.01        45.82 o                         
  -4   4   7        100.04        109.98         6.75 o                         
  -3   4   7       1544.99       1475.64        17.25 o                         
  -2   4   7       4642.39       4761.66        38.62 o                         
  -1   4   7       2764.09       2652.12        22.39 o                         
   0   4   7       2173.40       2140.70        19.85 o                         
   1   4   7       2032.70       2136.89        19.14 o                         
   2   4   7       4146.71       3932.76        32.15 o                         
   3   4   7        143.90        176.12         5.96 o                         
   4   4   7         55.72         67.49         4.44 o                         
   5   4   7       8428.42       8115.32        58.35 o                         
   6   4   7         44.22         46.59         5.22 o                         
   7   4   7         14.76         28.01         5.75 o                         
   8   4   7       2952.78       2740.42        38.44 o                         
   9   4   7       1176.98       1221.74        31.44 o                         
  10   4   7        206.15        207.67        19.93 o                         
  11   4   7       2908.86       2843.00        60.11 o                         
  12   4   7         78.52         99.72        17.22 o                         
  13   4   7         18.73         45.70        23.66 o                         
  14   4   7       1094.78       1060.80        69.75 o                         
  15   4   7          3.53         22.05        22.81 o                         
  16   4   7         26.21         23.61        27.77 o                         
  17   4   7        151.70        141.26        39.26 o                         
 -17   5   7        202.99        199.66        31.53 o                         
 -16   5   7          6.09         19.89        20.48 o                         
 -15   5   7        120.69        156.66        27.63 o                         
 -14   5   7        415.06        441.26        32.05 o                         
 -13   5   7         76.20         93.52        18.67 o                         
 -12   5   7        204.58        275.80        21.73 o                         
 -11   5   7       1111.90       1108.43        33.47 o                         
 -10   5   7          4.28          5.41         8.45 o                         
  -9   5   7        610.25        650.45        24.43 o                         
  -8   5   7       1132.51       1121.76        27.05 o                         
  -7   5   7         12.20         28.63         6.39 o                         
  -6   5   7       1642.89       1596.70        24.05 o                         
  -5   5   7       3895.91       3628.34        39.13 o                         
  -4   5   7         12.39         26.11         5.02 o                         
  -3   5   7       3691.01       3619.28        35.17 o                         
  -2   5   7        696.51        680.08        11.89 o                         
  -1   5   7        100.80         92.98         5.20 o                         
   0   5   7       6041.78       5853.47        49.98 o                         
   1   5   7       1376.72       1333.22        19.38 o                         
   2   5   7        691.38        667.12        13.80 o                         
   3   5   7       1121.29       1148.81        19.33 o                         
   4   5   7        620.00        569.69        15.05 o                         
   5   5   7         15.97         15.66         5.77 o                         
   6   5   7       2856.63       2821.70        39.31 o                         
   7   5   7        880.94        844.41        24.85 o                         
   8   5   7         54.62         30.90         8.32 o                         
   9   5   7       1405.72       1430.22        36.98 o                         
  10   5   7       1751.06       1592.47        40.14 o                         
  11   5   7         76.70         93.44        16.75 o                         
  12   5   7        163.69        184.02        21.52 o                         
  13   5   7        739.74        766.82        35.93 o                         
  14   5   7          0.11         13.18        18.95 o                         
  15   5   7        252.70        284.41        50.45 o                         
  16   5   7        242.45        285.82        50.60 o                         
 -16   6   7        338.33        359.88        40.58 o                         
 -15   6   7          0.03        -11.08        17.78 o                         
 -14   6   7         19.46         40.69        21.78 o                         
 -13   6   7        993.16       1064.52        96.08 o                         
 -12   6   7          1.84         -2.59        12.93 o                         
 -11   6   7          1.96          6.66        12.54 o                         
 -10   6   7       1789.08       1813.96        50.97 o                         
  -9   6   7         14.51         34.50        10.69 o                         
  -8   6   7         13.15          2.09         8.95 o                         
  -7   6   7       3654.73       3599.51        62.65 o                         
  -6   6   7         64.05         89.75        12.53 o                         
  -5   6   7          9.54         17.94         6.09 o                         
  -4   6   7       3619.23       3595.75        46.37 o                         
  -3   6   7         73.43         62.77         6.97 o                         
  -2   6   7       1009.79        984.64        20.33 o                         
  -1   6   7       3843.92       3742.40        39.80 o                         
   0   6   7        423.97        364.53        13.39 o                         
   1   6   7        596.60        582.70        17.32 o                         
   2   6   7       1486.84       1476.57        27.40 o                         
   3   6   7        776.54        694.89        19.50 o                         
   4   6   7       1842.07       1760.83        34.60 o                         
   5   6   7        687.31        711.97        22.88 o                         
   6   6   7        616.60        570.97        24.56 o                         
   7   6   7       1295.75       1242.94        49.95 o                         
   8   6   7        368.91        341.17        28.70 o                         
   9   6   7        347.34        386.11        27.37 o                         
  10   6   7       1302.74       1232.71        42.45 o                         
  11   6   7        492.16        479.18        31.68 o                         
  12   6   7        381.88        458.59        32.36 o                         
  13   6   7        555.00        632.86       112.83 o                         
  14   6   7         44.54         42.34        22.59 o                         
  15   6   7        158.84        152.82        42.74 o                         
 -14   7   7        222.31        220.82        33.86 o                         
 -13   7   7          0.08         37.15        22.21 o                         
 -12   7   7        445.89        408.39        41.00 o                         
 -11   7   7        241.57        228.56        30.89 o                         
 -10   7   7         56.03         32.16        15.59 o                         
  -9   7   7        301.38        431.08        32.18 o                         
  -8   7   7        367.00        346.37        23.29 o                         
  -7   7   7          1.46         15.56        10.50 o                         
  -6   7   7        972.81       1052.18        32.65 o                         
  -5   7   7        806.30        765.21        27.57 o                         
  -4   7   7         31.43         26.93        10.59 o                         
  -3   7   7        948.90       1005.14        29.94 o                         
  -2   7   7        351.50        354.22        20.09 o                         
  -1   7   7         36.39         38.86         9.51 o                         
   0   7   7       1984.32       2041.71        39.05 o                         
   1   7   7       1311.73       1242.46        30.46 o                         
   2   7   7          0.75         -7.54         7.54 o                         
   3   7   7       1081.37       1143.75        36.66 o                         
   4   7   7        292.55        284.28        23.36 o                         
   5   7   7         27.88         30.60        12.70 o                         
   6   7   7       1128.45       1097.64        40.05 o                         
   7   7   7        505.74        538.42        32.59 o                         
   8   7   7          6.14          6.53        13.02 o                         
   9   7   7        495.36        529.91        34.00 o                         
  10   7   7        272.09        302.71        32.76 o                         
  11   7   7          5.41        -11.82        25.15 o                         
  12   7   7        497.66        509.73        46.44 o                         
  13   7   7        207.27        236.31        34.68 o                         
  14   7   7          3.68          7.39        32.17 o                         
 -12   8   7         50.25         10.63        21.49 o                         
 -11   8   7        179.01        152.98        30.03 o                         
 -10   8   7        152.84        233.92        33.37 o                         
  -9   8   7        280.95        313.73        36.09 o                         
  -8   8   7        230.33        273.60        33.44 o                         
  -7   8   7        369.82        343.02        29.49 o                         
  -6   8   7        316.49        302.59        28.02 o                         
  -5   8   7        640.35        723.65        34.09 o                         
  -4   8   7        480.69        468.98        31.26 o                         
  -3   8   7        216.62        194.11        24.52 o                         
  -2   8   7        559.80        572.75        25.41 o                         
  -1   8   7        762.51        762.78        28.95 o                         
   0   8   7        299.20        283.19        21.27 o                         
   1   8   7        194.58        207.87        17.31 o                         
   2   8   7        849.93        813.02        30.49 o                         
   3   8   7         72.81         61.81        15.00 o                         
   4   8   7         59.43         79.22        20.11 o                         
   5   8   7        655.02        661.38        48.66 o                         
   6   8   7         18.90         34.58        15.25 o                         
   7   8   7        210.77        220.59        40.18 o                         
   8   8   7        953.52        994.02        43.38 o                         
   9   8   7          4.30        -15.55        15.55 o                         
  10   8   7         30.44          2.15        28.06 o                         
  11   8   7        464.36        461.62        47.44 o                         
  -9   9   7        165.57        220.99        35.56 o                         
  -8   9   7        131.71        147.69        30.02 o                         
  -7   9   7          3.42        -11.36        25.21 o                         
  -6   9   7        153.47        199.24        33.70 o                         
  -5   9   7        404.08        314.83        52.10 o                         
  -4   9   7         21.65         12.68        27.81 o                         
  -3   9   7        113.07        106.50        38.49 o                         
  -2   9   7        319.63        347.38        54.31 o                         
  -1   9   7         27.71         48.86        29.26 o                         
   0   9   7        219.55        230.58        35.67 o                         
   1   9   7        220.48        205.68        42.48 o                         
   2   9   7         40.14         47.25        20.47 o                         
   3   9   7        169.26        159.13        29.72 o                         
   4   9   7        452.56        426.68        51.84 o                         
   5   9   7         16.23         13.13        19.42 o                         
   6   9   7        178.87        174.66        54.28 o                         
   7   9   7        149.19        126.27        38.52 o                         
   8   9   7          0.12        -17.34        19.42 o                         
  -3  10   7         25.32         11.58        29.71 o                         
  -2  10   7         38.94         45.27        31.80 o                         
  -1  10   7        195.01        240.38        48.99 o                         
   2  10   7        173.78         98.49        36.37 o                         
   3  10   7         46.51         62.36        23.86 o                         
 -20   0   8        358.81        357.06        59.59 o                         
 -19   0   8          2.60         47.10        32.67 o                         
 -13   0   8       2393.53       2199.50        80.15 o                         
 -12   0   8       4214.64       4255.12       117.34 o                         
 -11   0   8       1509.92       1483.97        60.98 o                         
 -10   0   8       4156.55       3904.51       134.45 o                         
  -9   0   8      10670.58      10182.68       111.84 o                         
  -8   0   8        183.46        160.08        13.06 o                         
  -7   0   8      22832.86      22916.67       267.53 o                         
  -6   0   8      23554.97      23432.24       271.00 o                         
  -5   0   8         88.23         99.74         8.16 o                         
  -4   0   8      48229.72      49644.41       756.98 o                         
  -3   0   8      11226.74      10390.39       123.22 o                         
  -2   0   8         99.13         89.80        10.41 o                         
  -1   0   8       6041.48       6158.00        87.55 o                         
   0   0   8      25703.50      26875.41       242.36 o                         
   1   0   8      25286.94      27768.89       234.69 o                         
   2   0   8      12717.01      14047.84       109.96 o                         
   3   0   8      11850.86      12721.15       110.92 o                         
   4   0   8      25609.26      27392.15       230.85 o                         
   5   0   8       3455.52       4013.76        42.55 o                         
   6   0   8        800.86        799.22        15.34 o                         
   7   0   8      15452.49      16135.83       202.32 o                         
   8   0   8        728.53        733.80        16.16 o                         
   9   0   8       3724.28       3632.29        54.56 o                         
  10   0   8       4786.59       4869.81        76.44 o                         
  11   0   8       1626.01       1587.84        69.14 o                         
  12   0   8          1.57         13.52        10.04 o                         
  13   0   8       5759.03       5805.96       116.42 o                         
  14   0   8        128.60        127.81        38.10 o                         
  15   0   8          6.47         -1.32        15.62 o                         
  16   0   8       1693.50       1705.41        80.59 o                         
  17   0   8          4.49        -20.35        20.35 o                         
  18   0   8         70.19         54.70        27.79 o                         
  19   0   8        223.04        178.66        40.60 o                         
 -19   1   8        287.76        326.84        55.86 o                         
 -18   1   8         89.27         54.30        32.39 o                         
 -17   1   8          0.38         19.50        22.54 o                         
 -16   1   8        536.63        607.09        51.94 o                         
 -15   1   8        185.40        218.96        37.50 o                         
 -14   1   8         65.82         94.85        25.63 o                         
 -13   1   8       2503.94       2260.63        83.87 o                         
 -12   1   8       1003.89        948.07        51.92 o                         
 -11   1   8        179.55        153.77        18.77 o                         
 -10   1   8       5627.02       5182.17        86.54 o                         
  -9   1   8       3961.07       3826.39        41.21 o                         
  -8   1   8        164.91        142.11         7.59 o                         
  -7   1   8       6614.71       6380.83        56.43 o                         
  -6   1   8       9632.17       9721.19        83.78 o                         
  -5   1   8       1011.09        965.81        14.19 o                         
  -4   1   8      12295.05      12241.51        90.42 o                         
  -3   1   8      13048.16      13075.65        84.77 o                         
  -2   1   8       2233.57       2059.09        18.85 o                         
  -1   1   8       5669.12       6099.27        41.27 o                         
   0   1   8      22570.81      23571.25       141.76 o                         
   1   1   8        205.94        170.38         4.44 o                         
   2   1   8      23178.99      25368.50       142.94 o                         
   3   1   8      27953.28      29941.15       167.04 o                         
   4   1   8       1072.64        990.36        10.75 o                         
   5   1   8       4688.85       4916.50        37.74 o                         
   6   1   8       8049.11       8089.76        57.79 o                         
   7   1   8        593.16        590.16         9.79 o                         
   8   1   8       4283.78       4429.68        33.79 o                         
   9   1   8       4914.10       5057.54        44.55 o                         
  10   1   8        423.13        397.23        16.23 o                         
  11   1   8       2645.36       2534.59        47.75 o                         
  12   1   8       2175.96       2050.39        38.61 o                         
  13   1   8         34.25         35.43         9.74 o                         
  14   1   8       1309.22       1245.72        39.91 o                         
  15   1   8        376.36        371.10        25.82 o                         
  16   1   8         54.66         74.14        20.84 o                         
  17   1   8        636.00        666.26        39.45 o                         
  18   1   8        136.00        182.37        33.77 o                         
  19   1   8          0.60        -19.01        24.70 o                         
 -19   2   8        130.64        125.06        39.46 o                         
 -18   2   8        137.14        185.41        44.68 o                         
 -17   2   8        329.15        308.57        48.14 o                         
 -16   2   8          5.22         31.46        27.76 o                         
 -15   2   8         31.29         12.73        17.16 o                         
 -14   2   8       1430.16       1392.11        40.99 o                         
 -13   2   8         53.72         64.57        13.77 o                         
 -12   2   8          1.16          3.87         9.25 o                         
 -11   2   8       4519.20       4248.95        70.52 o                         
 -10   2   8        204.92        220.73        14.19 o                         
  -9   2   8        211.27        222.17         8.96 o                         
  -8   2   8      23175.29      22521.45       136.65 o                         
  -7   2   8       1117.36       1008.33        13.14 o                         
  -6   2   8        180.09        188.24         6.47 o                         
  -5   2   8      26998.90      27255.94       159.89 o                         
  -4   2   8         14.75         61.04         4.37 o                         
  -3   2   8        976.14       1072.71        16.21 o                         
  -2   2   8      17215.58      17176.19        97.85 o                         
  -1   2   8       1038.82       1043.77         9.18 o                         
   0   2   8         25.47         23.83         1.75 o                         
   1   2   8      20020.21      20995.83       108.85 o                         
   2   2   8       2602.00       2689.35        21.15 o                         
   3   2   8       6090.92       6347.04        39.34 o                         
   4   2   8       4724.15       4912.22        32.26 o                         
   5   2   8       6522.56       6637.10        42.85 o                         
   6   2   8       6077.20       6413.95        45.25 o                         
   7   2   8       2919.39       3047.35        26.69 o                         
   8   2   8       2555.77       2568.50        27.28 o                         
   9   2   8       1966.58       1998.10        26.53 o                         
  10   2   8        330.23        331.19        16.40 o                         
  11   2   8       2475.16       2409.11        41.59 o                         
  12   2   8       3354.20       3356.17        62.02 o                         
  13   2   8         87.87         83.66        18.88 o                         
  14   2   8       1336.33       1376.40        99.21 o                         
  15   2   8        740.50        773.12        62.14 o                         
  16   2   8        253.33        271.17        29.24 o                         
  17   2   8        202.75        180.95        39.94 o                         
  18   2   8        148.55        169.31        41.36 o                         
 -19   3   8          0.03         19.87        28.89 o                         
 -18   3   8        247.11        262.08        47.59 o                         
 -17   3   8        100.14        119.32        37.70 o                         
 -16   3   8         63.38         33.56        15.49 o                         
 -15   3   8        926.42        999.13        38.64 o                         
 -14   3   8        584.60        699.17        28.09 o                         
 -13   3   8         48.42         21.95        10.21 o                         
 -12   3   8       1642.14       1581.16        43.66 o                         
 -11   3   8         63.81         88.77        12.07 o                         
 -10   3   8       1563.10       1515.66        35.67 o                         
  -9   3   8       5474.02       5093.18        47.44 o                         
  -8   3   8        294.70        282.76         9.26 o                         
  -7   3   8       2715.31       2567.44        25.46 o                         
  -6   3   8        151.27        167.63         5.90 o                         
  -5   3   8        274.33        294.44         6.81 o                         
  -4   3   8      10578.67      10371.03        63.28 o                         
  -3   3   8        577.20        651.86         8.54 o                         
  -2   3   8       2887.54       2850.59        21.84 o                         
  -1   3   8      17862.78      18039.28       100.71 o                         
   0   3   8        239.96        274.14         6.90 o                         
   1   3   8       1507.23       1562.25        13.97 o                         
   2   3   8      21076.95      21609.74       120.36 o                         
   3   3   8        737.81        845.52        10.97 o                         
   4   3   8       4689.60       4695.77        36.15 o                         
   5   3   8      15634.96      15981.95        97.76 o                         
   6   3   8        594.56        640.59        11.72 o                         
   7   3   8          2.63         -0.34         4.05 o                         
   8   3   8       1849.08       1916.03        25.00 o                         
   9   3   8        674.94        695.01        16.74 o                         
  10   3   8        138.04        133.00        12.16 o                         
  11   3   8       1769.00       1773.59        43.28 o                         
  12   3   8        444.78        462.37        23.90 o                         
  13   3   8         41.94         55.81        17.25 o                         
  14   3   8        448.25        435.44        51.21 o                         
  15   3   8        345.92        381.43        49.86 o                         
  16   3   8         49.25         31.34        27.23 o                         
  17   3   8        222.33        249.35        46.89 o                         
  18   3   8        178.17        199.78        43.91 o                         
 -18   4   8          5.61         -2.14        25.25 o                         
 -17   4   8        155.85        121.65        27.83 o                         
 -16   4   8         18.72         18.15        18.84 o                         
 -15   4   8         76.74         92.29        18.22 o                         
 -14   4   8        199.67        223.48        23.53 o                         
 -13   4   8        108.26        107.62        14.71 o                         
 -12   4   8        170.60        205.07        17.95 o                         
 -11   4   8        271.07        288.89        20.15 o                         
 -10   4   8        450.62        396.90        18.28 o                         
  -9   4   8       2879.69       2818.03        41.17 o                         
  -8   4   8        984.71        886.46        19.49 o                         
  -7   4   8       1661.15       1601.60        22.51 o                         
  -6   4   8       3750.26       3567.14        35.95 o                         
  -5   4   8         19.27         16.27         4.23 o                         
  -4   4   8       2684.37       2683.94        28.13 o                         
  -3   4   8       2319.17       2375.14        23.79 o                         
  -2   4   8        981.49        961.49        13.33 o                         
  -1   4   8       2471.81       2485.67        23.53 o                         
   0   4   8       1840.63       1872.60        17.60 o                         
   1   4   8       3513.68       3534.32        30.71 o                         
   2   4   8        145.26        180.39         9.66 o                         
   3   4   8        678.94        689.31        10.44 o                         
   4   4   8       7013.02       7009.78        51.66 o                         
   5   4   8         75.93         77.69         5.56 o                         
   6   4   8         85.90        111.83         6.89 o                         
   7   4   8       1853.73       1903.33        36.81 o                         
   8   4   8         75.87         92.21         7.93 o                         
   9   4   8         34.77         50.04        10.33 o                         
  10   4   8       1576.05       1485.31        41.29 o                         
  11   4   8         95.37        104.88        16.31 o                         
  12   4   8         16.67         40.53        16.51 o                         
  13   4   8        813.13        842.65        62.01 o                         
  14   4   8          0.08         11.17        25.25 o                         
  15   4   8         29.65         62.59        30.73 o                         
  16   4   8        299.61        310.85        51.24 o                         
  17   4   8          6.22         31.76        29.70 o                         
 -17   5   8         26.67         51.97        22.14 o                         
 -16   5   8        233.44        274.59        35.56 o                         
 -15   5   8         26.65         30.16        20.42 o                         
 -14   5   8        213.38        209.33        24.50 o                         
 -13   5   8        663.26        659.38        34.48 o                         
 -12   5   8          2.19         -8.39         8.39 o                         
 -11   5   8         87.73         89.58        13.87 o                         
 -10   5   8        382.09        391.27        22.54 o                         
  -9   5   8        192.43        183.86        16.25 o                         
  -8   5   8         35.79         42.98         9.16 o                         
  -7   5   8        574.41        560.03        17.64 o                         
  -6   5   8       1220.62       1125.01        27.45 o                         
  -5   5   8       1651.76       1657.40        22.76 o                         
  -4   5   8         92.97         98.26         6.85 o                         
  -3   5   8       2533.94       2361.59        25.12 o                         
  -2   5   8        148.39        161.30         7.11 o                         
  -1   5   8        120.50        133.32         6.43 o                         
   0   5   8       3932.96       3702.48        31.61 o                         
   1   5   8        451.27        449.78        12.30 o                         
   2   5   8        179.27        153.59         7.01 o                         
   3   5   8       3716.39       3689.44        36.39 o                         
   4   5   8       2603.43       2619.76        30.29 o                         
   5   5   8         64.25         63.55         7.13 o                         
   6   5   8       2643.49       2675.18        38.14 o                         
   7   5   8        590.40        596.61        19.03 o                         
   8   5   8        145.31        145.61        12.81 o                         
   9   5   8        358.92        419.17        23.33 o                         
  10   5   8         75.74        103.64        14.10 o                         
  11   5   8          2.94         -6.23        10.24 o                         
  12   5   8        166.53        169.01        20.82 o                         
  13   5   8         38.91         46.02        15.05 o                         
  14   5   8        301.67        372.33        54.85 o                         
  15   5   8         24.23         66.68        30.70 o                         
  16   5   8         16.07         -5.45        28.69 o                         
 -16   6   8          4.63         10.25        21.20 o                         
 -15   6   8         25.81         66.06        24.18 o                         
 -14   6   8          4.64          8.07        17.83 o                         
 -13   6   8         45.37         48.22        40.33 o                         
 -12   6   8         45.12         48.20        17.86 o                         
 -11   6   8         70.12         41.77        15.08 o                         
 -10   6   8          0.05         27.28        13.74 o                         
  -9   6   8         56.09        100.67        14.54 o                         
  -8   6   8        301.40        254.88        19.77 o                         
  -7   6   8        108.55         94.10        12.98 o                         
  -6   6   8         68.89         93.50        12.47 o                         
  -5   6   8        148.70        110.52        11.24 o                         
  -4   6   8        272.13        286.41        13.44 o                         
  -3   6   8        214.78        237.84        11.24 o                         
  -2   6   8         95.55         83.83         7.97 o                         
  -1   6   8         50.76         41.64         7.53 o                         
   0   6   8         83.63        104.11         8.68 o                         
   1   6   8        290.59        270.48        13.74 o                         
   2   6   8        275.30        272.57        15.73 o                         
   3   6   8        342.99        339.54        14.56 o                         
   4   6   8        756.93        713.02        22.47 o                         
   5   6   8        125.04        112.27        11.91 o                         
   6   6   8         11.31         15.41         9.62 o                         
   7   6   8         56.68         48.74        12.01 o                         
   8   6   8          0.72         16.84        10.37 o                         
   9   6   8        499.27        501.96        30.30 o                         
  10   6   8        186.43        188.93        28.65 o                         
  11   6   8         33.91         45.06        21.91 o                         
  12   6   8         10.04          3.00        15.76 o                         
  13   6   8         33.65         41.29        21.90 o                         
  14   6   8          8.85         12.33        19.06 o                         
  15   6   8         16.45         20.82        30.53 o                         
 -14   7   8         35.88         29.46        21.74 o                         
 -13   7   8         21.59         18.51        19.60 o                         
 -12   7   8        167.91        181.19        30.43 o                         
 -11   7   8          0.17        -11.02        16.78 o                         
 -10   7   8         15.93         12.09        16.84 o                         
  -9   7   8         10.19         48.09        15.60 o                         
  -8   7   8         47.68         58.17        12.63 o                         
  -7   7   8         12.01         11.07         9.91 o                         
  -6   7   8          0.24         17.54        13.27 o                         
  -5   7   8          8.13         10.40         9.56 o                         
  -4   7   8         70.89         68.69        12.56 o                         
  -3   7   8         18.24         36.14         9.85 o                         
  -2   7   8        199.23        213.82        17.04 o                         
  -1   7   8        180.38        186.99        16.12 o                         
   0   7   8          9.70         29.84         8.63 o                         
   1   7   8        480.44        444.15        20.58 o                         
   2   7   8        159.13        150.53        14.30 o                         
   3   7   8        547.85        540.14        24.65 o                         
   4   7   8         26.61         49.51        14.42 o                         
   5   7   8        417.39        430.27        28.21 o                         
   6   7   8        138.53        176.79        25.96 o                         
   7   7   8         87.11        121.84        19.38 o                         
   8   7   8         14.66          6.72        16.43 o                         
   9   7   8          3.64        -11.16        11.40 o                         
  10   7   8         30.95         11.69        14.67 o                         
  11   7   8          0.02          5.67        19.36 o                         
  12   7   8          0.23         -1.93        18.45 o                         
  13   7   8          0.87         14.46        22.59 o                         
 -12   8   8          5.05         -3.00        20.47 o                         
 -11   8   8          2.24         -7.61        20.11 o                         
 -10   8   8          7.44         -0.84        19.29 o                         
  -9   8   8          1.62         11.95        18.83 o                         
  -8   8   8          2.79         -8.89        16.70 o                         
  -7   8   8        124.80        207.38        30.27 o                         
  -6   8   8         29.30         36.87        15.02 o                         
  -5   8   8          0.09          3.70        12.87 o                         
  -4   8   8         65.36        101.59        18.23 o                         
  -3   8   8          1.16         14.17        18.26 o                         
  -2   8   8          0.50          5.79        14.76 o                         
  -1   8   8         33.45         20.55        34.74 o                         
   0   8   8          7.70         17.75        13.42 o                         
   1   8   8          9.39         -8.71         8.71 o                         
   2   8   8         29.62         35.39        12.62 o                         
   3   8   8         15.51         38.60        12.59 o                         
   4   8   8         32.74         33.79        14.88 o                         
   5   8   8          0.04         18.13        13.99 o                         
   6   8   8         10.66          8.72        13.59 o                         
   7   8   8         30.63         11.97        24.43 o                         
   8   8   8         21.87         33.87        16.16 o                         
   9   8   8         28.55         15.34        22.28 o                         
  10   8   8         26.85         23.35        20.90 o                         
  11   8   8         43.75         56.10        24.91 o                         
  -9   9   8         50.78         53.54        34.05 o                         
  -8   9   8          9.23         63.52        33.88 o                         
  -7   9   8          2.58         29.56        31.91 o                         
  -6   9   8         14.32         14.38        28.50 o                         
  -5   9   8          0.66         11.11        30.62 o                         
  -4   9   8        122.32         97.04        37.49 o                         
  -3   9   8         31.64         19.61        26.98 o                         
  -2   9   8         18.55         22.51        29.20 o                         
  -1   9   8         16.52         64.26        31.95 o                         
   0   9   8          7.35         17.40        24.62 o                         
   1   9   8          0.67         -0.01        23.90 o                         
   2   9   8        192.83        223.70        32.66 o                         
   3   9   8         16.01          0.22        17.96 o                         
   4   9   8         32.38          3.38        19.94 o                         
   5   9   8         33.99         51.85        21.41 o                         
   6   9   8          0.02          4.65        21.28 o                         
   7   9   8         10.10         12.07        36.51 o                         
   8   9   8         44.10         49.73        24.02 o                         
  -3  10   8          0.60        -24.53        24.60 o                         
  -2  10   8         21.76         31.52        29.19 o                         
  -1  10   8          0.03          8.37        27.58 o                         
 -19   1   9        182.16        226.05        49.54 o                         
 -18   1   9        188.30        195.17        44.06 o                         
 -17   1   9         79.34         96.57        31.17 o                         
 -16   1   9        507.35        453.92        51.69 o                         
 -15   1   9        749.00        777.28        55.90 o                         
 -14   1   9        626.58        583.38        45.89 o                         
 -13   1   9       2127.91       2168.75        84.85 o                         
 -12   1   9       1630.87       1727.27        72.84 o                         
 -11   1   9       1371.45       1245.48        59.72 o                         
 -10   1   9        911.70        893.59        37.06 o                         
  -9   1   9        679.55        670.35        17.57 o                         
  -8   1   9         87.99        100.21         7.21 o                         
  -7   1   9       1958.45       1979.24        37.40 o                         
  -6   1   9          2.42          3.87         3.08 o                         
  -5   1   9        973.72        982.00        19.13 o                         
  -4   1   9        216.32        191.90         8.46 o                         
  -3   1   9         90.81         69.91         3.89 o                         
  -2   1   9       8205.65       8222.52        60.84 o                         
  -1   1   9       7285.55       7420.15        52.12 o                         
   0   1   9       5209.17       4927.55        34.53 o                         
   1   1   9       8000.34       7961.16        51.35 o                         
   2   1   9       9057.75       9574.35        56.06 o                         
   3   1   9       8828.80       8943.65        50.50 o                         
   4   1   9      26461.35      27105.39       147.62 o                         
   5   1   9       3684.55       3586.23        26.98 o                         
   6   1   9       7627.49       7442.42        49.28 o                         
   7   1   9       4661.72       4469.04        33.56 o                         
   8   1   9        988.38        997.54        14.39 o                         
   9   1   9        233.65        229.12        10.99 o                         
  10   1   9       1099.68       1073.87        22.71 o                         
  11   1   9         76.91         67.94        10.51 o                         
  12   1   9          2.16         11.28         7.29 o                         
  13   1   9          6.10         16.87         8.90 o                         
  14   1   9         46.15         58.02        11.88 o                         
  15   1   9         53.46         47.90        13.65 o                         
  16   1   9         13.76         51.11        16.97 o                         
  17   1   9         85.64         93.57        32.39 o                         
  18   1   9         13.88         -1.30        22.38 o                         
 -19   2   9         16.16          2.35        28.09 o                         
 -18   2   9         58.03        114.42        37.20 o                         
 -17   2   9         52.04         75.52        30.13 o                         
 -16   2   9         32.28        -11.64        23.45 o                         
 -15   2   9        204.60        222.14        27.61 o                         
 -14   2   9          1.19          8.61        16.20 o                         
 -13   2   9         78.40         99.57        15.39 o                         
 -12   2   9        937.29        931.10        35.48 o                         
 -11   2   9         32.20         57.28        10.16 o                         
 -10   2   9          2.83          1.74         6.26 o                         
  -9   2   9       2542.12       2398.45        28.05 o                         
  -8   2   9        367.82        386.18        13.41 o                         
  -7   2   9       1441.44       1324.35        25.95 o                         
  -6   2   9       5774.68       5453.11        39.43 o                         
  -5   2   9        806.88        840.72        19.43 o                         
  -4   2   9        597.16        710.28        11.11 o                         
  -3   2   9      23256.53      23775.89       141.59 o                         
  -2   2   9         41.10         47.98         2.60 o                         
  -1   2   9        252.13        254.51         6.50 o                         
   0   2   9       1523.50       1373.21        12.32 o                         
   1   2   9        250.38        284.37         5.31 o                         
   2   2   9         33.67         42.24         2.93 o                         
   3   2   9       2093.36       1896.23        17.76 o                         
   4   2   9         27.95         26.83         2.80 o                         
   5   2   9        836.01        825.20        10.30 o                         
   6   2   9        102.50         87.42         4.61 o                         
   7   2   9        348.67        337.21         8.53 o                         
   8   2   9        736.72        712.91        13.65 o                         
   9   2   9       2531.51       2308.58        29.42 o                         
  10   2   9       2595.37       2522.04        39.22 o                         
  11   2   9        568.97        611.59        26.68 o                         
  12   2   9          5.32         36.55        12.16 o                         
  13   2   9        238.51        263.12        32.45 o                         
  14   2   9        311.84        338.04        28.83 o                         
  15   2   9          0.02          7.87        21.09 o                         
  16   2   9        218.86        211.97        39.67 o                         
  17   2   9        120.81         68.43        31.13 o                         
  18   2   9         14.38         32.75        28.19 o                         
 -19   3   9          1.06         -6.96        27.80 o                         
 -18   3   9         38.03          9.34        27.99 o                         
 -17   3   9        332.63        429.76        57.99 o                         
 -16   3   9          2.72          8.94        13.18 o                         
 -15   3   9        224.75        270.48        25.22 o                         
 -14   3   9       1109.00       1210.73        37.70 o                         
 -13   3   9         29.38         17.66        10.21 o                         
 -12   3   9        922.40        845.51        27.25 o                         
 -11   3   9       1225.70       1201.86        31.53 o                         
 -10   3   9        274.98        297.37        16.00 o                         
  -9   3   9        200.30        196.19        13.38 o                         
  -8   3   9       2187.45       2213.67        25.23 o                         
  -7   3   9        551.46        515.01        10.56 o                         
  -6   3   9        142.27        124.03         5.45 o                         
  -5   3   9       1565.89       1618.85        16.31 o                         
  -4   3   9       2532.75       2492.97        21.00 o                         
  -3   3   9        966.60        933.59        10.56 o                         
  -2   3   9        332.39        358.16         6.37 o                         
  -1   3   9       7512.41       7066.87        45.26 o                         
   0   3   9       2569.69       2676.57        21.32 o                         
   1   3   9         19.34         44.75         4.38 o                         
   2   3   9       4311.49       3977.10        29.19 o                         
   3   3   9       9915.64       9987.49        64.94 o                         
   4   3   9        675.02        644.46         9.90 o                         
   5   3   9       7340.25       7212.83        49.80 o                         
   6   3   9       1559.72       1511.87        18.52 o                         
   7   3   9        206.21        241.72        10.14 o                         
   8   3   9       2890.33       2702.30        31.53 o                         
   9   3   9        806.59        817.76        20.01 o                         
  10   3   9        897.25        819.13        24.75 o                         
  11   3   9        536.76        510.79        21.41 o                         
  12   3   9         75.12         76.28        15.38 o                         
  13   3   9        362.15        345.32        41.60 o                         
  14   3   9         24.49         24.65        22.98 o                         
  15   3   9         12.28         47.50        27.12 o                         
  16   3   9        116.41        117.99        33.72 o                         
  17   3   9          2.84        -18.11        20.37 o                         
  18   3   9          2.46         -5.17        24.09 o                         
 -18   4   9        160.22        180.88        45.78 o                         
 -17   4   9         28.81         -3.64        17.17 o                         
 -16   4   9         54.09         39.92        19.17 o                         
 -15   4   9        169.19        174.65        22.67 o                         
 -14   4   9        253.82        286.29        42.72 o                         
 -13   4   9        507.13        606.67        34.10 o                         
 -12   4   9        268.89        243.10        19.18 o                         
 -11   4   9        952.61        930.89        31.31 o                         
 -10   4   9        771.24        814.84        26.41 o                         
  -9   4   9          2.98         18.65         7.30 o                         
  -8   4   9       5448.82       5169.85        54.61 o                         
  -7   4   9       4516.90       4445.27        48.30 o                         
  -6   4   9         87.77        106.30         7.33 o                         
  -5   4   9       1628.11       1584.20        21.55 o                         
  -4   4   9       9255.03       9316.20        69.53 o                         
  -3   4   9       1149.05       1152.99        14.92 o                         
  -2   4   9       6910.01       6830.88        49.93 o                         
  -1   4   9       4191.00       4132.38        33.39 o                         
   0   4   9        995.63        996.90        12.78 o                         
   1   4   9       2099.11       2043.96        19.41 o                         
   2   4   9       1560.77       1573.38        16.88 o                         
   3   4   9       2102.21       1949.86        20.22 o                         
   4   4   9         80.30         89.79         5.22 o                         
   5   4   9         20.91         24.06         4.48 o                         
   6   4   9       4179.65       4010.01        41.62 o                         
   7   4   9        604.58        605.37        17.44 o                         
   8   4   9       1516.29       1468.45        28.97 o                         
   9   4   9       4111.74       3951.78        62.35 o                         
  10   4   9        220.78        204.30        19.81 o                         
  11   4   9        424.55        426.84        27.66 o                         
  12   4   9       1348.32       1324.10        59.41 o                         
  13   4   9         25.03         32.75        25.23 o                         
  14   4   9          5.97          7.85        24.55 o                         
  15   4   9        740.31        731.29        63.67 o                         
  16   4   9         20.17         21.12        28.64 o                         
  17   4   9          4.91         40.24        30.18 o                         
 -17   5   9         93.00         73.21        26.88 o                         
 -16   5   9        274.30        248.50        40.31 o                         
 -15   5   9         13.59         29.21        19.40 o                         
 -14   5   9        112.61        118.23        20.21 o                         
 -13   5   9        451.29        483.70        31.49 o                         
 -12   5   9         60.52         68.16        13.19 o                         
 -11   5   9          2.45         -8.02         8.42 o                         
 -10   5   9        326.77        367.63        22.33 o                         
  -9   5   9        253.36        229.25        17.34 o                         
  -8   5   9       1400.64       1454.06        31.25 o                         
  -7   5   9       2058.79       1939.19        32.35 o                         
  -6   5   9        110.51        135.51         9.54 o                         
  -5   5   9       3354.68       3257.93        36.17 o                         
  -4   5   9        727.56        656.19        13.94 o                         
  -3   5   9          1.87          3.70         3.72 o                         
  -2   5   9       2468.99       2480.42        24.44 o                         
  -1   5   9       1742.03       1623.28        19.51 o                         
   0   5   9          0.06          4.42         3.37 o                         
   1   5   9       2282.10       2227.27        23.84 o                         
   2   5   9        280.87        274.04        13.87 o                         
   3   5   9         90.79        106.26         6.67 o                         
   4   5   9       3919.56       3830.99        39.74 o                         
   5   5   9       1553.74       1444.07        32.13 o                         
   6   5   9          4.74          6.45         6.07 o                         
   7   5   9       2213.14       2159.60        37.75 o                         
   8   5   9        875.02        864.56        28.43 o                         
   9   5   9        220.26        228.57        19.42 o                         
  10   5   9        848.43        803.57        29.40 o                         
  11   5   9        140.55        151.18        19.30 o                         
  12   5   9          0.77          4.95        12.86 o                         
  13   5   9        342.97        375.54        30.18 o                         
  14   5   9        326.35        293.06        50.27 o                         
  15   5   9          4.84        -18.70        18.70 o                         
  16   5   9         42.78          4.48        27.79 o                         
 -16   6   9         29.62         39.77        23.28 o                         
 -15   6   9        192.07        176.47        31.33 o                         
 -14   6   9         14.02        -13.98        17.27 o                         
 -13   6   9         22.08         42.77        36.88 o                         
 -12   6   9        833.41        874.20        38.49 o                         
 -11   6   9         87.54         59.14        16.28 o                         
 -10   6   9          0.31          3.11         9.94 o                         
  -9   6   9       1309.66       1352.66        54.10 o                         
  -8   6   9         64.13         85.36        13.00 o                         
  -7   6   9         75.02         91.05        12.91 o                         
  -6   6   9       3675.67       3799.32        61.28 o                         
  -5   6   9        115.37        129.44        13.73 o                         
  -4   6   9         12.42          9.90         7.04 o                         
  -3   6   9       6759.78       6564.43        79.64 o                         
  -2   6   9          4.21         -1.72         5.16 o                         
  -1   6   9         25.20         24.67         7.15 o                         
   0   6   9       3901.89       3957.68        48.98 o                         
   1   6   9        109.20        113.09        11.67 o                         
   2   6   9        150.79        173.58        13.36 o                         
   3   6   9       1804.44       1915.13        35.34 o                         
   4   6   9        203.56        177.61        18.56 o                         
   5   6   9       1257.02       1199.31        29.39 o                         
   6   6   9        921.63        883.37        29.11 o                         
   7   6   9        433.14        385.04        22.94 o                         
   8   6   9       1056.85       1055.44        50.09 o                         
   9   6   9        988.59        960.27        37.23 o                         
  10   6   9       1131.72       1128.69        41.31 o                         
  11   6   9        494.08        544.83        41.14 o                         
  12   6   9        119.16        169.33        22.60 o                         
  13   6   9        269.20        276.23        34.75 o                         
  14   6   9        245.84        305.53        54.18 o                         
  15   6   9         77.63         68.91        38.06 o                         
 -14   7   9        115.12        124.65        52.35 o                         
 -13   7   9        204.52        183.03        30.98 o                         
 -12   7   9          3.36         -1.69        19.07 o                         
 -11   7   9        310.56        305.88        58.93 o                         
 -10   7   9        308.38        314.77        28.56 o                         
  -9   7   9         28.56         33.77        27.25 o                         
  -8   7   9        720.56        768.53        35.18 o                         
  -7   7   9        425.74        438.39        29.73 o                         
  -6   7   9          0.04          4.98        11.49 o                         
  -5   7   9        958.81       1051.41        61.90 o                         
  -4   7   9        458.56        465.53        27.20 o                         
  -3   7   9          0.17          2.27        10.46 o                         
  -2   7   9       1375.76       1378.85        53.48 o                         
  -1   7   9        758.83        723.60        38.38 o                         
   0   7   9         38.57         36.41        11.01 o                         
   1   7   9       1388.17       1447.71        32.94 o                         
   2   7   9        657.21        660.10        28.94 o                         
   3   7   9          2.40          7.23        10.62 o                         
   4   7   9       1768.25       1740.77        49.34 o                         
   5   7   9        625.32        609.46        32.61 o                         
   6   7   9         30.82         28.91        14.16 o                         
   7   7   9        779.89        805.56        36.93 o                         
   8   7   9        509.53        529.50        33.29 o                         
   9   7   9         29.35         12.89        13.82 o                         
  10   7   9        383.43        417.38        31.98 o                         
  11   7   9        124.01        123.16        28.09 o                         
  12   7   9          1.17          3.84        24.94 o                         
  13   7   9        282.64        265.09        37.60 o                         
 -12   8   9        123.17        140.35        29.48 o                         
 -11   8   9         80.62         65.14        24.91 o                         
 -10   8   9         76.90         71.09        25.29 o                         
  -9   8   9         81.29         97.89        25.43 o                         
  -8   8   9         95.06        135.62        35.51 o                         
  -7   8   9        573.13        613.59        43.32 o                         
  -6   8   9        302.82        329.92        37.85 o                         
  -5   8   9        329.62        299.65        34.76 o                         
  -4   8   9        602.26        624.19        44.45 o                         
  -3   8   9        468.99        517.45        41.00 o                         
  -2   8   9        329.27        275.43        31.35 o                         
  -1   8   9        514.37        628.04        46.40 o                         
   0   8   9        323.41        336.54        33.54 o                         
   1   8   9        218.13        246.48        21.67 o                         
   2   8   9        143.93        155.81        21.37 o                         
   3   8   9        755.53        736.97        36.36 o                         
   4   8   9         53.16         81.68        24.02 o                         
   5   8   9        218.36        225.86        32.40 o                         
   6   8   9        750.35        770.76        37.73 o                         
   7   8   9         15.00         12.73        14.75 o                         
   8   8   9        171.44        189.20        24.32 o                         
   9   8   9        482.63        550.16        49.24 o                         
  10   8   9         15.17          1.52        21.14 o                         
  11   8   9         34.08         31.73        22.47 o                         
  -8   9   9        142.72        161.91        48.97 o                         
  -7   9   9        151.58        136.99        43.54 o                         
  -6   9   9          1.55         34.68        32.13 o                         
  -5   9   9        266.05        340.25        57.31 o                         
  -4   9   9        307.40        343.80        53.41 o                         
  -3   9   9         23.68         53.53        29.84 o                         
  -2   9   9        323.33        389.71        55.66 o                         
  -1   9   9        256.01        240.41        44.39 o                         
   0   9   9         20.83         24.73        24.20 o                         
   2   9   9        356.27        355.71        74.19 o                         
   3   9   9          3.78         -7.97        18.34 o                         
   4   9   9        164.00        171.95        33.47 o                         
   5   9   9        284.67        336.88        40.46 o                         
   6   9   9         42.12         51.29        24.37 o                         
   7   9   9        160.81        101.35        45.88 o                         
   8   9   9        264.43        206.68        34.41 o                         
 -14   0  10        382.19        367.89        42.84 o                         
 -13   0  10       1915.68       1792.42        76.12 o                         
 -12   0  10       1066.41       1151.19        59.17 o                         
  -9   0  10       5219.56       5306.89        84.47 o                         
  -8   0  10      10533.74      10060.13       132.11 o                         
  -7   0  10         54.47         60.11         9.08 o                         
  -6   0  10      20803.22      21104.03       221.67 o                         
  -5   0  10      18704.99      17713.06       163.25 o                         
  -4   0  10       2180.36       2167.01        27.36 o                         
  -3   0  10      15603.75      15439.38       179.69 o                         
  -2   0  10      45655.19      47225.34       531.87 o                         
  -1   0  10        923.59       1080.17        19.69 o                         
   0   0  10      17882.75      18561.08       201.22 o                         
   1   0  10      35312.86      36162.57       353.18 o                         
   2   0  10      17954.45      20462.55       158.20 o                         
   3   0  10       5532.04       5918.88        56.86 o                         
   4   0  10       4186.74       3961.55        52.41 o                         
   5   0  10       6782.46       7132.36        69.19 o                         
   6   0  10       1366.34       1424.76        24.57 o                         
   7   0  10        825.25        901.89        19.48 o                         
   8   0  10       6699.66       6852.00        74.45 o                         
   9   0  10         14.59         11.25         6.24 o                         
  10   0  10        824.87        790.36        30.32 o                         
  11   0  10       9968.88       9776.67       154.61 o                         
  12   0  10        201.13        196.56        18.62 o                         
  13   0  10         39.00         56.39        13.43 o                         
  14   0  10       3300.15       3344.66        79.50 o                         
  15   0  10        106.09        127.71        29.98 o                         
  16   0  10         26.79         16.93        21.48 o                         
  17   0  10        869.94        897.15        65.51 o                         
 -19   1  10          0.01         29.61        28.40 o                         
 -18   1  10        288.61        301.42        52.00 o                         
 -17   1  10         73.40         68.60        29.70 o                         
 -16   1  10         13.63        -13.66        18.17 o                         
 -15   1  10        986.60        992.95        62.47 o                         
 -14   1  10        366.63        319.63        42.80 o                         
 -13   1  10          2.81         -2.54        17.30 o                         
 -12   1  10       3693.28       3655.59       114.06 o                         
 -11   1  10       2321.67       2076.74        80.46 o                         
 -10   1  10        848.47        846.65        36.37 o                         
  -9   1  10       1454.31       1387.95        35.02 o                         
  -8   1  10        983.75        985.29        18.63 o                         
  -7   1  10          0.11          6.36         3.61 o                         
  -6   1  10       8524.50       8333.62        74.35 o                         
  -5   1  10       6361.37       6417.94        55.81 o                         
  -4   1  10        144.84        122.11         5.26 o                         
  -3   1  10       3701.24       3595.65        31.47 o                         
  -2   1  10      12433.29      13013.66        92.68 o                         
  -1   1  10        212.07        171.28         5.33 o                         
   0   1  10      15772.09      16271.98       106.84 o                         
   1   1  10      17624.88      18556.98       113.83 o                         
   2   1  10         89.90         79.96         3.70 o                         
   3   1  10        136.22        119.49         3.56 o                         
   4   1  10       4232.09       4345.11        29.36 o                         
   5   1  10       3335.88       3456.14        25.33 o                         
   6   1  10       2764.11       2951.27        23.25 o                         
   7   1  10       5833.68       5990.85        40.50 o                         
   8   1  10        145.66        166.05         8.01 o                         
   9   1  10       1792.90       1785.96        24.68 o                         
  10   1  10       1820.97       1837.55        30.59 o                         
  11   1  10        142.06        171.98        12.47 o                         
  12   1  10       1208.30       1146.50        26.16 o                         
  13   1  10       1629.70       1652.64        36.40 o                         
  14   1  10         16.83         15.35         9.43 o                         
  15   1  10        801.29        799.67        32.84 o                         
  16   1  10        352.31        287.20        43.15 o                         
  17   1  10          1.62         37.44        25.78 o                         
  18   1  10        183.25        205.11        41.59 o                         
 -19   2  10         30.04        -19.15        25.48 o                         
 -18   2  10        149.21        129.95        40.48 o                         
 -17   2  10        348.68        395.41        38.26 o                         
 -16   2  10        297.18        288.68        31.50 o                         
 -15   2  10        251.63        267.47        24.26 o                         
 -14   2  10        391.05        393.88        23.16 o                         
 -13   2  10       1220.04       1198.99        32.78 o                         
 -12   2  10          9.68          9.08         8.27 o                         
 -11   2  10        322.38        306.44        18.24 o                         
 -10   2  10       6105.12       5675.05        61.09 o                         
  -9   2  10         17.96         14.27         4.95 o                         
  -8   2  10          1.16         10.17         3.83 o                         
  -7   2  10      18852.69      18340.37       113.18 o                         
  -6   2  10       1562.31       1463.24        16.05 o                         
  -5   2  10       1162.57       1286.10        17.45 o                         
  -4   2  10      23900.66      23765.62       148.25 o                         
  -3   2  10       5808.25       5793.64        39.41 o                         
  -2   2  10        862.76        967.23        13.06 o                         
  -1   2  10      36738.71      37976.13       205.34 o                         
   0   2  10        392.68        301.10         6.67 o                         
   1   2  10        676.94        737.43         9.18 o                         
   2   2  10      17153.93      17733.56       104.41 o                         
   3   2  10       1030.59       1198.47        16.36 o                         
   4   2  10       1323.77       1375.51        15.64 o                         
   5   2  10       6254.73       6531.18        45.52 o                         
   6   2  10       1884.87       1945.08        21.14 o                         
   7   2  10       3667.01       3785.58        36.88 o                         
   8   2  10       1179.49       1197.90        20.06 o                         
   9   2  10        565.38        546.54        14.59 o                         
  10   2  10       4869.73       4928.89        65.23 o                         
  11   2  10       1021.94        931.79        31.27 o                         
  12   2  10       1325.00       1284.83        30.99 o                         
  13   2  10       1531.38       1564.32        53.39 o                         
  14   2  10        302.86        245.66        38.70 o                         
  15   2  10        458.46        538.99        56.52 o                         
  16   2  10        614.67        588.31        54.47 o                         
  17   2  10         56.95         86.23        33.24 o                         
  18   2  10        149.95        137.30        38.36 o                         
 -18   3  10          5.76         19.99        30.36 o                         
 -17   3  10        316.17        328.66        53.89 o                         
 -16   3  10        246.60        249.50        38.02 o                         
 -15   3  10         56.16         63.52        19.09 o                         
 -14   3  10       1357.03       1366.07        42.32 o                         
 -13   3  10        710.18        784.78        28.32 o                         
 -12   3  10         11.01         28.86         9.89 o                         
 -11   3  10       4416.74       4049.36        62.99 o                         
 -10   3  10        205.04        250.76        16.49 o                         
  -9   3  10       1547.35       1389.82        25.21 o                         
  -8   3  10       1187.59       1208.63        18.93 o                         
  -7   3  10         51.52         60.47         5.26 o                         
  -6   3  10        314.52        292.54         8.34 o                         
  -5   3  10       2081.53       2066.96        20.40 o                         
  -4   3  10         21.27         26.13         3.09 o                         
  -3   3  10       5424.67       5211.70        36.42 o                         
  -2   3  10       2077.04       2171.05        21.16 o                         
  -1   3  10        674.87        672.41         9.96 o                         
   0   3  10      13216.13      13291.69        79.76 o                         
   1   3  10       2425.74       2733.78        22.96 o                         
   2   3  10        174.00        164.42         6.11 o                         
   3   3  10       9180.74       9462.62        59.78 o                         
   4   3  10         99.31        129.69         5.82 o                         
   5   3  10        603.93        599.17        10.51 o                         
   6   3  10       7619.80       7625.11        69.05 o                         
   7   3  10        216.59        197.94         9.56 o                         
   8   3  10       1876.84       1860.27        27.42 o                         
   9   3  10       4194.30       4309.19        50.21 o                         
  10   3  10        489.68        473.54        18.77 o                         
  11   3  10         66.28         79.81        12.44 o                         
  12   3  10       1189.05       1324.33        39.66 o                         
  13   3  10        173.45        185.17        33.13 o                         
  14   3  10          0.00        -12.86        19.16 o                         
  15   3  10        453.84        504.70        56.61 o                         
  16   3  10        282.04        346.64        50.08 o                         
  17   3  10         22.28        -12.11        24.05 o                         
 -18   4  10          1.60        -22.78        22.78 o                         
 -17   4  10          1.48         -0.54        23.31 o                         
 -16   4  10        256.90        294.79        34.54 o                         
 -15   4  10         21.61         26.29        14.93 o                         
 -14   4  10         26.08         39.14        15.72 o                         
 -13   4  10        472.66        425.95        25.35 o                         
 -12   4  10        238.48        207.10        18.42 o                         
 -11   4  10        474.56        498.84        23.20 o                         
 -10   4  10        764.07        699.24        28.34 o                         
  -9   4  10        312.57        299.51        14.41 o                         
  -8   4  10       1965.24       1904.30        27.53 o                         
  -7   4  10         49.40         37.67         6.59 o                         
  -6   4  10        907.74        890.25        15.65 o                         
  -5   4  10       1116.67       1138.04        17.74 o                         
  -4   4  10        376.09        379.76        10.84 o                         
  -3   4  10       3136.45       3095.42        31.89 o                         
  -2   4  10       2189.44       2166.45        21.23 o                         
  -1   4  10       1291.87       1296.72        16.03 o                         
   0   4  10       2390.75       2404.00        28.49 o                         
   1   4  10       2785.35       2794.95        25.31 o                         
   2   4  10       1748.07       1700.00        17.66 o                         
   3   4  10        206.04        228.28         8.54 o                         
   4   4  10       2236.67       2267.54        23.97 o                         
   5   4  10       1131.89       1143.30        17.80 o                         
   6   4  10        104.89        119.48        10.10 o                         
   7   4  10         55.56         73.30         7.56 o                         
   8   4  10        603.97        633.14        36.23 o                         
   9   4  10         42.64         52.26        13.72 o                         
  10   4  10         25.30          7.13        13.62 o                         
  11   4  10       2143.87       2085.10        51.26 o                         
  12   4  10         16.73         21.51        15.16 o                         
  13   4  10         21.34         44.12        25.54 o                         
  14   4  10        706.45        770.35        62.63 o                         
  15   4  10          3.03         29.53        27.57 o                         
  16   4  10         13.41          6.21        26.70 o                         
  17   4  10        158.97        109.07        37.74 o                         
 -17   5  10          2.68          3.22        18.45 o                         
 -16   5  10         48.64         28.80        27.49 o                         
 -15   5  10        342.02        378.48        39.19 o                         
 -14   5  10          5.79         10.24        14.23 o                         
 -13   5  10        319.42        351.22        29.38 o                         
 -12   5  10       1075.85       1014.04        33.12 o                         
 -11   5  10        163.52        214.68        18.88 o                         
 -10   5  10          2.45          9.81         9.35 o                         
  -9   5  10       1245.75       1223.23        32.74 o                         
  -8   5  10        205.63        165.85        12.27 o                         
  -7   5  10         59.01         69.35         7.94 o                         
  -6   5  10       1033.10        976.90        19.08 o                         
  -5   5  10          3.27          8.56         4.77 o                         
  -4   5  10         49.59         68.38         5.99 o                         
  -3   5  10        536.45        504.87        11.46 o                         
  -2   5  10       3152.99       2924.64        30.94 o                         
  -1   5  10        416.86        439.76        10.73 o                         
   0   5  10         25.42         22.04         4.03 o                         
   1   5  10       2629.22       2517.53        27.90 o                         
   2   5  10        978.80        985.27        17.19 o                         
   3   5  10         19.70         27.72         4.99 o                         
   4   5  10       3164.17       3196.78        50.34 o                         
   5   5  10       1181.81       1228.31        22.39 o                         
   6   5  10         96.70         87.68         9.14 o                         
   7   5  10       1224.59       1245.71        25.58 o                         
   8   5  10       1040.82       1138.83        32.72 o                         
   9   5  10         64.93         63.81        13.11 o                         
  10   5  10        848.35        926.10        35.39 o                         
  11   5  10          2.97         -7.37         9.83 o                         
  12   5  10         87.27         70.30        16.46 o                         
  13   5  10        281.41        307.66        28.24 o                         
  14   5  10         40.40         71.83        34.15 o                         
  15   5  10         60.81        115.76        38.18 o                         
  16   5  10         21.40        -13.21        24.93 o                         
 -15   6  10          6.54          2.32        18.23 o                         
 -14   6  10         29.07         22.36        20.49 o                         
 -13   6  10         39.30         44.50        20.05 o                         
 -12   6  10         60.28         66.79        26.07 o                         
 -11   6  10         40.21         53.24        15.83 o                         
 -10   6  10          2.48         -1.94         9.62 o                         
  -9   6  10         19.17         10.94         9.61 o                         
  -8   6  10         24.86         39.07        11.17 o                         
  -7   6  10         69.28         45.87        11.22 o                         
  -6   6  10         22.46         34.38         9.75 o                         
  -5   6  10         53.57         71.87        11.47 o                         
  -4   6  10        244.55        199.69        13.76 o                         
  -3   6  10        156.80        136.52        11.95 o                         
  -2   6  10          4.60         13.09         6.19 o                         
  -1   6  10         74.64         55.73        10.34 o                         
   0   6  10          0.19         10.87        10.03 o                         
   1   6  10         39.39         51.73         8.56 o                         
   2   6  10        173.72        176.84        12.35 o                         
   3   6  10          2.46         18.27         7.62 o                         
   4   6  10        365.00        382.59        19.09 o                         
   5   6  10        212.92        228.51        18.26 o                         
   6   6  10         64.86         72.72        12.84 o                         
   7   6  10         17.58         17.11        10.12 o                         
   8   6  10         49.92         63.48        15.01 o                         
   9   6  10         73.57         72.02        15.49 o                         
  10   6  10         14.11          8.61        13.01 o                         
  11   6  10          0.75         -3.23        12.62 o                         
  12   6  10         15.53         26.69        14.89 o                         
  13   6  10         40.52         27.13        21.56 o                         
  14   6  10         31.02         35.77        30.02 o                         
 -14   7  10         64.48         39.25        23.72 o                         
 -13   7  10         44.49         84.90        25.97 o                         
 -12   7  10         48.37         41.61        22.38 o                         
 -11   7  10         54.33         87.08        23.76 o                         
 -10   7  10        337.46        400.63        32.75 o                         
  -9   7  10         12.39         23.75        14.25 o                         
  -8   7  10         42.96         31.18        13.85 o                         
  -7   7  10         47.88         78.39        16.69 o                         
  -6   7  10         19.84         26.23        12.88 o                         
  -5   7  10          9.93         15.71        11.96 o                         
  -4   7  10          0.15          8.57        14.36 o                         
  -3   7  10        170.87        141.83        23.49 o                         
  -2   7  10          0.07          4.04        13.99 o                         
  -1   7  10         55.19         43.84        28.81 o                         
   0   7  10        136.58        110.49        17.45 o                         
   1   7  10         16.34         22.84        12.30 o                         
   2   7  10         32.15         38.91        11.25 o                         
   3   7  10        645.92        584.79        27.10 o                         
   4   7  10        101.24        131.65        18.30 o                         
   5   7  10        190.03        180.17        20.73 o                         
   6   7  10        139.62        169.59        20.99 o                         
   7   7  10         87.23         96.85        17.51 o                         
   8   7  10         40.28         96.22        18.62 o                         
   9   7  10        117.87        102.04        18.92 o                         
  10   7  10         18.77         17.02        14.76 o                         
  11   7  10         10.94         55.54        44.15 o                         
  12   7  10         26.49         31.68        22.15 o                         
  13   7  10          0.26          9.37        21.12 o                         
 -11   8  10         36.84         27.68        22.56 o                         
 -10   8  10          8.09         28.21        20.70 o                         
  -9   8  10         81.64        134.89        45.43 o                         
  -8   8  10          0.99        -21.89        21.89 o                         
  -7   8  10          0.53         10.16        27.06 o                         
  -6   8  10         28.61         33.06        21.22 o                         
  -5   8  10          7.72         29.50        17.79 o                         
  -4   8  10         53.67         44.13        19.61 o                         
  -3   8  10          3.84         16.13        18.38 o                         
  -2   8  10        197.85        236.50        29.81 o                         
  -1   8  10          0.47         18.11        16.46 o                         
   0   8  10         11.20         34.53        17.42 o                         
   1   8  10          5.97          1.32        12.18 o                         
   2   8  10         18.91         15.77        14.85 o                         
   3   8  10         50.15         74.64        21.95 o                         
   4   8  10          3.47         18.18        19.62 o                         
   5   8  10         22.39         12.15        19.06 o                         
   6   8  10         19.49         44.54        22.08 o                         
   7   8  10          0.09         21.81        19.29 o                         
   8   8  10          7.14         22.67        20.11 o                         
   9   8  10         47.23         36.30        21.80 o                         
  10   8  10         60.28         50.10        25.13 o                         
  -8   9  10          8.91         58.08        33.82 o                         
  -7   9  10          0.51         26.88        29.84 o                         
  -6   9  10          3.02          6.29        28.70 o                         
  -5   9  10         37.96        115.61        39.84 o                         
  -4   9  10          1.73         18.54        25.54 o                         
  -3   9  10         17.87         57.44        32.27 o                         
  -2   9  10         31.37         77.03        32.99 o                         
  -1   9  10          9.82          5.34        25.88 o                         
   2   9  10         39.08         23.58        31.33 o                         
   3   9  10         11.21         20.71        26.03 o                         
   4   9  10          5.56         30.03        20.05 o                         
   5   9  10          0.02          6.56        19.40 o                         
   6   9  10         38.89         36.77        20.93 o                         
   7   9  10          0.24         10.65        19.63 o                         
 -19   1  11          1.57         44.21        28.96 o                         
 -18   1  11        110.31        179.57        42.95 o                         
 -17   1  11        147.81        184.97        41.01 o                         
 -16   1  11         88.64        123.67        34.45 o                         
 -15   1  11        587.48        508.27        53.51 o                         
 -14   1  11       1040.61        995.68        61.23 o                         
 -13   1  11       1368.92       1295.50        66.04 o                         
 -12   1  11       2877.08       2742.75        98.69 o                         
 -11   1  11       2696.62       2518.77        90.81 o                         
 -10   1  11        720.39        711.26        30.45 o                         
  -9   1  11       4352.63       4258.72        62.36 o                         
  -8   1  11        587.03        596.06        15.68 o                         
  -7   1  11        840.58        842.78        18.47 o                         
  -6   1  11       5020.11       5250.79        52.15 o                         
  -5   1  11       2760.73       2862.80        27.93 o                         
  -4   1  11        165.32        197.26         6.15 o                         
  -3   1  11         50.15         48.78         3.93 o                         
  -2   1  11        376.89        347.90         8.02 o                         
  -1   1  11       2842.91       2980.50        25.75 o                         
   0   1  11       3641.83       3783.41        29.40 o                         
   1   1  11       2023.41       2039.73        18.72 o                         
   2   1  11       2679.13       2428.54        20.16 o                         
   3   1  11         89.20         74.43         4.77 o                         
   4   1  11       7035.74       7135.41        44.58 o                         
   5   1  11      12758.72      12867.42        75.34 o                         
   6   1  11       2530.95       2611.48        21.72 o                         
   7   1  11       4446.53       4307.62        33.71 o                         
   8   1  11       4322.35       4101.75        41.10 o                         
   9   1  11        655.48        664.62        15.67 o                         
  10   1  11        581.89        610.36        17.72 o                         
  11   1  11        404.52        421.41        21.93 o                         
  12   1  11        178.63        195.47        13.82 o                         
  13   1  11        190.77        229.62        15.63 o                         
  14   1  11        261.56        250.11        29.59 o                         
  15   1  11          6.45         24.42        21.93 o                         
  16   1  11          1.40         -3.86        19.62 o                         
  17   1  11         33.35         46.52        25.66 o                         
 -19   2  11         69.91         52.10        30.58 o                         
 -18   2  11         61.08         69.25        32.03 o                         
 -17   2  11         17.91         27.44        18.74 o                         
 -16   2  11          3.35          8.68        12.20 o                         
 -15   2  11         64.92         61.72        15.30 o                         
 -14   2  11         41.64         62.32        13.23 o                         
 -13   2  11         78.22        112.44        14.44 o                         
 -12   2  11         28.19         28.17         9.04 o                         
 -11   2  11        318.07        366.50        19.95 o                         
 -10   2  11        508.17        483.59        16.02 o                         
  -9   2  11        491.99        483.89        14.04 o                         
  -8   2  11       2109.91       2078.17        25.39 o                         
  -7   2  11        120.32        130.54         6.35 o                         
  -6   2  11        391.21        386.73        11.52 o                         
  -5   2  11       6404.31       6477.24        47.51 o                         
  -4   2  11        439.82        442.97        11.48 o                         
  -3   2  11         38.60         50.12         5.62 o                         
  -2   2  11       5866.92       5495.73        37.41 o                         
  -1   2  11       1272.68       1332.61        15.26 o                         
   0   2  11       1921.80       1982.40        17.61 o                         
   1   2  11       4322.76       4215.48        31.12 o                         
   2   2  11        193.57        207.68         6.10 o                         
   3   2  11        276.43        320.31         7.53 o                         
   4   2  11       4982.45       4958.66        35.98 o                         
   5   2  11          9.25          9.92         2.83 o                         
   6   2  11        213.21        198.94         7.80 o                         
   7   2  11        458.78        405.21        11.82 o                         
   8   2  11         34.76         31.54         6.41 o                         
   9   2  11        611.64        561.61        15.61 o                         
  10   2  11        157.33        133.50        15.80 o                         
  11   2  11         63.49         75.85        13.93 o                         
  12   2  11        371.81        386.56        25.41 o                         
  13   2  11          5.16         37.84        14.12 o                         
  14   2  11        189.08        182.56        33.68 o                         
  15   2  11         93.43         91.64        29.12 o                         
  16   2  11         19.70         22.74        22.55 o                         
  17   2  11         41.94         44.52        28.36 o                         
  18   2  11         71.55         58.04        31.90 o                         
 -18   3  11         19.67          5.59        23.70 o                         
 -17   3  11         33.95         43.82        22.06 o                         
 -16   3  11        243.76        277.69        29.21 o                         
 -15   3  11          0.19        -10.52        10.52 o                         
 -14   3  11        383.50        434.22        29.04 o                         
 -13   3  11       1153.12       1225.93        35.22 o                         
 -12   3  11        104.61         98.06        13.68 o                         
 -11   3  11        392.38        440.34        21.46 o                         
 -10   3  11       4739.75       4583.83        70.27 o                         
  -9   3  11        341.14        369.78        16.17 o                         
  -8   3  11        412.28        394.49        13.46 o                         
  -7   3  11       3227.91       3230.84        33.50 o                         
  -6   3  11        104.41        109.40         5.97 o                         
  -5   3  11        262.11        228.92         7.08 o                         
  -4   3  11       5200.56       5272.97        39.66 o                         
  -3   3  11       3014.79       3088.16        25.78 o                         
  -2   3  11          3.04          6.35         2.34 o                         
  -1   3  11        341.06        343.36         8.76 o                         
   0   3  11       3709.95       3607.13        26.59 o                         
   1   3  11       1149.99       1153.69        12.66 o                         
   2   3  11        914.43        928.74        11.35 o                         
   3   3  11       6546.64       6424.95        43.68 o                         
   4   3  11       1182.11       1136.08        14.47 o                         
   5   3  11         59.21         85.32         7.41 o                         
   6   3  11       6503.08       6243.30        55.90 o                         
   7   3  11       1147.23       1132.12        20.62 o                         
   8   3  11         42.75         32.47         7.52 o                         
   9   3  11       2343.45       2188.39        33.40 o                         
  10   3  11         67.48         87.34        12.45 o                         
  11   3  11        134.87        121.62        14.02 o                         
  12   3  11        491.13        490.65        28.52 o                         
  13   3  11        110.36        141.01        32.09 o                         
  14   3  11        144.55        174.08        37.13 o                         
  15   3  11        146.97        155.49        36.47 o                         
  16   3  11         16.83         11.56        24.91 o                         
  17   3  11        170.13        177.05        42.17 o                         
 -18   4  11          0.88        -11.48        24.80 o                         
 -17   4  11        169.17        107.66        26.58 o                         
 -16   4  11          0.01        -13.27        20.76 o                         
 -15   4  11         45.98         50.22        16.16 o                         
 -14   4  11        423.19        432.86        30.15 o                         
 -13   4  11         26.53         23.36        13.80 o                         
 -12   4  11        362.74        368.15        22.49 o                         
 -11   4  11          2.32          9.46         8.98 o                         
 -10   4  11        290.13        284.34        15.96 o                         
  -9   4  11       1185.78       1340.74        28.99 o                         
  -8   4  11       2042.30       2023.64        30.37 o                         
  -7   4  11       1355.29       1279.08        25.21 o                         
  -6   4  11       4558.18       4440.53        47.59 o                         
  -5   4  11         70.76         57.18         5.98 o                         
  -4   4  11       5035.62       4802.34        43.68 o                         
  -3   4  11       3948.25       3993.91        35.53 o                         
  -2   4  11         90.40        105.38         7.58 o                         
  -1   4  11       3339.11       3182.95        27.89 o                         
   0   4  11       6180.29       6288.62        47.37 o                         
   1   4  11        651.02        640.31        14.14 o                         
   2   4  11       1119.20       1070.78        15.32 o                         
   3   4  11       3848.18       3862.86        36.84 o                         
   4   4  11        841.24        772.53        13.32 o                         
   5   4  11       3296.79       3184.66        35.56 o                         
   6   4  11       1887.86       1899.71        30.52 o                         
   7   4  11       2996.57       2761.06        42.54 o                         
   8   4  11         25.50         16.08         7.84 o                         
   9   4  11          1.31          8.07         8.68 o                         
  10   4  11        447.65        448.38        28.00 o                         
  11   4  11          7.40         13.30        13.96 o                         
  12   4  11         20.28          9.87        15.02 o                         
  13   4  11        669.29        604.71        51.97 o                         
  14   4  11         45.51         12.37        23.23 o                         
  15   4  11          0.84         46.14        26.65 o                         
  16   4  11        341.21        375.45        55.79 o                         
 -17   5  11          2.25         -4.28        28.54 o                         
 -16   5  11         72.78         95.80        25.93 o                         
 -15   5  11        228.22        231.82        32.02 o                         
 -14   5  11         23.33         29.70        15.43 o                         
 -13   5  11        143.60        168.24        22.18 o                         
 -12   5  11        179.40        238.51        20.45 o                         
 -11   5  11         62.79         70.39        13.55 o                         
 -10   5  11        522.33        561.90        24.85 o                         
  -9   5  11       2008.47       1982.39        42.31 o                         
  -8   5  11         90.74        131.43        12.90 o                         
  -7   5  11       1716.04       1734.77        28.80 o                         
  -6   5  11       2025.40       1973.19        34.34 o                         
  -5   5  11        349.77        391.11        12.94 o                         
  -4   5  11       1714.66       1728.62        24.75 o                         
  -3   5  11       2932.00       2807.91        35.32 o                         
  -2   5  11          2.93          7.82         4.10 o                         
  -1   5  11       1583.79       1641.97        23.24 o                         
   0   5  11       1432.58       1392.92        22.57 o                         
   1   5  11        109.58        126.19         8.08 o                         
   2   5  11       3032.61       2917.83        47.49 o                         
   3   5  11       1119.36       1113.82        34.74 o                         
   4   5  11        602.52        527.81        14.78 o                         
   5   5  11       2759.72       2681.68        38.36 o                         
   6   5  11        912.00        872.49        21.37 o                         
   7   5  11          0.23          6.09         7.63 o                         
   8   5  11       2116.11       2033.45        41.21 o                         
   9   5  11        303.19        323.75        21.59 o                         
  10   5  11          2.99          1.00        10.31 o                         
  11   5  11        462.84        456.14        29.22 o                         
  12   5  11        416.60        418.13        29.98 o                         
  13   5  11         30.44         21.65        17.44 o                         
  14   5  11        215.79        257.10        47.52 o                         
  15   5  11        210.48        222.91        46.47 o                         
 -15   6  11         84.39        102.18        53.40 o                         
 -14   6  11        110.16        138.46        27.79 o                         
 -13   6  11         52.78         18.37        19.32 o                         
 -12   6  11        162.80        206.40        24.46 o                         
 -11   6  11        696.64        779.14        36.15 o                         
 -10   6  11          0.74         -0.11        12.22 o                         
  -9   6  11        234.60        254.33        23.59 o                         
  -8   6  11       1779.40       1759.28        64.05 o                         
  -7   6  11         64.08         66.37        13.96 o                         
  -6   6  11          0.72         12.32        10.86 o                         
  -5   6  11       4306.27       4177.85        65.01 o                         
  -4   6  11          4.15         15.23         9.61 o                         
  -3   6  11         25.24         11.96         8.12 o                         
  -2   6  11       3553.15       3500.09        99.75 o                         
  -1   6  11         79.10         94.75        15.13 o                         
   0   6  11         48.06         44.24        11.85 o                         
   1   6  11       4106.25       4024.95        63.63 o                         
   2   6  11         82.26         65.89        10.39 o                         
   3   6  11        370.30        350.32        17.87 o                         
   4   6  11       1566.12       1597.47        34.45 o                         
   5   6  11         23.41         15.02         9.42 o                         
   6   6  11        503.65        500.34        24.64 o                         
   7   6  11       1420.31       1471.85        44.82 o                         
   8   6  11        353.37        360.35        26.70 o                         
   9   6  11         75.03         58.10        15.95 o                         
  10   6  11        294.24        353.76        27.24 o                         
  11   6  11         49.08         50.35        17.06 o                         
  12   6  11        379.55        381.45        29.96 o                         
  13   6  11         81.37         62.11        22.09 o                         
  14   6  11        118.18        104.30        39.17 o                         
 -14   7  11          7.55         23.29        28.14 o                         
 -13   7  11        102.14        133.34        29.86 o                         
 -12   7  11        285.83        328.32        37.97 o                         
 -11   7  11         38.74         41.38        20.72 o                         
 -10   7  11        583.99        599.80        43.12 o                         
  -9   7  11        213.95        229.03        25.10 o                         
  -8   7  11         20.67         26.17        13.98 o                         
  -7   7  11        595.25        634.11        44.24 o                         
  -6   7  11        968.45        991.77        49.96 o                         
  -5   7  11          0.03         11.30        19.25 o                         
  -4   7  11        679.38        751.82        41.83 o                         
  -3   7  11        608.35        604.46        48.62 o                         
  -2   7  11          1.27        -10.17        11.96 o                         
  -1   7  11       1165.47       1177.82        48.18 o                         
   0   7  11        413.90        409.72        33.36 o                         
   1   7  11        116.38        146.63        19.58 o                         
   2   7  11       1665.29       1584.48        72.70 o                         
   3   7  11       1327.61       1274.88        53.73 o                         
   4   7  11         10.26         19.58        17.93 o                         
   5   7  11       1061.50       1104.86        76.76 o                         
   6   7  11        255.98        242.06        45.08 o                         
   7   7  11         40.76         57.37        21.50 o                         
   8   7  11        552.34        622.45        40.49 o                         
   9   7  11        339.16        425.13        31.62 o                         
  10   7  11          2.80         -0.89        14.03 o                         
  11   7  11        357.95        378.21        41.36 o                         
  12   7  11        147.34        117.93        28.27 o                         
 -11   8  11        250.26        255.24        58.32 o                         
 -10   8  11         55.92        137.61        45.02 o                         
  -9   8  11        104.14        154.05        42.46 o                         
  -8   8  11        212.46        227.06        50.17 o                         
  -7   8  11        139.35        125.82        41.28 o                         
  -6   8  11        405.59        413.59        57.15 o                         
  -5   8  11        424.27        440.55        39.08 o                         
  -4   8  11        369.74        310.92        59.93 o                         
  -3   8  11        736.50        790.02        46.06 o                         
  -2   8  11        273.77        266.51        34.86 o                         
  -1   8  11        266.23        270.68        48.84 o                         
   0   8  11        280.09        334.62        34.16 o                         
   1   8  11        459.70        454.45        53.61 o                         
   2   8  11        383.94        445.23        40.14 o                         
   3   8  11        208.69        333.13        55.23 o                         
   4   8  11        364.01        305.28        64.56 o                         
   5   8  11         41.55         15.98        19.27 o                         
   6   8  11        280.18        303.80        37.91 o                         
   7   8  11        491.62        511.06        47.43 o                         
   8   8  11         80.55         71.82        25.49 o                         
   9   8  11         38.98         27.00        22.85 o                         
  10   8  11        238.39        251.48        37.76 o                         
  -8   9  11         10.94          7.57        31.31 o                         
  -7   9  11        268.62        293.32        55.89 o                         
  -6   9  11        222.79        215.87        50.19 o                         
  -5   9  11          2.96        -12.76        25.05 o                         
  -4   9  11        281.64        351.75        56.63 o                         
  -3   9  11        151.93        157.16        40.14 o                         
  -2   9  11         57.95         73.26        32.71 o                         
  -1   9  11        136.84        126.70        36.68 o                         
   3   9  11        297.53        302.15        56.28 o                         
   4   9  11         27.50         36.37        31.57 o                         
   5   9  11        153.18         80.42        36.19 o                         
   6   9  11        256.23        267.53        38.24 o                         
   7   9  11         13.41         -5.23        21.49 o                         
 -14   0  12         12.91         -9.83        17.79 o                         
 -13   0  12        104.14        126.44        29.24 o                         
 -10   0  12        352.15        386.29        36.73 o                         
  -9   0  12        502.44        531.05        41.96 o                         
  -8   0  12        496.21        518.16        31.02 o                         
  -7   0  12       9669.46       9288.46        92.46 o                         
  -6   0  12          5.54         10.11         4.03 o                         
  -5   0  12      21961.19      21994.59       196.52 o                         
  -4   0  12      16125.30      16016.08       158.06 o                         
  -3   0  12       1030.92       1184.04        20.61 o                         
  -2   0  12      20585.93      21494.42       454.46 o                         
  -1   0  12      30888.86      31271.09       302.21 o                         
   0   0  12         19.29         -1.93         3.81 o                         
   1   0  12      12365.98      13117.65       147.00 o                         
   2   0  12      24094.22      24253.38       309.43 o                         
   3   0  12       1809.15       1919.98        26.42 o                         
   4   0  12       4417.61       4604.39        47.80 o                         
   5   0  12      10395.60      10350.12        96.44 o                         
   6   0  12       3377.64       3626.94        45.58 o                         
   7   0  12       1616.34       1586.95        30.10 o                         
   8   0  12       1016.98       1023.44        23.77 o                         
   9   0  12       3339.71       3565.76        51.59 o                         
  10   0  12       1006.76        918.67        55.60 o                         
  11   0  12        318.16        346.94        22.95 o                         
  12   0  12       3690.33       3763.24        66.31 o                         
  13   0  12         15.80         22.88        21.45 o                         
  14   0  12          5.80          2.11        13.00 o                         
 -19   1  12         65.15         38.30        29.86 o                         
 -18   1  12          0.01         -0.74        28.59 o                         
 -17   1  12        471.93        524.39        59.94 o                         
 -15   1  12         10.43          2.00        21.27 o                         
 -14   1  12       1406.75       1327.18        71.94 o                         
 -13   1  12        372.94        350.49        43.51 o                         
 -12   1  12         74.16        103.58        26.43 o                         
 -11   1  12       3323.35       3309.88       108.51 o                         
 -10   1  12        792.23        840.60        32.25 o                         
  -9   1  12         27.31         33.27         8.39 o                         
  -8   1  12       4845.95       4584.99        66.03 o                         
  -7   1  12       1246.69       1321.81        20.20 o                         
  -6   1  12        141.84        142.79         9.66 o                         
  -5   1  12       7312.57       6945.87        51.45 o                         
  -4   1  12       2350.56       2324.44        21.55 o                         
  -3   1  12        380.98        407.37         9.28 o                         
  -2   1  12      19104.75      20062.74       134.38 o                         
  -1   1  12       9775.47      10276.90        69.12 o                         
   0   1  12       1247.92       1250.28        13.63 o                         
   1   1  12       5819.69       5978.77        42.77 o                         
   2   1  12       7753.05       7895.94        51.51 o                         
   3   1  12          8.09         16.42         2.45 o                         
   4   1  12       5940.57       6425.54        41.17 o                         
   5   1  12       5318.52       5599.39        37.48 o                         
   6   1  12       2096.35       2113.31        19.09 o                         
   7   1  12       3484.45       3598.87        32.23 o                         
   8   1  12       4729.84       4768.73        46.33 o                         
   9   1  12        640.28        623.76        15.65 o                         
  10   1  12       1962.31       1938.05        31.75 o                         
  11   1  12       2393.61       2321.58        42.02 o                         
  12   1  12        126.69        150.28        14.70 o                         
  13   1  12       1199.58       1163.76        37.09 o                         
  14   1  12        498.44        518.62        34.93 o                         
  15   1  12         55.21         28.26        22.11 o                         
  16   1  12        142.54         92.78        30.85 o                         
 -19   2  12        274.00        380.20        58.71 o                         
 -18   2  12         13.17         22.36        28.32 o                         
 -17   2  12        406.14        412.21        36.84 o                         
 -16   2  12        570.80        586.02        33.30 o                         
 -15   2  12        174.69        162.87        20.52 o                         
 -14   2  12        488.73        469.56        25.63 o                         
 -13   2  12        595.44        601.03        24.96 o                         
 -12   2  12        707.30        736.21        25.37 o                         
 -11   2  12        384.92        346.97        19.26 o                         
 -10   2  12         28.52         35.82         8.40 o                         
  -9   2  12       1733.98       1603.94        33.17 o                         
  -8   2  12          3.65          8.34         4.33 o                         
  -7   2  12        294.49        287.68        12.67 o                         
  -6   2  12      14485.58      14277.55        95.29 o                         
  -5   2  12       1010.96        943.58        13.15 o                         
  -4   2  12        157.64        171.98         6.70 o                         
  -3   2  12      29269.53      29068.09       179.13 o                         
  -2   2  12        282.86        218.67         5.45 o                         
  -1   2  12         82.88         92.21         4.56 o                         
   0   2  12      18763.20      18885.70       121.67 o                         
   1   2  12       1515.19       1458.76        15.53 o                         
   2   2  12          0.54          2.12         2.55 o                         
   3   2  12      13689.65      13923.59        87.90 o                         
   4   2  12        148.85        130.80         5.31 o                         
   5   2  12        137.94        153.21         6.64 o                         
   6   2  12       8369.25       8362.57        70.73 o                         
   7   2  12        161.95        180.59        10.30 o                         
   8   2  12       1383.93       1469.60        28.37 o                         
   9   2  12       2801.45       2805.14        51.22 o                         
  10   2  12        529.48        517.44        20.85 o                         
  11   2  12        883.56        899.05        31.29 o                         
  12   2  12        666.99        671.04        29.55 o                         
  13   2  12        820.74        768.98        36.00 o                         
  14   2  12        888.87        823.44        55.87 o                         
  15   2  12         63.31         95.68        30.57 o                         
  16   2  12        523.37        476.78        55.72 o                         
  17   2  12        306.16        255.82        43.45 o                         
 -18   3  12         29.09          6.02        29.22 o                         
 -17   3  12         46.33         58.76        23.45 o                         
 -16   3  12        362.35        383.66        49.92 o                         
 -15   3  12        164.41        229.89        23.49 o                         
 -14   3  12         64.39         62.80        15.36 o                         
 -13   3  12       1956.22       1959.07        44.48 o                         
 -12   3  12        655.37        816.14        28.08 o                         
 -11   3  12        125.07        114.51        13.63 o                         
 -10   3  12       2187.92       2195.00        37.35 o                         
  -9   3  12       1171.57       1216.35        26.24 o                         
  -8   3  12         20.33         17.69         6.05 o                         
  -7   3  12       4576.03       4376.78        41.75 o                         
  -6   3  12        805.29        749.30        13.55 o                         
  -5   3  12        294.21        268.07         7.66 o                         
  -4   3  12       3865.91       3866.75        31.69 o                         
  -3   3  12       1222.74       1219.41        14.30 o                         
  -2   3  12       5306.06       5411.27        44.39 o                         
  -1   3  12       2772.63       2784.17        30.48 o                         
   0   3  12          6.29          7.97         2.78 o                         
   1   3  12       7800.64       7901.57        55.38 o                         
   2   3  12        751.88        788.52        10.36 o                         
   3   3  12        124.71        155.34         6.29 o                         
   4   3  12       8681.80       8922.05        63.66 o                         
   5   3  12         74.69         64.30         6.40 o                         
   6   3  12       2635.39       2604.29        33.14 o                         
   7   3  12       5154.74       5375.38        71.43 o                         
   8   3  12        750.16        768.61        21.81 o                         
   9   3  12          4.21         11.40         7.63 o                         
  10   3  12       2544.43       2700.20        55.81 o                         
  11   3  12        199.51        235.19        21.41 o                         
  12   3  12          8.78          8.45        11.52 o                         
  13   3  12        839.69        865.20        58.18 o                         
  14   3  12         50.30         48.83        27.91 o                         
  15   3  12          2.34        -13.50        18.68 o                         
  16   3  12        318.68        367.18        53.36 o                         
  17   3  12         49.83         14.74        26.28 o                         
 -17   4  12          4.37        -16.83        16.83 o                         
 -16   4  12          1.37         27.73        19.75 o                         
 -15   4  12        435.80        432.26        31.59 o                         
 -14   4  12         50.15         46.56        17.75 o                         
 -13   4  12         17.18         24.21        14.90 o                         
 -12   4  12        736.97        638.19        26.82 o                         
 -11   4  12         59.17         63.93        11.48 o                         
 -10   4  12        363.39        374.74        25.81 o                         
  -9   4  12        724.80        708.62        21.82 o                         
  -8   4  12        139.35        134.28        11.83 o                         
  -7   4  12        477.50        470.18        18.67 o                         
  -6   4  12        285.96        257.53        12.88 o                         
  -5   4  12       1353.14       1313.43        20.86 o                         
  -4   4  12       3049.29       3103.57        30.85 o                         
  -3   4  12        828.35        820.61        14.83 o                         
  -2   4  12       3469.13       3304.15        30.91 o                         
  -1   4  12       3237.23       3368.78        34.30 o                         
   0   4  12        685.67        669.39        12.29 o                         
   1   4  12       1413.29       1411.10        21.36 o                         
   2   4  12       4492.98       4451.00        41.51 o                         
   3   4  12        704.26        685.44        13.19 o                         
   4   4  12        117.95        142.28        10.43 o                         
   5   4  12        171.22        221.03        11.26 o                         
   6   4  12        775.26        801.70        19.37 o                         
   7   4  12        416.39        427.33        17.73 o                         
   8   4  12        222.50        229.22        14.83 o                         
   9   4  12       2082.20       2097.87        42.09 o                         
  10   4  12        104.88        107.24        16.13 o                         
  11   4  12        144.09        166.70        19.34 o                         
  12   4  12        675.32        725.16        57.85 o                         
  13   4  12          1.64         26.18        24.37 o                         
  14   4  12         28.39         16.84        24.34 o                         
  15   4  12        272.73        203.61        44.70 o                         
  16   4  12          0.00        -15.74        24.11 o                         
 -16   5  12          0.31         -6.70        18.08 o                         
 -15   5  12         46.00         40.69        21.06 o                         
 -14   5  12        565.45        629.47        61.52 o                         
 -13   5  12         44.26         73.13        17.02 o                         
 -12   5  12        251.92        260.96        22.54 o                         
 -11   5  12        755.42        815.13        30.11 o                         
 -10   5  12        177.25        200.99        17.87 o                         
  -9   5  12        326.40        310.80        17.89 o                         
  -8   5  12        998.98       1004.47        26.32 o                         
  -7   5  12          0.94         12.43         6.84 o                         
  -6   5  12        160.29        150.53        12.92 o                         
  -5   5  12       1648.08       1621.14        31.86 o                         
  -4   5  12        122.47         94.95         9.12 o                         
  -3   5  12         51.49         71.64         9.51 o                         
  -2   5  12       1035.15        981.40        23.74 o                         
  -1   5  12       1040.84        907.18        25.86 o                         
   0   5  12        216.85        187.61        10.97 o                         
   1   5  12        292.94        302.54        11.43 o                         
   2   5  12        172.28        172.51         9.29 o                         
   3   5  12        324.57        320.80        12.56 o                         
   4   5  12          2.28         -0.58         5.78 o                         
   5   5  12       2289.84       2228.69        36.45 o                         
   6   5  12        836.47        849.43        21.50 o                         
   7   5  12         82.38         81.48        10.95 o                         
   8   5  12       1031.97       1107.44        28.72 o                         
   9   5  12        300.15        343.32        19.40 o                         
  10   5  12         26.32         11.10        11.55 o                         
  11   5  12        527.63        601.41        32.04 o                         
  12   5  12        161.65        182.96        21.88 o                         
  13   5  12         27.16         39.15        18.09 o                         
  14   5  12        175.57        273.01        49.18 o                         
  15   5  12         24.23         10.38        28.74 o                         
 -15   6  12         18.70         18.22        21.47 o                         
 -14   6  12          2.77          1.06        26.19 o                         
 -13   6  12         67.80         81.29        25.18 o                         
 -12   6  12          1.60         13.38        14.38 o                         
 -11   6  12          0.29         28.14        13.96 o                         
 -10   6  12        301.21        312.63        27.48 o                         
  -9   6  12        252.71        213.06        21.69 o                         
  -8   6  12        113.64         88.12        16.57 o                         
  -7   6  12          0.21         -6.84         9.19 o                         
  -6   6  12         90.52         76.04        15.70 o                         
  -5   6  12         77.83         91.86        16.68 o                         
  -4   6  12        123.32        175.68        24.07 o                         
  -3   6  12        138.69        122.34        13.91 o                         
  -2   6  12          2.18         -1.19        10.95 o                         
  -1   6  12        166.37        179.54        19.02 o                         
   0   6  12        253.08        235.38        21.78 o                         
   1   6  12         28.58         33.14        10.37 o                         
   2   6  12        106.93         98.46        12.95 o                         
   3   6  12        199.59        175.98        24.37 o                         
   4   6  12        217.61        171.55        43.19 o                         
   5   6  12         78.77         82.74        12.38 o                         
   6   6  12        195.99        199.99        22.77 o                         
   7   6  12         60.42         60.78        14.76 o                         
   8   6  12         23.39         23.42        13.96 o                         
   9   6  12         70.82         46.09        15.80 o                         
  10   6  12         68.34         96.79        18.25 o                         
  11   6  12         73.71         58.28        17.24 o                         
  12   6  12          4.32         29.30        19.44 o                         
  13   6  12          1.93          6.07        18.49 o                         
  14   6  12         19.29        -27.01        27.01 o                         
 -13   7  12         55.89         53.18        23.95 o                         
 -12   7  12         71.45         98.44        34.24 o                         
 -11   7  12         28.12         41.48        29.24 o                         
 -10   7  12        106.88         84.58        35.54 o                         
  -9   7  12         74.97         76.66        23.47 o                         
  -8   7  12         75.93         80.11        22.54 o                         
  -7   7  12         18.06         16.56        16.45 o                         
  -6   7  12         57.04         75.25        23.98 o                         
  -5   7  12          5.54         35.27        17.45 o                         
  -4   7  12        295.02        251.32        36.25 o                         
  -3   7  12          0.88          7.15        14.82 o                         
  -2   7  12          0.08          0.44        13.74 o                         
  -1   7  12          2.23         -3.07        13.35 o                         
   0   7  12          1.51          0.70        13.87 o                         
   1   7  12         99.33         51.00        15.55 o                         
   2   7  12          0.56          1.47        15.16 o                         
   3   7  12         17.40         50.45        30.31 o                         
   4   7  12         35.81         34.40        29.74 o                         
   5   7  12        161.28        192.60        28.05 o                         
   6   7  12        119.43        126.30        25.54 o                         
   7   7  12        109.52        116.80        25.61 o                         
   8   7  12         10.01         25.03        19.73 o                         
   9   7  12        134.06        146.11        29.01 o                         
  10   7  12         36.01         36.04        22.42 o                         
  11   7  12          9.47         29.70        20.12 o                         
  12   7  12          0.75          8.50        19.84 o                         
 -11   8  12         31.00        -29.17        29.17 o                         
 -10   8  12         11.06         18.39        33.78 o                         
  -9   8  12         14.66         20.93        33.01 o                         
  -8   8  12          6.64         24.26        27.68 o                         
  -7   8  12          4.73         26.56        26.19 o                         
  -6   8  12          8.71          3.22        25.69 o                         
  -5   8  12         22.90          0.30        25.40 o                         
  -4   8  12         81.21        103.60        24.38 o                         
  -3   8  12          3.19         27.87        17.68 o                         
  -2   8  12         15.90         23.87        18.23 o                         
  -1   8  12          4.08         18.06        16.50 o                         
   0   8  12         15.51          8.44        16.52 o                         
   1   8  12         31.51         74.13        32.45 o                         
   2   8  12         11.89         37.37        19.27 o                         
   3   8  12          0.30         -8.64        24.30 o                         
   4   8  12         16.24         14.44        24.85 o                         
   5   8  12         22.26         53.90        30.24 o                         
   6   8  12          3.42          2.80        19.47 o                         
   7   8  12          0.45         16.81        19.38 o                         
   8   8  12         10.50         54.50        24.92 o                         
   9   8  12          6.92         10.19        20.12 o                         
  10   8  12          9.29          9.51        21.08 o                         
  -7   9  12         22.34         45.77        34.56 o                         
  -6   9  12          2.44        -18.07        25.25 o                         
  -5   9  12          4.17        -11.14        25.32 o                         
  -4   9  12          9.56         71.94        34.08 o                         
  -3   9  12         10.40         13.17        27.49 o                         
  -2   9  12         85.98         45.89        30.68 o                         
  -1   9  12         77.00        119.11        35.80 o                         
   3   9  12          1.67         11.33        27.55 o                         
   4   9  12        119.26         73.09        37.82 o                         
   5   9  12          2.45         27.41        33.40 o                         
   6   9  12          8.96         17.55        33.84 o                         
 -19   1  13          0.44         19.91        29.22 o                         
 -18   1  13          0.29        -11.64        24.10 o                         
 -17   1  13         37.04         10.01        27.35 o                         
 -16   1  13        169.51        138.34        38.96 o                         
 -15   1  13         26.66         47.66        24.08 o                         
 -14   1  13        470.42        458.32        52.51 o                         
 -13   1  13        747.78        740.04        43.42 o                         
 -12   1  13       1052.15       1051.25        41.83 o                         
 -11   1  13       2678.96       2686.69        67.97 o                         
 -10   1  13       3213.33       3130.17        67.44 o                         
  -9   1  13       1191.81       1017.20        34.07 o                         
  -8   1  13       4564.02       4585.27        66.86 o                         
  -7   1  13       1405.95       1441.45        24.56 o                         
  -6   1  13       1299.68       1284.20        18.03 o                         
  -5   1  13       3865.37       3845.12        31.07 o                         
  -4   1  13       3584.20       3524.29        31.96 o                         
  -3   1  13       1701.47       1777.64        24.03 o                         
  -2   1  13       1691.22       1630.76        18.62 o                         
  -1   1  13        759.34        818.19        11.75 o                         
   0   1  13          0.37          2.08         2.42 o                         
   1   1  13          6.25          4.91         2.48 o                         
   2   1  13        246.16        277.10         7.03 o                         
   3   1  13       3217.55       3250.71        25.80 o                         
   4   1  13          0.90          2.11         2.19 o                         
   5   1  13       1826.99       1848.27        17.08 o                         
   6   1  13       6055.48       5977.80        43.25 o                         
   7   1  13       2144.79       2229.38        30.57 o                         
   8   1  13       1688.52       1698.53        28.47 o                         
   9   1  13       2085.86       2027.60        41.81 o                         
  10   1  13        709.52        757.86        23.03 o                         
  11   1  13        712.75        722.38        28.05 o                         
  12   1  13        559.89        581.94        30.22 o                         
  13   1  13        133.20        160.22        18.71 o                         
  14   1  13        125.30        134.18        29.72 o                         
 -18   2  13         76.58         52.11        31.65 o                         
 -17   2  13        127.03        121.84        38.36 o                         
 -16   2  13          0.82         12.53        13.19 o                         
 -15   2  13        100.28         85.03        16.88 o                         
 -14   2  13         41.10         36.39        12.19 o                         
 -13   2  13        116.44        136.10        15.55 o                         
 -12   2  13        329.53        352.73        20.56 o                         
 -11   2  13        693.44        690.25        23.71 o                         
 -10   2  13        914.02        857.61        22.21 o                         
  -9   2  13        117.13        130.46        10.70 o                         
  -8   2  13          6.72         10.29         4.97 o                         
  -7   2  13        905.56        901.91        16.06 o                         
  -6   2  13         34.17         39.54         4.68 o                         
  -5   2  13        112.08        102.83         7.79 o                         
  -4   2  13       5425.55       5323.51        40.60 o                         
  -3   2  13       1068.88       1124.85        18.19 o                         
  -2   2  13        127.08        146.86         7.73 o                         
  -1   2  13       6031.15       6148.49        48.21 o                         
   0   2  13          0.71          5.25         2.26 o                         
   1   2  13       1076.82       1052.95        14.79 o                         
   2   2  13       4966.08       4831.60        38.79 o                         
   3   2  13        223.40        214.44         7.40 o                         
   4   2  13        106.01         99.33         5.09 o                         
   5   2  13       1460.95       1384.12        18.13 o                         
   6   2  13         93.23         93.23         6.07 o                         
   7   2  13          5.36          4.67         4.88 o                         
   8   2  13        563.71        522.71        21.20 o                         
   9   2  13          0.02          5.59         8.15 o                         
  10   2  13        183.65        194.37        18.34 o                         
  11   2  13        389.42        344.81        24.34 o                         
  12   2  13         19.50         17.40        12.36 o                         
  13   2  13        109.44        101.28        16.90 o                         
  14   2  13        150.75         78.19        27.09 o                         
  15   2  13         61.98         74.99        28.40 o                         
  16   2  13        198.12        203.53        38.06 o                         
 -18   3  13         31.48         67.52        34.00 o                         
 -17   3  13          4.78        -24.16        24.16 o                         
 -16   3  13          0.03          9.97        14.16 o                         
 -15   3  13        327.68        369.99        27.73 o                         
 -14   3  13         29.42         30.06        13.69 o                         
 -13   3  13        251.93        277.18        20.29 o                         
 -12   3  13       1366.40       1492.83        37.51 o                         
 -11   3  13         41.01         23.84        10.04 o                         
 -10   3  13         70.29         81.68        10.24 o                         
  -9   3  13       3921.59       3846.41        51.65 o                         
  -8   3  13        131.13        130.02        10.80 o                         
  -7   3  13        868.47        792.62        16.33 o                         
  -6   3  13       3151.97       3230.93        33.40 o                         
  -5   3  13          1.82          5.35         3.46 o                         
  -4   3  13       1143.81       1147.29        14.60 o                         
  -3   3  13       2332.94       2288.17        21.50 o                         
  -2   3  13        328.14        312.62         8.10 o                         
  -1   3  13        118.71        106.83         5.72 o                         
   0   3  13       1975.99       1963.95        19.99 o                         
   1   3  13       1751.14       1656.91        18.15 o                         
   2   3  13        399.98        389.14         9.09 o                         
   3   3  13       2084.23       2006.16        22.31 o                         
   4   3  13       3128.34       2923.98        28.85 o                         
   5   3  13       2467.97       2438.09        31.84 o                         
   6   3  13         72.59         95.46         9.34 o                         
   7   3  13       2026.64       1959.33        34.47 o                         
   8   3  13        494.52        480.68        18.80 o                         
   9   3  13         48.15         29.09        10.26 o                         
  10   3  13       1121.20       1049.55        52.16 o                         
  11   3  13        286.32        284.83        23.72 o                         
  12   3  13         25.70         27.93        28.28 o                         
  13   3  13        535.92        506.30        35.50 o                         
  14   3  13         83.84         99.51        31.90 o                         
  15   3  13         72.28         98.89        30.81 o                         
  16   3  13        103.29         70.42        31.15 o                         
  17   3  13          9.97          5.11        23.35 o                         
 -17   4  13         20.29         17.98        19.32 o                         
 -16   4  13        380.64        435.89        41.49 o                         
 -15   4  13          3.40         -9.45        20.87 o                         
 -14   4  13         61.16         43.42        25.70 o                         
 -13   4  13        723.22        735.23        32.64 o                         
 -12   4  13          5.73          5.23        10.59 o                         
 -11   4  13        136.30        161.67        16.10 o                         
 -10   4  13       2295.86       2146.00        38.64 o                         
  -9   4  13       1353.91       1285.78        28.70 o                         
  -8   4  13        577.26        610.34        19.67 o                         
  -7   4  13        338.95        376.78        22.23 o                         
  -6   4  13       1426.55       1396.48        27.52 o                         
  -5   4  13       2189.44       2209.42        29.84 o                         
  -4   4  13          1.64          9.67         4.07 o                         
  -3   4  13       2260.04       2167.07        30.73 o                         
  -2   4  13       4833.61       4810.34        51.83 o                         
  -1   4  13        163.77        160.06         9.08 o                         
   0   4  13       3290.10       3176.55        35.57 o                         
   1   4  13       4827.03       4817.10        44.62 o                         
   2   4  13         75.97         74.09         6.70 o                         
   3   4  13       2564.60       2543.79        29.95 o                         
   4   4  13       2038.03       2003.39        30.41 o                         
   5   4  13       1477.20       1357.39        24.95 o                         
   6   4  13        312.23        305.93        17.51 o                         
   7   4  13       1077.91       1081.39        29.13 o                         
   8   4  13        201.37        206.57        19.85 o                         
   9   4  13        460.21        451.13        26.11 o                         
  10   4  13        471.79        484.37        35.04 o                         
  11   4  13        504.49        522.07        55.11 o                         
  12   4  13          7.48         24.91        21.58 o                         
  13   4  13        139.39        131.67        34.35 o                         
  14   4  13        523.02        533.81        61.77 o                         
  15   4  13          5.30        -10.77        23.25 o                         
  16   4  13         19.79          1.67        26.72 o                         
 -16   5  13          0.32          9.21        20.05 o                         
 -15   5  13        264.58        306.13        93.59 o                         
 -14   5  13        131.92        187.39        29.52 o                         
 -13   5  13         55.25         78.13        17.57 o                         
 -12   5  13        158.76        224.05        24.10 o                         
 -11   5  13        608.60        671.59        32.57 o                         
 -10   5  13         60.99         81.58        13.40 o                         
  -9   5  13        298.45        357.84        24.91 o                         
  -8   5  13       1018.03       1035.44        30.47 o                         
  -7   5  13        205.25        252.00        17.67 o                         
  -6   5  13       1209.81       1199.83        27.91 o                         
  -5   5  13       1919.72       1810.45        55.38 o                         
  -4   5  13         34.77         65.12        11.34 o                         
  -3   5  13        567.65        582.89        19.82 o                         
  -2   5  13       1359.37       1257.92        27.72 o                         
  -1   5  13         33.47         44.61         8.19 o                         
   0   5  13       2014.73       1869.30        30.63 o                         
   1   5  13        753.48        718.97        18.36 o                         
   2   5  13         57.07         52.19         7.22 o                         
   3   5  13       1774.42       1689.17        33.76 o                         
   4   5  13        876.77        845.90        41.08 o                         
   5   5  13         58.24         64.63         9.30 o                         
   6   5  13       1823.48       1803.75        40.22 o                         
   7   5  13        498.30        500.78        25.69 o                         
   8   5  13          6.84          6.96         9.58 o                         
   9   5  13        668.24        673.22        30.58 o                         
  10   5  13        164.25        176.62        25.21 o                         
  11   5  13         22.10         27.76        16.27 o                         
  12   5  13        348.09        365.31        35.45 o                         
  13   5  13        164.45        217.68        43.90 o                         
  14   5  13          0.55          0.20        27.47 o                         
  15   5  13        172.56        193.93        46.15 o                         
 -15   6  13         73.34         78.03        25.02 o                         
 -14   6  13        133.53        160.59        29.60 o                         
 -13   6  13        202.27        218.30        31.44 o                         
 -12   6  13        123.11        113.92        24.86 o                         
 -11   6  13        550.34        636.87        34.93 o                         
 -10   6  13        729.31        759.28        34.75 o                         
  -9   6  13        214.22        210.76        31.83 o                         
  -8   6  13        105.54        131.97        23.52 o                         
  -7   6  13       1167.99       1204.48        51.50 o                         
  -6   6  13         50.69         36.73        13.84 o                         
  -5   6  13         38.36         44.93        14.33 o                         
  -4   6  13       2567.56       2638.49        82.86 o                         
  -3   6  13         83.33        105.35        16.69 o                         
  -2   6  13         50.32         60.87        14.10 o                         
  -1   6  13       3843.30       3816.42        73.48 o                         
   0   6  13          8.95         35.95        13.04 o                         
   1   6  13         66.34         67.18        13.30 o                         
   2   6  13       3947.20       3794.40        62.43 o                         
   3   6  13         10.59         27.17        16.54 o                         
   4   6  13          9.28         12.06        15.26 o                         
   5   6  13       1511.98       1532.83        46.61 o                         
   6   6  13          0.33          1.95        15.83 o                         
   7   6  13        177.98        191.40        26.89 o                         
   8   6  13       1133.73       1188.39        53.00 o                         
   9   6  13         40.90          8.05        16.39 o                         
  10   6  13        386.32        280.56        32.38 o                         
  11   6  13        376.16        382.83        38.42 o                         
  12   6  13         57.42        116.72        37.45 o                         
  13   6  13        272.69        330.46        53.69 o                         
 -13   7  13         27.93         28.62        35.97 o                         
 -12   7  13        283.34        242.63        52.99 o                         
 -11   7  13        484.99        474.78        65.96 o                         
 -10   7  13         18.10         89.98        36.32 o                         
  -9   7  13        169.62        227.33        33.27 o                         
  -8   7  13        319.81        303.15        35.45 o                         
  -7   7  13          7.22          1.14        18.05 o                         
  -6   7  13        740.67        867.60        47.30 o                         
  -5   7  13        612.63        645.88        43.82 o                         
  -4   7  13          3.04         26.30        16.79 o                         
  -3   7  13        336.78        334.16        32.55 o                         
  -2   7  13        591.19        628.39        38.42 o                         
  -1   7  13         11.87         26.08        20.34 o                         
   0   7  13        969.52        966.08        44.54 o                         
   1   7  13        450.09        440.84        29.44 o                         
   2   7  13         31.60         41.11        17.84 o                         
   3   7  13        736.16        770.18        64.15 o                         
   4   7  13        433.09        401.86        52.46 o                         
   5   7  13         48.00         67.99        32.70 o                         
   6   7  13        698.35        772.92        66.64 o                         
   7   7  13        534.99        473.13        58.76 o                         
   8   7  13          5.52          4.74        18.24 o                         
   9   7  13        294.33        330.99        49.70 o                         
  10   7  13        109.74        113.89        26.71 o                         
  11   7  13          0.04         42.50        33.27 o                         
  12   7  13        193.00        234.08        50.91 o                         
 -10   8  13        250.56        307.95        55.98 o                         
  -9   8  13         38.85         23.04        31.18 o                         
  -8   8  13        159.44        251.84        52.82 o                         
  -7   8  13        350.03        388.66        60.69 o                         
  -6   8  13        155.52        165.41        39.99 o                         
  -5   8  13        322.55        412.13        58.06 o                         
  -4   8  13        219.33        221.22        43.69 o                         
  -3   8  13         62.30         50.89        20.07 o                         
  -2   8  13        510.17        550.46        41.28 o                         
  -1   8  13        372.64        386.12        37.42 o                         
   0   8  13        296.87        306.01        33.90 o                         
   1   8  13        477.15        498.79        55.98 o                         
   2   8  13        335.71        346.30        56.27 o                         
   3   8  13        240.31        201.72        44.25 o                         
   4   8  13        180.62        190.34        43.01 o                         
   5   8  13        309.10        218.15        47.14 o                         
   6   8  13         48.39        138.18        42.93 o                         
   7   8  13        305.31        350.59        57.86 o                         
   8   8  13        221.58        191.95        47.89 o                         
   9   8  13         11.82        -25.67        25.67 o                         
  -7   9  13          0.43         -7.37        30.70 o                         
  -6   9  13        254.14        259.21        52.93 o                         
  -5   9  13        108.19         98.52        38.93 o                         
  -4   9  13          6.09         20.31        28.52 o                         
  -3   9  13        304.25        356.85        54.98 o                         
  -2   9  13        143.50        173.29        42.33 o                         
   3   9  13        213.91        256.86        55.29 o                         
   4   9  13        163.64        143.46        42.05 o                         
   5   9  13         13.85         -6.10        31.15 o                         
 -15   0  14         35.21         42.00        26.14 o                         
 -14   0  14       2088.54       1983.33        88.87 o                         
 -10   0  14        143.55        110.75        27.35 o                         
  -9   0  14       1915.88       1751.31        60.92 o                         
  -8   0  14       2861.65       2868.82        85.37 o                         
  -7   0  14        507.54        552.34        19.32 o                         
  -6   0  14       3103.13       3038.05        56.17 o                         
  -5   0  14       5362.55       5647.21        60.79 o                         
  -4   0  14      11790.36      12101.80       115.31 o                         
  -3   0  14      13329.33      13205.53       142.70 o                         
  -2   0  14        113.36        137.02        13.08 o                         
  -1   0  14      11085.77      11935.26       137.78 o                         
   0   0  14      22278.28      22944.47       250.29 o                         
   1   0  14        600.49        769.60        17.70 o                         
   2   0  14      11217.80      11846.16       136.15 o                         
   3   0  14      16133.75      16537.91       157.16 o                         
   4   0  14        698.18        840.11        16.69 o                         
   5   0  14       4944.47       4985.26        62.65 o                         
   6   0  14       7967.32       7924.18       102.19 o                         
   7   0  14        882.03       1048.69        25.89 o                         
   8   0  14       4848.82       4511.26        66.15 o                         
   9   0  14       1447.23       1459.46        34.06 o                         
  10   0  14       2273.13       2349.32        81.23 o                         
  11   0  14         86.44         47.73        30.55 o                         
  12   0  14        345.84        338.69        47.60 o                         
  13   0  14        827.73        903.75        66.84 o                         
 -19   1  14        117.90        108.87        39.24 o                         
 -18   1  14        147.77        213.53        46.62 o                         
 -17   1  14          3.82         46.51        29.58 o                         
 -16   1  14        385.42        349.20        52.54 o                         
 -15   1  14        178.65        180.11        37.83 o                         
 -14   1  14         15.26         35.37        24.07 o                         
 -13   1  14        978.78       1066.97        44.42 o                         
 -12   1  14        310.27        301.42        25.32 o                         
 -11   1  14        121.89        158.55        27.62 o                         
 -10   1  14       2922.63       2659.48        75.63 o                         
  -9   1  14        288.88        301.49        22.13 o                         
  -8   1  14          1.37          5.12         7.23 o                         
  -7   1  14       4792.87       4788.85        69.56 o                         
  -6   1  14       2124.99       2188.35        24.29 o                         
  -5   1  14         51.12         75.37         7.43 o                         
  -4   1  14      12532.74      12426.09        89.00 o                         
  -3   1  14       4068.61       4407.78        38.01 o                         
  -2   1  14        256.55        252.63        10.46 o                         
  -1   1  14      12814.21      12767.82        90.41 o                         
   0   1  14       5899.73       6206.02        48.82 o                         
   1   1  14         89.03         74.27         5.34 o                         
   2   1  14       5335.41       5595.22        44.60 o                         
   3   1  14       5743.17       5968.63        41.65 o                         
   4   1  14         90.05        101.73         4.77 o                         
   5   1  14       2888.34       2894.84        26.94 o                         
   6   1  14       2580.53       2763.95        34.32 o                         
   7   1  14        638.31        642.71        16.75 o                         
   8   1  14       2284.50       2288.01        34.18 o                         
   9   1  14       2784.22       2822.79        45.25 o                         
  10   1  14        192.91        212.58        18.34 o                         
  11   1  14       1859.92       1722.27        42.26 o                         
  12   1  14       1238.32       1250.55        37.59 o                         
  13   1  14         78.26         58.02        31.63 o                         
 -18   2  14        361.94        495.94        60.51 o                         
 -17   2  14         34.06         66.15        32.97 o                         
 -16   2  14        502.67        539.75        53.83 o                         
 -15   2  14        779.69        855.01        36.62 o                         
 -14   2  14        118.04        114.69        17.07 o                         
 -13   2  14        487.32        514.82        24.93 o                         
 -12   2  14       1482.40       1506.77        36.32 o                         
 -11   2  14          0.91         -2.52         7.26 o                         
 -10   2  14        723.86        719.28        26.47 o                         
  -9   2  14       1770.27       1691.73        30.46 o                         
  -8   2  14       3145.90       3009.05        47.07 o                         
  -7   2  14        170.54        178.38         9.57 o                         
  -6   2  14       1401.02       1392.32        19.65 o                         
  -5   2  14      12586.34      12551.37        85.19 o                         
  -4   2  14         50.25         43.57         3.98 o                         
  -3   2  14        185.39        191.26         6.53 o                         
  -2   2  14      15376.03      15434.99        94.28 o                         
  -1   2  14       1290.58       1252.49        19.64 o                         
   0   2  14        829.61        850.73        13.74 o                         
   1   2  14      19276.17      19732.74       130.39 o                         
   2   2  14       1460.59       1320.34        17.88 o                         
   3   2  14        201.65        172.26         7.08 o                         
   4   2  14      10343.06      10588.33        85.93 o                         
   5   2  14        158.03        151.15         8.69 o                         
   6   2  14        309.73        330.74        12.82 o                         
   7   2  14       6922.16       6934.70        77.26 o                         
   8   2  14         11.96          1.99         7.65 o                         
   9   2  14        305.76        367.86        19.01 o                         
  10   2  14       1989.09       1901.55        45.20 o                         
  11   2  14         68.09         80.41        15.04 o                         
  12   2  14        592.64        638.08        29.63 o                         
  13   2  14        157.12        166.03        19.82 o                         
  14   2  14        185.86        278.52        40.77 o                         
 -18   3  14         70.41        150.70        38.81 o                         
 -17   3  14         25.75         12.14        19.52 o                         
 -16   3  14         49.46         44.81        16.56 o                         
 -15   3  14        314.09        316.67        27.41 o                         
 -14   3  14        114.32        155.52        20.28 o                         
 -13   3  14        173.41        169.78        21.17 o                         
 -12   3  14       1293.27       1253.48        34.81 o                         
 -11   3  14       1696.89       1773.93        40.30 o                         
 -10   3  14          7.78          8.03         7.43 o                         
  -9   3  14       3654.57       3460.90        48.80 o                         
  -8   3  14        220.52        252.13        13.88 o                         
  -7   3  14        426.14        424.58        14.75 o                         
  -6   3  14       4611.69       4463.94        44.41 o                         
  -5   3  14       1459.60       1440.61        20.67 o                         
  -4   3  14        870.33        853.44        13.10 o                         
  -3   3  14       4283.07       4200.23        35.23 o                         
  -2   3  14       1576.66       1518.72        19.85 o                         
  -1   3  14       2151.35       2101.60        24.54 o                         
   0   3  14       4405.14       4501.58        40.87 o                         
   1   3  14        188.09        200.79         8.22 o                         
   2   3  14       4139.58       4230.31        39.39 o                         
   3   3  14       1053.81       1125.08        16.54 o                         
   4   3  14         13.41         22.62         4.57 o                         
   5   3  14       1539.69       1618.91        25.72 o                         
   6   3  14       1616.01       1657.01        31.46 o                         
   7   3  14        241.93        253.19        18.81 o                         
   8   3  14       4928.61       4803.27        61.99 o                         
   9   3  14         86.12        110.87        13.61 o                         
  10   3  14         66.62         68.76        15.24 o                         
  11   3  14       1550.28       1637.39        45.16 o                         
  12   3  14         55.55         39.99        14.14 o                         
  13   3  14        129.70        173.50        26.55 o                         
  14   3  14        580.48        567.12        52.28 o                         
  15   3  14         28.97         45.81        26.60 o                         
  16   3  14          0.40         -9.08        23.79 o                         
 -17   4  14        144.29        146.32        44.53 o                         
 -16   4  14          7.59         -4.65        17.14 o                         
 -15   4  14          0.02         36.21        15.60 o                         
 -14   4  14        680.23        614.62        48.09 o                         
 -13   4  14          0.08         -3.73        11.20 o                         
 -12   4  14          4.64          3.83        12.66 o                         
 -11   4  14        422.44        444.37        26.98 o                         
 -10   4  14         64.23        107.68        13.81 o                         
  -9   4  14        124.90        162.35        15.03 o                         
  -8   4  14        937.81        874.76        26.52 o                         
  -7   4  14        246.03        214.86        14.46 o                         
  -6   4  14        991.83        968.95        27.46 o                         
  -5   4  14        927.47        940.34        21.46 o                         
  -4   4  14        625.25        579.76        17.45 o                         
  -3   4  14       1723.63       1659.03        26.63 o                         
  -2   4  14        701.83        686.80        16.75 o                         
  -1   4  14       1286.88       1276.82        23.56 o                         
   0   4  14       2084.55       2115.50        29.91 o                         
   1   4  14        379.85        369.81        12.53 o                         
   2   4  14        230.36        262.83        12.03 o                         
   3   4  14       1663.44       1597.17        28.69 o                         
   4   4  14        446.43        456.28        14.64 o                         
   5   4  14       1319.03       1295.15        31.02 o                         
   6   4  14        611.65        660.37        21.34 o                         
   7   4  14        468.91        483.75        19.45 o                         
   8   4  14        284.68        283.24        16.67 o                         
   9   4  14        838.55        799.46        26.75 o                         
  10   4  14        371.29        437.79        35.82 o                         
  11   4  14         19.20         49.92        24.31 o                         
  12   4  14         91.80         95.77        31.39 o                         
  13   4  14        357.00        431.07        53.95 o                         
  14   4  14          0.01         -1.63        22.76 o                         
  15   4  14         11.04         18.82        25.67 o                         
 -16   5  14        138.56        101.65        26.62 o                         
 -15   5  14         12.39          7.38        18.87 o                         
 -14   5  14          0.12         21.13        19.54 o                         
 -13   5  14        234.96        231.41        25.00 o                         
 -12   5  14         95.54        131.45        19.66 o                         
 -11   5  14        225.90        270.23        25.39 o                         
 -10   5  14       1453.57       1441.82        37.66 o                         
  -9   5  14          0.29          1.42         9.16 o                         
  -8   5  14        366.78        353.90        20.94 o                         
  -7   5  14       1284.98       1278.28        40.61 o                         
  -6   5  14         28.06         57.17        14.54 o                         
  -5   5  14        214.24        230.40        18.16 o                         
  -4   5  14       2571.67       2462.27        47.92 o                         
  -3   5  14          0.03          0.32         7.68 o                         
  -2   5  14         58.48         64.29         9.54 o                         
  -1   5  14       2383.34       2295.54        39.12 o                         
   0   5  14         90.34         69.75         9.30 o                         
   1   5  14          0.67         -0.55         5.96 o                         
   2   5  14          4.29         11.61         6.80 o                         
   3   5  14        870.69        811.51        28.29 o                         
   4   5  14          1.85          2.71         7.21 o                         
   5   5  14        299.18        322.23        23.90 o                         
   6   5  14       1182.27       1234.19        48.40 o                         
   7   5  14        533.31        554.03        30.28 o                         
   8   5  14          5.10         11.75        11.86 o                         
   9   5  14        596.45        626.35        29.42 o                         
  10   5  14        203.94        221.71        27.22 o                         
  11   5  14         33.80         23.67        15.66 o                         
  12   5  14        249.81        321.83        34.77 o                         
  13   5  14         55.39         83.23        32.88 o                         
  14   5  14          0.18        -12.24        24.74 o                         
 -14   6  14          0.27         12.99        19.73 o                         
 -13   6  14          0.82         33.73        20.02 o                         
 -12   6  14          3.39         -8.73        29.01 o                         
 -11   6  14         32.26         42.94        20.64 o                         
 -10   6  14         73.54         50.88        20.56 o                         
  -9   6  14         77.78         79.66        21.74 o                         
  -8   6  14         10.94          0.26        11.98 o                         
  -7   6  14         53.13         64.24        15.55 o                         
  -6   6  14         22.07         19.92        13.48 o                         
  -5   6  14        198.01        175.49        20.48 o                         
  -4   6  14         40.39         36.13        13.80 o                         
  -3   6  14         70.10         85.27        16.17 o                         
  -2   6  14         93.40         70.07        17.78 o                         
  -1   6  14         94.41        121.91        17.30 o                         
   0   6  14        176.88        155.07        18.00 o                         
   1   6  14          1.56          3.81        10.36 o                         
   2   6  14         32.57         52.54        14.14 o                         
   3   6  14         25.99         38.20        25.89 o                         
   4   6  14        383.46        312.27        30.51 o                         
   5   6  14         59.69         77.67        19.64 o                         
   6   6  14        120.02        128.72        23.59 o                         
   7   6  14         87.13        107.76        22.26 o                         
   8   6  14         23.63         36.28        26.49 o                         
   9   6  14         43.84         79.59        31.93 o                         
  10   6  14         24.96         21.74        26.54 o                         
  11   6  14          0.06        -21.40        21.40 o                         
  12   6  14         32.03         56.59        32.97 o                         
  13   6  14         22.86         34.76        31.70 o                         
 -13   7  14          2.33         34.07        35.00 o                         
 -12   7  14         68.50         29.15        36.56 o                         
 -11   7  14        113.76        188.54        48.92 o                         
 -10   7  14          6.39          1.69        29.21 o                         
  -9   7  14        122.41         74.00        35.58 o                         
  -8   7  14         76.87        148.86        38.91 o                         
  -7   7  14         67.27        126.06        25.62 o                         
  -6   7  14         52.48         54.01        18.93 o                         
  -5   7  14         46.61        102.38        22.85 o                         
  -4   7  14         43.75         71.38        20.20 o                         
  -3   7  14        171.56        149.34        20.75 o                         
  -2   7  14        196.59        248.78        24.78 o                         
  -1   7  14          9.01         31.56        14.22 o                         
   0   7  14         13.06          9.66        12.29 o                         
   1   7  14          0.54         10.67        17.01 o                         
   2   7  14          6.12         -6.68        11.97 o                         
   3   7  14          1.16        -10.35        21.14 o                         
   4   7  14          9.42         11.03        25.67 o                         
   5   7  14         70.64         60.69        29.23 o                         
   6   7  14         18.25         16.18        24.20 o                         
   7   7  14        135.03        157.61        41.59 o                         
   8   7  14         85.31         58.83        33.96 o                         
   9   7  14         16.08         24.85        26.93 o                         
  10   7  14         13.16         35.96        30.93 o                         
  11   7  14         40.26         22.05        31.18 o                         
 -10   8  14          1.44        -19.13        30.51 o                         
  -9   8  14         29.48         46.69        33.17 o                         
  -8   8  14         13.50         62.94        36.44 o                         
  -7   8  14         24.54         67.03        35.33 o                         
  -6   8  14          0.03         20.73        28.52 o                         
  -5   8  14          2.43        -15.27        24.08 o                         
  -4   8  14          0.29        -19.66        23.81 o                         
  -3   8  14         48.92         79.39        31.28 o                         
  -2   8  14         11.26         29.47        27.02 o                         
  -1   8  14         60.73        130.11        33.53 o                         
   2   8  14          0.22        -21.10        25.37 o                         
   3   8  14         37.91         45.48        30.56 o                         
   4   8  14         27.59         24.47        29.16 o                         
   5   8  14         52.53         36.81        32.02 o                         
   6   8  14          6.20        -13.00        27.76 o                         
   7   8  14          5.19         18.76        32.85 o                         
   8   8  14          2.63         22.36        31.33 o                         
   9   8  14         10.97          1.52        31.78 o                         
  -6   9  14         18.90         50.38        34.70 o                         
  -5   9  14         17.45         -6.29        26.92 o                         
  -4   9  14         15.71         75.05        33.61 o                         
  -3   9  14         95.25        114.00        37.74 o                         
  -2   9  14         10.80         35.83        27.33 o                         
   4   9  14          0.34         15.73        31.26 o                         
 -18   1  15         19.60         22.98        30.42 o                         
 -17   1  15         21.61        -12.74        20.24 o                         
 -16   1  15         10.32         14.50        26.54 o                         
 -15   1  15         22.19         13.66        25.24 o                         
 -14   1  15         11.38          4.52        22.18 o                         
 -13   1  15        215.56        225.72        41.86 o                         
 -12   1  15        473.78        516.46        54.97 o                         
 -11   1  15        915.84        988.84        51.69 o                         
 -10   1  15       3047.78       3057.39        69.56 o                         
  -9   1  15       1574.31       1634.28        45.93 o                         
  -8   1  15        829.96        768.88        30.26 o                         
  -7   1  15       3635.05       3785.46        66.25 o                         
  -6   1  15       2549.94       2606.87        33.69 o                         
  -5   1  15       2948.08       2953.93        31.04 o                         
  -4   1  15       6206.77       6336.97        51.36 o                         
  -3   1  15       5268.84       5226.44        44.02 o                         
  -2   1  15       2029.67       1934.87        21.90 o                         
  -1   1  15       2645.93       2602.05        28.22 o                         
   0   1  15       1895.30       1880.11        22.87 o                         
   1   1  15         34.27         29.82         4.44 o                         
   2   1  15          8.71          6.11         3.12 o                         
   3   1  15         64.40         64.71         4.64 o                         
   4   1  15        612.91        666.08        11.13 o                         
   5   1  15        310.41        275.73        11.51 o                         
   6   1  15        632.27        650.40        18.43 o                         
   7   1  15       2189.70       2183.51        37.59 o                         
   8   1  15        987.39       1068.40        26.55 o                         
   9   1  15        748.85        773.60        23.71 o                         
  10   1  15        687.93        708.48        34.73 o                         
  11   1  15        100.49        134.67        22.03 o                         
  12   1  15        101.72         73.48        34.27 o                         
  13   1  15        337.25        381.40        51.79 o                         
 -18   2  15          1.16          0.65        24.54 o                         
 -17   2  15         48.87         63.88        22.98 o                         
 -16   2  15        177.72        254.92        32.57 o                         
 -15   2  15          6.37         36.56        19.48 o                         
 -14   2  15        336.12        389.27        35.35 o                         
 -13   2  15        285.21        321.91        21.14 o                         
 -12   2  15          2.31         -4.98         8.89 o                         
 -11   2  15         65.10         54.70        11.07 o                         
 -10   2  15        376.34        372.41        16.27 o                         
  -9   2  15        176.16        184.97        12.81 o                         
  -8   2  15        131.32        146.09        10.16 o                         
  -7   2  15         46.42         62.83         7.81 o                         
  -6   2  15        281.77        290.27        11.42 o                         
  -5   2  15         11.75         23.56         4.48 o                         
  -4   2  15         65.96         75.64         5.20 o                         
  -3   2  15       2610.06       2545.78        22.33 o                         
  -2   2  15         29.15         34.60         4.55 o                         
  -1   2  15          5.89          8.43         3.54 o                         
   0   2  15       7087.10       6934.16        63.60 o                         
   1   2  15        168.52        175.63         9.75 o                         
   2   2  15         69.27         63.17         5.83 o                         
   3   2  15       1838.40       1730.16        24.61 o                         
   4   2  15        230.43        255.86         9.92 o                         
   5   2  15        237.02        278.85        12.36 o                         
   6   2  15       2285.47       2186.63        35.80 o                         
   7   2  15        139.66        165.78        13.86 o                         
   8   2  15          1.18          5.24         8.05 o                         
   9   2  15       1013.52        939.29        27.01 o                         
  10   2  15         13.38          5.05        10.18 o                         
  11   2  15         42.06         46.20        13.50 o                         
  12   2  15        429.17        435.31        26.11 o                         
  13   2  15        125.23        143.17        24.05 o                         
 -17   3  15         11.37          7.98        17.38 o                         
 -16   3  15        108.71         66.88        22.86 o                         
 -15   3  15          0.57         14.71        13.77 o                         
 -14   3  15        250.99        270.85        25.53 o                         
 -13   3  15        189.21        216.08        19.14 o                         
 -12   3  15        144.70        185.57        22.53 o                         
 -11   3  15       1578.75       1623.83        38.17 o                         
 -10   3  15         53.47         45.51         9.24 o                         
  -9   3  15        476.00        530.87        19.37 o                         
  -8   3  15       1771.86       1831.07        32.51 o                         
  -7   3  15          1.46         -6.12         6.12 o                         
  -6   3  15        387.02        378.91        13.82 o                         
  -5   3  15       3188.97       3276.53        41.00 o                         
  -4   3  15         72.26         70.97         8.91 o                         
  -3   3  15       1588.91       1520.73        25.23 o                         
  -2   3  15       4648.48       4676.06        51.63 o                         
  -1   3  15         27.88         22.61         5.34 o                         
   0   3  15          0.23          1.82         4.47 o                         
   1   3  15       3135.18       3071.20        38.42 o                         
   2   3  15        364.16        328.28        12.56 o                         
   3   3  15        870.61        910.46        17.17 o                         
   4   3  15       1114.05       1077.95        18.50 o                         
   5   3  15        649.35        587.29        19.59 o                         
   6   3  15          4.48         27.32         7.79 o                         
   7   3  15          7.34         11.28         7.49 o                         
   8   3  15       1635.28       1476.79        34.31 o                         
   9   3  15        646.76        653.35        24.88 o                         
  10   3  15         17.02          8.40        11.50 o                         
  11   3  15        624.78        621.00        30.71 o                         
  12   3  15        266.47        324.40        31.89 o                         
  13   3  15        247.42        230.82        29.78 o                         
  14   3  15        276.31        300.55        45.00 o                         
 -17   4  15         16.16         31.29        21.81 o                         
 -16   4  15          0.07         -6.73        28.59 o                         
 -15   4  15        562.86        628.13        37.22 o                         
 -14   4  15         53.31         45.31        16.02 o                         
 -13   4  15          5.01          3.75        11.89 o                         
 -12   4  15        897.53        945.24        37.11 o                         
 -11   4  15         11.60         11.02        12.32 o                         
 -10   4  15          5.97         -8.52         8.52 o                         
  -9   4  15       1500.86       1652.24        41.11 o                         
  -8   4  15        136.57        141.29        14.31 o                         
  -7   4  15        163.34        219.18        16.16 o                         
  -6   4  15        560.66        614.97        23.51 o                         
  -5   4  15        402.31        406.83        20.76 o                         
  -4   4  15       1024.63       1038.25        28.81 o                         
  -3   4  15        349.00        346.46        17.79 o                         
  -2   4  15        912.01        886.35        20.91 o                         
  -1   4  15       4102.02       3994.45        50.15 o                         
   0   4  15        255.75        279.05        13.77 o                         
   1   4  15       2363.79       2230.57        33.41 o                         
   2   4  15       3573.58       3437.89        47.22 o                         
   3   4  15        494.95        447.33        16.01 o                         
   4   4  15       1134.42       1143.10        31.35 o                         
   5   4  15       2865.31       2864.02        50.27 o                         
   6   4  15        203.13        188.31        17.91 o                         
   7   4  15       1421.64       1446.07        31.74 o                         
   8   4  15       1208.87       1195.26        29.09 o                         
   9   4  15        241.65        209.03        15.85 o                         
  10   4  15        343.79        377.41        32.91 o                         
  11   4  15        342.30        391.49        48.40 o                         
  12   4  15        452.37        455.75        54.48 o                         
  13   4  15         54.27         38.73        28.57 o                         
  14   4  15         13.66         -9.49        21.23 o                         
  15   4  15        147.76        157.06        38.93 o                         
 -16   5  15         75.04         69.31        34.38 o                         
 -15   5  15          0.55         23.29        38.26 o                         
 -14   5  15        160.43        185.74        31.08 o                         
 -13   5  15        208.78        207.21        24.24 o                         
 -12   5  15          0.30         -8.04        14.05 o                         
 -11   5  15        317.48        343.01        27.48 o                         
 -10   5  15        395.54        499.27        27.47 o                         
  -9   5  15          0.40          6.79        12.14 o                         
  -8   5  15        362.74        398.46        26.39 o                         
  -7   5  15        923.00        965.27        36.16 o                         
  -6   5  15        311.43        338.76        24.15 o                         
  -5   5  15       1028.54       1030.87        36.15 o                         
  -4   5  15       1328.43       1335.99        48.44 o                         
  -3   5  15        148.08        185.15        19.54 o                         
  -2   5  15        887.12        904.22        43.08 o                         
  -1   5  15        469.43        431.89        23.91 o                         
   0   5  15        547.20        564.65        21.64 o                         
   1   5  15       1106.94       1110.91        26.48 o                         
   2   5  15       2143.78       2053.77        42.56 o                         
   3   5  15        145.75        140.75        21.53 o                         
   4   5  15       1491.93       1358.03        49.66 o                         
   5   5  15        359.49        408.08        27.55 o                         
   6   5  15         20.32          2.30        11.79 o                         
   7   5  15       1337.39       1283.75        41.80 o                         
   8   5  15        223.71        236.94        22.95 o                         
   9   5  15         15.60         22.19        15.55 o                         
  10   5  15        590.60        611.44        55.30 o                         
  11   5  15         61.89         30.72        24.84 o                         
  12   5  15         27.75         21.30        25.53 o                         
  13   5  15        590.93        582.99        66.81 o                         
  14   5  15        110.67         95.67        34.80 o                         
 -14   6  15        159.49        138.63        43.94 o                         
 -13   6  15        353.02        457.04        67.69 o                         
 -12   6  15        185.47        258.27        51.43 o                         
 -11   6  15        305.41        288.34        35.02 o                         
 -10   6  15        316.00        368.11        65.09 o                         
  -9   6  15        173.71        191.39        22.94 o                         
  -8   6  15        140.97        133.81        20.17 o                         
  -7   6  15        245.24        274.18        25.31 o                         
  -6   6  15        737.25        736.21        34.25 o                         
  -5   6  15         37.54         49.79        14.15 o                         
  -4   6  15        162.35        179.98        20.25 o                         
  -3   6  15       1875.85       1885.02        50.71 o                         
  -2   6  15         16.83         13.37        16.04 o                         
  -1   6  15         16.57         25.89        12.84 o                         
   0   6  15       3468.92       3499.73        70.93 o                         
   1   6  15          0.07         17.94        11.14 o                         
   2   6  15        142.36        164.29        26.52 o                         
   3   6  15       1883.42       1912.09        92.60 o                         
   4   6  15          3.84          9.26        16.73 o                         
   5   6  15        126.22         92.48        20.43 o                         
   6   6  15       1676.16       1658.64        75.86 o                         
   7   6  15          6.98         -1.31        15.45 o                         
   8   6  15         57.55         22.16        17.96 o                         
   9   6  15        831.78        771.08        64.33 o                         
  10   6  15          6.29          1.62        25.36 o                         
  11   6  15         97.83         52.79        33.29 o                         
  12   6  15        364.96        340.61        54.18 o                         
  13   6  15         49.54         -0.14        28.23 o                         
 -12   7  15         22.92         44.05        37.23 o                         
 -11   7  15        177.38        289.88        58.57 o                         
 -10   7  15        329.68        374.19        60.42 o                         
  -9   7  15         44.16         52.02        30.41 o                         
  -8   7  15        418.01        437.51        42.83 o                         
  -7   7  15        300.82        345.42        37.60 o                         
  -6   7  15         38.15         78.31        27.41 o                         
  -5   7  15        293.79        286.89        26.45 o                         
  -4   7  15        552.05        567.40        37.87 o                         
  -3   7  15          5.85         11.36        19.11 o                         
  -2   7  15        403.96        410.98        29.01 o                         
  -1   7  15        290.33        294.37        26.16 o                         
   0   7  15        315.39        304.33        37.74 o                         
   1   7  15       1228.28       1207.15        54.68 o                         
   2   7  15        617.21        591.79        44.53 o                         
   3   7  15         40.91         46.62        21.44 o                         
   4   7  15        641.99        694.89        45.03 o                         
   5   7  15        462.90        428.70        58.17 o                         
   6   7  15         56.81         80.74        33.17 o                         
   7   7  15        667.07        725.67        75.64 o                         
   8   7  15        166.14        226.64        47.47 o                         
   9   7  15          2.00         27.41        29.14 o                         
  10   7  15        214.71        251.50        51.98 o                         
  11   7  15        148.55        166.71        44.55 o                         
  -9   8  15        308.00        248.08        50.36 o                         
  -8   8  15          2.05         11.26        30.68 o                         
  -7   8  15         88.00         75.53        35.72 o                         
  -6   8  15        224.59        344.06        56.64 o                         
  -5   8  15         22.71         17.33        26.16 o                         
  -4   8  15        263.32        264.77        49.14 o                         
  -3   8  15        340.60        377.30        54.55 o                         
  -2   8  15        213.89        151.37        36.04 o                         
  -1   8  15        331.70        395.70        53.92 o                         
   3   8  15        257.30        320.85        54.89 o                         
   4   8  15        205.78        171.09        42.61 o                         
   5   8  15        304.45        340.51        58.91 o                         
   6   8  15        256.56        253.31        51.06 o                         
   7   8  15         33.77         25.60        28.75 o                         
   8   8  15        153.20        129.38        41.29 o                         
  -5   9  15        179.91        216.51        48.67 o                         
  -4   9  15         57.44         53.36        33.29 o                         
  -3   9  15          0.93         15.74        27.40 o                         
  -2   9  15        285.97        258.52        48.38 o                         
 -15   0  16        252.60        311.28        48.18 o                         
 -14   0  16         86.17         97.22        30.84 o                         
 -10   0  16       6221.94       6149.80       158.44 o                         
  -6   0  16        861.89        900.59        41.64 o                         
  -5   0  16       2681.63       2544.38        59.25 o                         
  -4   0  16       4441.27       4574.87        57.33 o                         
  -3   0  16       5418.82       5624.89        91.55 o                         
  -2   0  16       5904.97       5802.59        69.46 o                         
  -1   0  16        611.38        622.25        16.99 o                         
   0   0  16       3533.41       3884.13        54.45 o                         
   1   0  16      15836.50      16507.95       230.85 o                         
   2   0  16        161.36        164.82        22.24 o                         
   3   0  16       4884.25       5061.52       109.42 o                         
   4   0  16       9122.30       9224.67       154.61 o                         
   5   0  16        457.48        539.01        22.71 o                         
   6   0  16       2497.60       2589.41        58.93 o                         
   8   0  16       1656.42       1605.04        72.39 o                         
   9   0  16       1996.86       1982.75        79.61 o                         
  11   0  16        250.64        310.29        47.06 o                         
  12   0  16        322.61        315.53        51.13 o                         
  13   0  16        763.37        850.14        73.67 o                         
  14   0  16        849.59        925.66        76.08 o                         
 -18   1  16        176.71        114.18        39.56 o                         
 -17   1  16        258.04        223.19        41.18 o                         
 -16   1  16         14.07         30.72        28.19 o                         
 -15   1  16        443.52        502.75        59.76 o                         
 -14   1  16        130.94        117.78        34.14 o                         
 -13   1  16         16.44         20.21        26.35 o                         
 -12   1  16       1464.71       1368.54        76.04 o                         
 -10   1  16         10.54         29.25        22.03 o                         
  -9   1  16       3116.70       2888.25       102.56 o                         
  -8   1  16       1265.90       1331.83        41.61 o                         
  -7   1  16          0.62         -6.14         6.14 o                         
  -6   1  16       5685.56       5480.88        65.32 o                         
  -5   1  16       1722.83       1729.02        28.15 o                         
  -4   1  16          5.07         15.99         6.47 o                         
  -3   1  16       8501.26       8429.36        68.04 o                         
  -2   1  16       3108.61       3264.23        32.91 o                         
  -1   1  16         66.70         73.06         5.73 o                         
   0   1  16       3731.13       3813.42        37.37 o                         
   1   1  16       1034.04       1182.72        18.23 o                         
   2   1  16        269.46        283.76         9.65 o                         
   3   1  16       4163.26       4262.81        46.16 o                         
   4   1  16       2332.62       2387.99        32.83 o                         
   5   1  16         66.66         79.76         8.66 o                         
   6   1  16       3498.78       3411.77        49.32 o                         
   7   1  16       2830.08       2732.00        45.33 o                         
   8   1  16        399.84        396.30        22.29 o                         
   9   1  16       1548.08       1572.61        41.06 o                         
  10   1  16       1265.74       1245.64        74.44 o                         
  11   1  16         65.99         60.91        32.96 o                         
  12   1  16        318.05        311.83        48.37 o                         
  13   1  16        329.59        354.82        52.14 o                         
  14   1  16        105.84         98.36        29.91 o                         
 -18   2  16        138.22        147.81        39.66 o                         
 -17   2  16        413.84        508.29        44.18 o                         
 -16   2  16         21.30         11.77        17.75 o                         
 -15   2  16        445.34        483.85        64.87 o                         
 -14   2  16       1231.60       1258.70        92.15 o                         
 -13   2  16          0.05         -2.63        10.76 o                         
 -12   2  16        781.21        766.62        31.89 o                         
 -11   2  16       1109.75       1059.58        29.47 o                         
 -10   2  16         67.63         62.74         9.59 o                         
  -9   2  16       1894.54       1806.22        32.71 o                         
  -8   2  16       3432.63       3342.37        50.24 o                         
  -7   2  16       2267.12       2187.32        55.83 o                         
  -6   2  16        822.04        805.34        20.11 o                         
  -5   2  16       2369.38       2330.00        36.03 o                         
  -4   2  16       6735.00       6507.41        69.70 o                         
  -3   2  16          2.21          5.20         4.59 o                         
  -2   2  16        196.59        179.95        12.34 o                         
  -1   2  16       8534.27       8596.64        76.34 o                         
   0   2  16        289.10        260.06        11.48 o                         
   1   2  16         23.51         20.84         5.85 o                         
   2   2  16       7112.62       7216.97        68.35 o                         
   3   2  16          5.43         -2.47         5.08 o                         
   4   2  16          9.68         26.32         6.00 o                         
   5   2  16      10244.86      10345.64        97.48 o                         
   6   2  16        646.00        602.01        19.44 o                         
   7   2  16        226.87        220.76        15.53 o                         
   8   2  16       5339.78       5296.54        71.09 o                         
   9   2  16        107.47        111.73        13.46 o                         
  10   2  16        159.13        186.48        18.96 o                         
  11   2  16       1330.66       1265.11        49.13 o                         
  12   2  16          2.09        -17.14        29.36 o                         
  13   2  16        191.99        177.92        43.06 o                         
 -17   3  16         19.91         30.85        49.38 o                         
 -16   3  16          4.09         20.25        20.03 o                         
 -15   3  16        188.64        179.18        28.85 o                         
 -14   3  16        292.11        303.17        33.74 o                         
 -13   3  16        127.86        142.24        18.83 o                         
 -12   3  16        244.91        255.19        23.25 o                         
 -11   3  16        814.14        773.28        40.69 o                         
 -10   3  16        620.03        698.53        27.29 o                         
  -9   3  16        138.88        152.25        14.40 o                         
  -8   3  16       3983.81       3865.44        58.98 o                         
  -7   3  16        458.51        520.38        20.27 o                         
  -6   3  16        560.17        530.61        24.38 o                         
  -5   3  16       3215.63       3120.95        53.10 o                         
  -4   3  16       2279.22       2260.61        42.90 o                         
  -3   3  16          0.65         -1.46         6.22 o                         
  -2   3  16       5754.82       5830.22        60.64 o                         
  -1   3  16        769.01        720.61        17.59 o                         
   0   3  16        193.03        191.21        10.35 o                         
   1   3  16       2216.44       2269.77        31.27 o                         
   2   3  16        772.69        773.90        17.69 o                         
   3   3  16       1629.60       1630.04        27.85 o                         
   4   3  16       2068.58       2108.24        36.06 o                         
   5   3  16         32.44         32.10        13.77 o                         
   6   3  16       2441.28       2510.51        41.18 o                         
   7   3  16        370.29        380.42        20.41 o                         
   8   3  16         14.95         23.65        10.12 o                         
   9   3  16       2212.61       2189.88        43.64 o                         
  10   3  16         58.94         56.86        14.93 o                         
  11   3  16         65.93        100.74        17.48 o                         
  12   3  16        377.44        492.75        39.38 o                         
  13   3  16        117.28        111.10        24.80 o                         
 -16   4  16        188.71        158.87        29.53 o                         
 -15   4  16          0.07         26.07        19.48 o                         
 -14   4  16          5.85         18.02        13.99 o                         
 -13   4  16        567.38        541.82        32.30 o                         
 -12   4  16          3.42          0.72        12.05 o                         
 -11   4  16          9.32         22.46        12.86 o                         
 -10   4  16       1095.75       1034.60        31.24 o                         
  -9   4  16         26.70         35.67        11.33 o                         
  -8   4  16         36.69         38.06        12.74 o                         
  -7   4  16       1669.99       1589.61        55.80 o                         
  -6   4  16         14.95          4.47         9.98 o                         
  -5   4  16        578.18        561.65        27.80 o                         
  -4   4  16        854.72        788.27        35.62 o                         
  -3   4  16        197.41        203.06        15.50 o                         
  -2   4  16        850.14        864.09        29.74 o                         
  -1   4  16        997.08        994.75        30.42 o                         
   0   4  16       1637.17       1508.87        33.83 o                         
   1   4  16       1022.87       1042.35        25.09 o                         
   2   4  16        158.69        175.46        14.29 o                         
   3   4  16        661.15        636.80        34.83 o                         
   4   4  16       1943.42       2047.69        42.11 o                         
   5   4  16        487.66        508.08        23.21 o                         
   6   4  16        417.48        413.31        22.97 o                         
   7   4  16        728.34        728.10        26.95 o                         
   8   4  16        278.95        304.10        21.30 o                         
   9   4  16        115.36        130.60        15.33 o                         
  10   4  16        277.48        334.56        32.88 o                         
  11   4  16        288.39        308.65        44.68 o                         
  12   4  16         48.63         71.62        28.46 o                         
  13   4  16         45.53         39.17        26.56 o                         
  14   4  16        218.77        244.04        45.15 o                         
 -15   5  16         63.76         33.95        21.65 o                         
 -14   5  16          9.37         21.91        34.89 o                         
 -13   5  16         21.44         17.79        16.88 o                         
 -12   5  16        129.26        166.81        28.14 o                         
 -11   5  16          7.27         27.27        17.12 o                         
 -10   5  16        140.27        129.27        19.53 o                         
  -9   5  16       1113.35       1176.99        41.45 o                         
  -8   5  16         25.56         35.96        13.96 o                         
  -7   5  16        103.45         81.61        17.74 o                         
  -6   5  16       1129.69       1069.25        38.45 o                         
  -5   5  16         23.47         45.01        13.33 o                         
  -4   5  16        205.35        179.59        19.70 o                         
  -3   5  16       2519.96       2361.24        60.93 o                         
  -2   5  16        214.89        241.55        21.25 o                         
  -1   5  16         96.65         99.69        15.69 o                         
   0   5  16        882.28        941.46        33.40 o                         
   1   5  16         59.57         28.64        10.86 o                         
   2   5  16        192.92        191.43        18.67 o                         
   3   5  16       1223.85       1253.82        70.71 o                         
   4   5  16        267.12        257.37        28.60 o                         
   5   5  16          7.04         19.59        12.15 o                         
   6   5  16        194.95        217.16        21.37 o                         
   7   5  16        128.53        130.82        18.69 o                         
   8   5  16        369.56        402.43        33.90 o                         
   9   5  16          8.15          7.52        22.15 o                         
  10   5  16        315.22        383.79        49.62 o                         
  11   5  16        132.91        151.31        36.62 o                         
  12   5  16         41.21         82.75        35.35 o                         
  13   5  16        154.17        175.06        41.81 o                         
  14   5  16          9.00         15.23        28.65 o                         
 -14   6  16         10.06        -29.86        29.86 o                         
 -13   6  16          9.07         21.01        30.70 o                         
 -12   6  16         14.08         34.40        33.48 o                         
 -11   6  16         57.28         37.50        23.17 o                         
 -10   6  16         73.93         45.41        20.33 o                         
  -9   6  16         34.97         13.31        14.12 o                         
  -8   6  16         26.37         38.68        15.08 o                         
  -7   6  16         37.87         16.63        14.99 o                         
  -6   6  16         50.34         39.63        18.21 o                         
  -5   6  16         78.56         70.23        16.40 o                         
  -4   6  16        105.61         76.33        16.21 o                         
  -3   6  16          1.65         28.09        12.99 o                         
  -2   6  16        153.53        165.24        20.24 o                         
  -1   6  16          8.14          4.10        10.88 o                         
   0   6  16         74.40        101.30        16.92 o                         
   1   6  16         20.31         29.10        13.03 o                         
   2   6  16        137.85         99.41        22.26 o                         
   3   6  16          1.81         19.16        17.46 o                         
   4   6  16        148.72        163.63        25.65 o                         
   5   6  16        332.45        350.21        34.00 o                         
   6   6  16         50.58         74.22        23.78 o                         
   7   6  16         19.04         17.86        17.82 o                         
   8   6  16         75.66         99.66        23.82 o                         
   9   6  16          2.01          7.53        25.62 o                         
  10   6  16         16.49         21.32        27.22 o                         
  11   6  16          6.48          8.08        26.91 o                         
  12   6  16         12.41         41.31        28.33 o                         
 -12   7  16          0.77         23.93        35.82 o                         
 -11   7  16         28.41         15.32        30.81 o                         
 -10   7  16         28.54         81.26        35.91 o                         
  -9   7  16         52.44         76.24        33.98 o                         
  -8   7  16         16.57        -12.62        22.85 o                         
  -7   7  16         83.48         90.95        24.32 o                         
  -6   7  16         32.47         57.44        30.98 o                         
  -5   7  16        177.97        149.83        21.80 o                         
  -4   7  16        142.13        181.95        23.05 o                         
  -3   7  16         77.29        100.86        19.32 o                         
  -2   7  16          5.51         20.05        14.07 o                         
  -1   7  16        239.52        292.43        26.91 o                         
   0   7  16         33.57         19.60        14.15 o                         
   1   7  16        237.00        255.83        32.19 o                         
   2   7  16         13.47        -15.22        17.18 o                         
   3   7  16          0.07          0.14        18.52 o                         
   4   7  16          3.91          4.31        17.98 o                         
   5   7  16          0.25         -2.03        17.79 o                         
   6   7  16          7.40          8.78        27.76 o                         
   7   7  16         11.00         37.30        27.43 o                         
   8   7  16          7.60          6.58        28.10 o                         
   9   7  16         42.16        129.60        40.87 o                         
  10   7  16          6.54         24.97        30.53 o                         
  -9   8  16          0.02        104.05        36.14 o                         
  -8   8  16          1.78         17.87        30.92 o                         
  -7   8  16         19.85         40.53        33.83 o                         
  -6   8  16         27.11         21.46        28.00 o                         
  -5   8  16          0.04        -19.91        21.41 o                         
  -4   8  16          0.27         22.17        27.39 o                         
  -3   8  16          2.83         -1.60        22.01 o                         
  -2   8  16          3.46        -12.31        21.80 o                         
  -1   8  16          0.91         22.74        23.93 o                         
   3   8  16          3.75        -21.75        26.91 o                         
   4   8  16         18.39         42.15        33.00 o                         
   5   8  16          1.70         -7.39        30.77 o                         
   6   8  16          1.55          8.27        30.44 o                         
   7   8  16         25.44         12.55        31.47 o                         
  -3   9  16         15.96         -5.51        24.03 o                         
 -18   1  17         32.90         57.73        34.72 o                         
 -17   1  17         66.92         38.03        28.30 o                         
 -16   1  17        214.00        234.77        49.34 o                         
 -15   1  17          8.77         -3.99        24.76 o                         
 -14   1  17         25.62         29.33        26.10 o                         
 -13   1  17          0.31         26.93        22.64 o                         
 -12   1  17         16.76         20.99        24.75 o                         
 -10   1  17        105.12         79.83        26.43 o                         
  -9   1  17       2271.12       2172.84        83.64 o                         
  -8   1  17       1659.02       1762.62        76.23 o                         
  -7   1  17        608.22        551.58        48.94 o                         
  -6   1  17       2215.09       2269.78        36.59 o                         
  -5   1  17       1531.12       1482.01        30.25 o                         
  -4   1  17       1370.43       1327.27        28.82 o                         
  -3   1  17       4878.29       4854.53        56.22 o                         
  -2   1  17       6055.71       5954.43        67.41 o                         
  -1   1  17        705.67        694.44        17.67 o                         
   0   1  17       2979.76       2909.91        37.75 o                         
   1   1  17       1517.82       1570.08        28.59 o                         
   2   1  17       1721.63       1713.52        37.63 o                         
   3   1  17       1980.97       1842.59        35.63 o                         
   4   1  17        185.99        221.52        13.02 o                         
   5   1  17        416.29        380.18        20.83 o                         
   6   1  17        359.62        334.97        19.97 o                         
   7   1  17         15.12         -9.48        17.37 o                         
   8   1  17        381.06        400.75       102.58 o                         
   9   1  17         53.25         61.34        19.52 o                         
  10   1  17        204.55        234.45        45.39 o                         
  11   1  17        514.19        639.44        65.85 o                         
  12   1  17         19.80         37.03        33.48 o                         
  13   1  17        147.16        259.29        48.71 o                         
  14   1  17        116.38        119.72        31.10 o                         
 -17   2  17          1.26         15.74        19.92 o                         
 -16   2  17        110.51         85.16        44.83 o                         
 -15   2  17        234.67        223.37        31.51 o                         
 -14   2  17         13.27         18.33        17.77 o                         
 -13   2  17        186.15        196.00        26.71 o                         
 -12   2  17        103.67        131.85        22.66 o                         
 -11   2  17         19.78         19.67        16.06 o                         
 -10   2  17        619.31        590.82        26.71 o                         
  -9   2  17        826.28        874.70        29.20 o                         
  -8   2  17          0.79         18.69         9.38 o                         
  -7   2  17        170.85        211.88        19.04 o
[truncated: 178,768 more chars]
